# Supplementary material for: The impact of farming on prehistoric culinary practices throughout Northern Europe
Source: Proc Natl Acad Sci U S A. 2023 Oct 16;120(43):e2310138120. doi: 10.1073/pnas.2310138120 (PMC10614617; doi:10.1073/pnas.2310138120)
Supplement: Supplementary file 2 — Dataset S01 (XLSX) [file pnas.2310138120.sd01.xlsx]

## Sheet: Dataset
Database Individual number	Samples code	Vessel Database Individual number	Ware	Farmer ware type/features	Site	Millenium	Observation	Region	Country	Longitude	Latitude	Sample type	Sample location	Lipid analysis	Reference ORA	Extraction	Concentration	Interpretable lipids	AQUASIM	APAA C16	APAA C18	APAA C20	APAA C22	DHYs C20	APAA 20/18	E/H	TMTD	Pristanic	Phytanic	%SRR	P/S	L/M	LCSFA	GC-c-IRMS	Fraction	13C/12C	13C/12C unc	Fraction	13C/12C	13C/12C unc	13C/12C offset fractions (C18:0-C16:0)	13C/12C unc	Aquatic_1	Aquatic_2	Aquatic_3	Aquatic_4	Plant_1	Plant_2	Plant_3
IND00013	ROS8.15-F	VDB00013	EBK	0	Grube-Rosenhof LA 58	5		B	Germany	11.05	54.25	Charred deposit	internal	1	Courel et al. 2020; Dolbunova et al. 2022	AE	1704.14	1	1	1	1	1	1	N/A	0.19	1.67	1	1	1	70.2	1.7	0.064	2.9	1	C16:0	-22.95	0.23	C18:0	-23.44	0.1	-0.49	0.25	1	0	1	N/A	0	0	0
IND00014	ROS8.15-I	VDB00013	EBK	0	Grube-Rosenhof LA 58	5		B	Germany	11.05	54.25	Sherd	internal	1	Courel et al. 2020; Dolbunova et al. 2022	AE	283.31	1	1	1	1	1	1	N/A	0.14	2.69	1	1	1	75.9	1.8	0.685	5.4	1	C16:0	-22.91	0.23	C18:0	-22.51	0.1	0.4	0.25	1	1	1	N/A	0	0	0
IND00016	ROS8.17-F	VDB00015	EBK	0	Grube-Rosenhof LA 58	5		B	Germany	11.05	54.25	Charred deposit	internal	1	Courel et al. 2020; Dolbunova et al. 2022	AE	3349.26	1	1	0	1	0	0	N/A	N/A	1.71	1	1	1	53.9	1.1	0.054	9.1	1	C16:0	-29.73	0.23	C18:0	-33.04	0.1	-3.31	0.25	0	0	0	N/A	0	0	0
IND00017	ROS8.17-I	VDB00015	EBK	0	Grube-Rosenhof LA 58	5		B	Germany	11.05	54.25	Sherd	internal	1	Courel et al. 2020; Dolbunova et al. 2022	AE	959.58	1	1	0	1	0	0	N/A	N/A	0.92	1	1	1	63.5	1	0.216	2.9	1	C16:0	-30.16	0.23	C18:0	-33.6	0.11	-3.43	0.26	0	0	0	N/A	0	0	0
IND00018	ROS8.18-I	VDB00016	EBK	0	Grube-Rosenhof LA 58	5		B	Germany	11.05	54.25	Sherd	internal	1	Courel et al. 2020; Dolbunova et al. 2022	AE	56.35	1	1	0	1	0	0	N/A	N/A	N/A	1	1	1	59.6	2.6	0.787	1.9	1	C16:0	-26.62	0.23	C18:0	-27.43	0.15	-0.81	0.28	0	0	0	N/A	0	0	0
IND00019	ROS8.19-F	VDB00017	EBK	0	Grube-Rosenhof LA 58	5		B	Germany	11.05	54.25	Charred deposit	internal	1	Courel et al. 2020; Dolbunova et al. 2022	AE	3188.02	1	1	0	1	1	0	N/A	0.21	1.88	1	1	1	79.3	1.6	0.029	6.4	1	C16:0	-29.94	0.23	C18:0	-30.3	0.11	-0.36	0.25	1	1	1	N/A	1	0	0
IND00020	ROS8.19-I	VDB00017	EBK	0	Grube-Rosenhof LA 58	5		B	Germany	11.05	54.25	Sherd	internal	1	Courel et al. 2020; Dolbunova et al. 2022	AE	3308.64	1	1	0	1	0	0	N/A	N/A	0.79	1	0	1	85.4	1.6	0.035	2	1	C16:0	-24.07	0.23	C18:0	-24.83	0.12	-0.77	0.26	0	1	0	N/A	1	0	0
IND00021	ROS8.25-F	VDB00018	EBK	0	Grube-Rosenhof LA 58	5		B	Germany	11.05	54.25	Charred deposit	internal	1	Courel et al. 2020; Dolbunova et al. 2022	AE	2223.47	1	1	1	1	1	0	N/A	0.15	2.04	1	1	1	63.9	2	N/A	4.7	1	C16:0	-24.64	0.38	C18:0	-23.98	0.19	0.66	0.43	1	0	1	N/A	0	0	0
IND00022	ROS8.25-I	VDB00018	EBK	0	Grube-Rosenhof LA 58	5		B	Germany	11.05	54.25	Sherd	internal	1	Courel et al. 2020; Dolbunova et al. 2022	AE	564.22	1	1	1	1	1	1	N/A	0.19	2.4	1	1	1	72.5	1.9	0.064	1.9	1	C16:0	-23.77	0.23	C18:0	-22.24	0.1	1.53	0.25	1	0	1	N/A	0	0	0
IND00023	ROS8.26-F	VDB00019	EBK	0	Grube-Rosenhof LA 58	5		B	Germany	11.05	54.25	Charred deposit	internal	1	Courel et al. 2020; Dolbunova et al. 2022	AE	7015.15	1	1	0	1	0	0	N/A	N/A	1.67	1	1	1	63.8	1.2	0.01	6	1	C16:0	-30.08	0.26	C18:0	-33.09	0.13	-3.01	0.29	0	0	0	N/A	1	0	0
IND00024	ROS8.26-I	VDB00019	EBK	0	Grube-Rosenhof LA 58	5		B	Germany	11.05	54.25	Sherd	internal	1	Courel et al. 2020; Dolbunova et al. 2022	AE	50.95	1	1	0	1	0	0	N/A	N/A	0.37	1	1	1	68.8	2.5	0.025	3.8	1	C16:0	-26.17	0.24	C18:0	-28.22	0.1	-2.06	0.26	0	0	0	N/A	0	0	0
IND00025	ROS8.27-I	VDB00020	EBK	0	Grube-Rosenhof LA 58	5		B	Germany	11.05	54.25	Sherd	internal	1	Courel et al. 2020; Dolbunova et al. 2022	AE	113.2	1	1	0	0	0	0	N/A	N/A	N/A	1	1	1	74.6	1.8	0.046	4.2	1	C16:0	-27.77	0.23	C18:0	-28.38	0.1	-0.61	0.25	0	0	0	N/A	0	0	0
IND00026	ROS8.28-F	VDB00021	EBK	0	Grube-Rosenhof LA 58	5		B	Germany	11.05	54.25	Charred deposit	internal	1	Courel et al. 2020; Dolbunova et al. 2022	AE	2076.41	1	1	1	1	1	0	N/A	0.22	2.17	1	1	1	59.4	2	N/A	10.6	1	C16:0	-25.17	0.35	C18:0	-24.74	0.15	0.43	0.38	1	0	1	N/A	0	0	0
IND00027	ROS8.28-I	VDB00021	EBK	0	Grube-Rosenhof LA 58	5		B	Germany	11.05	54.25	Sherd	internal	1	Courel et al. 2020; Dolbunova et al. 2022	AE	413.64	1	1	1	1	1	1	N/A	0.3	1.41	1	1	1	55.3	1.3	0.021	3.5	1	C16:0	-25.02	0.23	C18:0	-23.7	0.1	1.32	0.25	1	0	1	N/A	0	0	0
IND00029	ROS8.29-S	VDB00022	EBK	0	Grube-Rosenhof LA 58	5		B	Germany	11.05	54.25	Charred deposit	external	1	Courel et al. 2020; Dolbunova et al. 2022	AE	1441.78	1	1	0	1	0	0	N/A	N/A	3.11	1	1	1	71.1	1.6	0.025	12.1	1	C16:0	-25.79	0.23	C18:0	-27.16	0.11	-1.37	0.26	0	0	0	N/A	0	0	0
IND00030	ROS8.29-I	VDB00022	EBK	0	Grube-Rosenhof LA 58	5		B	Germany	11.05	54.25	Sherd	internal	1	Courel et al. 2020; Dolbunova et al. 2022	AE	156.75	1	1	0	1	0	0	N/A	N/A	0.38	1	1	1	62.5	1.3	0.284	4.4	1	C16:0	-27.65	0.24	C18:0	-30.57	0.11	-2.92	0.26	0	0	0	N/A	0	0	0
IND00031	ROS8.30-I	VDB00023	EBK	0	Grube-Rosenhof LA 58	5		B	Germany	11.05	54.25	Sherd	internal	1	Courel et al. 2020; Dolbunova et al. 2022	AE	622.65	1	1	0	1	0	0	N/A	N/A	0.27	1	1	1	42.3	2.3	0.026	2.9	1	C16:0	-26.13	0.23	C18:0	-24.78	0.12	1.35	0.25	0	0	0	N/A	0	0	0
IND00032	ROS8.31A-F	VDB00024	EBK	0	Grube-Rosenhof LA 58	5		B	Germany	11.05	54.25	Charred deposit	internal	1	Courel et al. 2020; Dolbunova et al. 2022	AE	1383.3	1	1	1	1	1	0	N/A	0.09	2.07	1	1	1	43.5	2.6	0.025	3.3	1	C16:0	-26.07	0.25	C18:0	-27.1	0.1	-1.03	0.27	1	0	1	N/A	0	0	0
IND00033	ROS8.31B-F	VDB00024	EBK	0	Grube-Rosenhof LA 58	5		B	Germany	11.05	54.25	Charred deposit	internal	1	Courel et al. 2020; Dolbunova et al. 2022	AE	796.09	1	1	0	1	1	0	N/A	0.1	2.54	1	1	1	93.5	2.4	N/A	17.7	1	C16:0	-22.23	0.23	C18:0	-21.28	0.13	0.95	0.26	1	1	1	N/A	0	1	0
IND00034	ROS8.31C-F	VDB00024	EBK	0	Grube-Rosenhof LA 58	5		B	Germany	11.05	54.25	Charred deposit	internal	1	Courel et al. 2020; Dolbunova et al. 2022	AE	2023.35	1	1	1	1	1	0	N/A	0.09	2.27	1	1	1	41.5	2.4	0.027	6.5	1	C16:0	-26.94	0.23	C18:0	-28	0.11	-1.06	0.25	1	0	1	N/A	0	0	0
IND00035	ROS8.31-I	VDB00024	EBK	0	Grube-Rosenhof LA 58	5		B	Germany	11.05	54.25	Sherd	internal	1	Courel et al. 2020; Dolbunova et al. 2022	AE	11.64	1	1	1	1	1	0	N/A	0.12	0.58	1	1	1	94.8	3	N/A	0	1	C16:0	-29.22	0.26	C18:0	-27.17	0.22	2.05	0.34	1	1	1	N/A	0	0	0
IND00036	ROS8.32-I	VDB00025	EBK	0	Grube-Rosenhof LA 58	5		B	Germany	11.05	54.25	Sherd	internal	1	Courel et al. 2020; Dolbunova et al. 2022	AE	504.53	1	1	1	1	1	1	N/A	0.22	0.78	1	0	1	83.4	2.2	0.024	18.3	1	C16:0	-21.53	0.23	C18:0	-22.4	0.1	-0.87	0.25	1	1	1	N/A	0	1	0
IND00037	ROS8.33-F	VDB00026	TRB	1	Grube-Rosenhof LA 58	4		B	Germany	11.05	54.25	Charred deposit	internal	1	Courel et al. 2020	AE	5019.08	1	1	1	1	1	1	N/A	0.18	3.23	1	0	1	77.8	1.7	0.095	2.6	1	C16:0	-25.88	0.23	C18:0	-27.27	0.1	-1.4	0.25	1	1	1	N/A	0	0	0
IND00038	ROS8.33-S	VDB00026	TRB	1	Grube-Rosenhof LA 58	4		B	Germany	11.05	54.25	Charred deposit	external	1	Courel et al. 2020	AE	3271.69	1	1	1	1	1	1	N/A	0.15	2.6	1	1	1	69.5	2.1	0.077	3.4	1	C16:0	-25.48	0.31	C18:0	-26.68	0.27	-1.2	0.41	1	0	1	N/A	0	0	0
IND00039	ROS8.33-I	VDB00026	TRB	1	Grube-Rosenhof LA 58	4		B	Germany	11.05	54.25	Sherd	internal	1	Courel et al. 2020	AE	948.11	1	1	1	1	1	1	N/A	0.43	3.19	1	0	1	84.4	1.4	0.095	2.2	1	C16:0	-24.11	0.24	C18:0	-24.9	0.1	-0.79	0.26	1	1	1	N/A	0	0	0
IND00040	ROS8.34-F	VDB00027	EBK	0	Grube-Rosenhof LA 58	5		B	Germany	11.05	54.25	Charred deposit	internal	1	Courel et al. 2020; Dolbunova et al. 2022	AE	9958.36	1	1	1	1	1	1	N/A	0.13	2.99	1	1	1	56.7	0.5	0.062	7.4	1	C16:0	-26.49	0.26	C18:0	-25.7	0.14	0.79	0.29	1	0	1	N/A	0	0	0
IND00041	ROS8.34-I	VDB00027	EBK	0	Grube-Rosenhof LA 58	5		B	Germany	11.05	54.25	Sherd	internal	1	Courel et al. 2020; Dolbunova et al. 2022	AE	702.99	1	1	1	1	1	1	N/A	0.17	3.08	1	1	1	33.5	2	0.111	4.1	1	C16:0	-26.42	0.24	C18:0	-26.3	0.11	0.12	0.26	1	0	1	N/A	0	0	0
IND00042	ROS8.35-F	VDB00028	EBK	0	Grube-Rosenhof LA 58	5		B	Germany	11.05	54.25	Charred deposit	internal	1	Courel et al. 2020; Dolbunova et al. 2022	AE	2121.11	1	1	1	1	1	1	N/A	0.2	2.24	1	1	1	51.9	2.5	0.029	14.7	1	C16:0	-25.41	0.23	C18:0	-25.15	0.11	0.26	0.25	1	0	1	N/A	0	0	0
IND00043	ROS8.35-I	VDB00028	EBK	0	Grube-Rosenhof LA 58	5		B	Germany	11.05	54.25	Sherd	internal	1	Courel et al. 2020; Dolbunova et al. 2022	AE	154.71	1	1	1	1	1	1	N/A	0.24	2.1	1	1	1	44.8	2.5	0.009	3.4	1	C16:0	-24.56	0.23	C18:0	-24.78	0.13	-0.22	0.27	1	0	1	N/A	0	0	0
IND00044	ROS8.36-F	VDB00029	TRB	1	Grube-Rosenhof LA 58	4		B	Germany	11.05	54.25	Charred deposit	internal	1	Courel et al. 2020	AE	2417.64	1	1	1	1	1	1	N/A	0.16	1.56	1	1	1	81.9	1.8	0.036	0.5	1	C16:0	-21.96	0.36	C18:0	-23.45	0.31	-1.49	0.48	1	1	1	N/A	0	0	0
IND00045	ROS8.36-I	VDB00029	TRB	1	Grube-Rosenhof LA 58	4		B	Germany	11.05	54.25	Sherd	internal	1	Courel et al. 2020	AE	1075.54	1	1	1	1	1	1	N/A	0.27	0.61	1	0	1	83.2	1.4	0.111	0.7	1	C16:0	-23.6	0.24	C18:0	-24.33	0.1	-0.73	0.26	1	1	1	N/A	0	0	0
IND00046	ROS8.37-F	VDB00030	EBK	0	Grube-Rosenhof LA 58	5		B	Germany	11.05	54.25	Charred deposit	internal	1	Courel et al. 2020; Dolbunova et al. 2022	AE	2482.44	1	1	1	1	1	0	N/A	0.11	2.62	1	1	1	54	2.1	0.03	11.3	1	C16:0	-26.62	0.31	C18:0	-27.48	0.11	-0.86	0.33	1	0	1	N/A	0	0	0
IND00047	ROS8.37-I	VDB00030	EBK	0	Grube-Rosenhof LA 58	5		B	Germany	11.05	54.25	Sherd	internal	1	Courel et al. 2020; Dolbunova et al. 2022	AE	499.57	1	1	1	1	1	0	N/A	0.23	3.28	1	1	1	68.8	1.6	0.033	3.2	1	C16:0	-25.14	0.51	C18:0	-27.02	0.1	-1.87	0.52	1	0	1	N/A	0	0	0
IND00048	ROS8.38-F	VDB00031	EBK	0	Grube-Rosenhof LA 58	5		B	Germany	11.05	54.25	Charred deposit	internal	1	Courel et al. 2020; Dolbunova et al. 2022	AE	1594.67	1	1	1	1	1	0	N/A	0.13	1.84	1	1	1	67.2	2.4	0.004	10	1	C16:0	-24.02	0.23	C18:0	-23.79	0.1	0.23	0.25	1	0	1	N/A	0	0	0
IND00049	ROS8.38-I	VDB00031	EBK	0	Grube-Rosenhof LA 58	5		B	Germany	11.05	54.25	Sherd	internal	1	Courel et al. 2020; Dolbunova et al. 2022	AE	49.51	1	1	1	1	1	0	N/A	0.12	0.48	1	1	1	65.9	2.8	0.011	0.6	1	C16:0	-26.37	0.23	C18:0	-26.5	0.12	-0.13	0.26	1	0	1	N/A	0	0	0
IND00050	ROS8.39A-F	VDB00032	EBK	0	Grube-Rosenhof LA 58	5		B	Germany	11.05	54.25	Charred deposit	internal	1	Courel et al. 2020; Dolbunova et al. 2022	AE	3867.02	1	1	0	1	1	0	N/A	0.16	1.71	1	0	1	89.1	1.8	0.029	3.7	1	C16:0	-23.24	0.35	C18:0	-22.77	0.17	0.47	0.39	1	1	1	N/A	1	0	0
IND00051	ROS8.39A-I	VDB00032	EBK	0	Grube-Rosenhof LA 58	5		B	Germany	11.05	54.25	Sherd	internal	1	Courel et al. 2020; Dolbunova et al. 2022	AE	73.91	1	1	1	1	1	0	N/A	0.08	0.93	1	1	1	73.5	1.2	0.03	2.3	1	C16:0	-28.01	0.23	C18:0	-28.85	0.1	-0.83	0.25	1	0	1	N/A	1	0	0
IND00052	ROS8.40A-F	VDB00033	EBK	0	Grube-Rosenhof LA 58	5		B	Germany	11.05	54.25	Charred deposit	internal	1	Courel et al. 2020; Dolbunova et al. 2022	AE	6619.05	1	1	1	1	1	0	N/A	0.14	2.51	1	1	1	55.3	1.1	0.031	2.5	1	C16:0	-30.03	0.34	C18:0	-33.62	0.12	-3.59	0.36	1	0	1	N/A	0	0	0
IND00053	ROS8.40B-F	VDB00033	EBK	0	Grube-Rosenhof LA 58	5		B	Germany	11.05	54.25	Charred deposit	internal	1	Courel et al. 2020; Dolbunova et al. 2022	AE	7526.52	1	1	1	1	1	0	N/A	0.13	2.95	1	1	1	57.3	1.2	0.007	3	1	C16:0	-30.37	0.23	C18:0	-34.11	0.11	-3.74	0.25	1	0	1	N/A	0	0	0
IND00054	ROS8.40B-I	VDB00033	EBK	0	Grube-Rosenhof LA 58	5		B	Germany	11.05	54.25	Sherd	internal	1	Courel et al. 2020; Dolbunova et al. 2022	AE	293.84	1	1	1	1	1	1	N/A	0.22	2.53	1	1	1	60.9	1	0.15	1.6	1	C16:0	-29.29	0.24	C18:0	-31.99	0.1	-2.7	0.26	1	0	1	N/A	0	0	0
IND00055	ROS8.41C-F	VDB00034	EBK	0	Grube-Rosenhof LA 58	5		B	Germany	11.05	54.25	Charred deposit	internal	1	Courel et al. 2020; Dolbunova et al. 2022	AE	1423.2	1	1	0	1	1	1	N/A	0.21	1.57	1	1	1	74.7	1.9	N/A	23.1	1	C16:0	-26.56	0.23	C18:0	-24.45	0.16	2.11	0.28	1	0	1	N/A	1	1	0
IND00056	ROS8.41C-I	VDB00034	EBK	0	Grube-Rosenhof LA 58	5		B	Germany	11.05	54.25	Sherd	internal	1	Courel et al. 2020; Dolbunova et al. 2022	AE	2318.33	1	1	0	1	1	1	N/A	0.23	0.42	1	1	1	78	1.6	0.088	1.7	1	C16:0	-22.02	0.23	C18:0	-21.85	0.12	0.17	0.26	1	1	1	N/A	1	0	0
IND00057	ROS8.42A-F	VDB00035	TRB	1	Grube-Rosenhof LA 58	4		B	Germany	11.05	54.25	Charred deposit	internal	1	Courel et al. 2020	AE	1422.42	1	1	1	1	1	1	N/A	0.2	2.73	1	1	1	77.2	1.4	N/A	9.9	1	C16:0	-26.59	0.26	C18:0	-26.56	0.11	0.03	0.29	1	1	1	N/A	1	0	0
IND00058	ROS8.42A-I	VDB00035	TRB	1	Grube-Rosenhof LA 58	4		B	Germany	11.05	54.25	Sherd	internal	1	Courel et al. 2020	AE	5792.65	1	1	0	1	1	1	N/A	0.4	0.84	1	0	1	69.3	1.5	0.025	0.7	1	C16:0	-24.96	0.24	C18:0	-28.19	0.1	-3.23	0.26	1	0	1	N/A	1	0	0
IND00059	ROS8.42B-S	VDB00035	TRB	1	Grube-Rosenhof LA 58	4		B	Germany	11.05	54.25	Charred deposit	external	1	Courel et al. 2020	AE	3794.52	1	1	1	1	1	1	N/A	0.13	3.17	1	0	1	62	1.2	N/A	2.2	1	C16:0	-25.59	0.23	C18:0	-28.61	0.12	-3.02	0.26	1	0	1	N/A	0	0	0
IND00060	ROS8.42B-I	VDB00035	TRB	1	Grube-Rosenhof LA 58	4		B	Germany	11.05	54.25	Sherd	internal	1	Courel et al. 2020	AE	3511.88	1	1	1	1	1	1	N/A	0.2	1.89	1	0	1	65.9	1.3	0.027	1.2	1	C16:0	-24.95	0.23	C18:0	-28.02	0.1	-3.07	0.25	1	0	1	N/A	0	0	0
IND00061	ROS8.43-I	VDB00036	EBK	0	Grube-Rosenhof LA 58	5		B	Germany	11.05	54.25	Sherd	internal	1	Courel et al. 2020; Dolbunova et al. 2022	AE	4875	1	1	0	1	0	0	N/A	N/A	N/A	1	0	1	85.5	1.8	0.039	0.9	1	C16:0	-20.08	0.27	C18:0	-20.77	0.21	-0.69	0.34	0	1	0	N/A	1	0	0
IND00063	ROS8.45-I	VDB00038	EBK	0	Grube-Rosenhof LA 58	5		B	Germany	11.05	54.25	Sherd	internal	1	Courel et al. 2020; Dolbunova et al. 2022	AE	530.54	1	1	0	1	1	0	N/A	0.12	0.67	0	1	1	70.1	1.9	0.424	9.7	1	C16:0	-23.19	0.23	C18:0	-24.13	0.1	-0.94	0.25	1	0	1	N/A	1	0	0
IND00064	ROS8.46-I	VDB00039	EBK	0	Grube-Rosenhof LA 58	5		B	Germany	11.05	54.25	Sherd	internal	1	Courel et al. 2020; Dolbunova et al. 2022	AE	1012.84	1	1	0	1	0	0	N/A	N/A	1	1	1	1	44.1	1.8	0.657	3.8	1	C16:0	-26.76	0.23	C18:0	-30.47	0.14	-3.71	0.27	0	0	0	N/A	0	0	0
IND00177	VirMes1	VDB00121	CBW	0	Virolahti Meskäärtty	4		D	Finland	27.49	60.52	Charred deposit		1	this study	AE	2572.89	1	1	1	1	1	0	N/A	0.19	1.23	0	1	1	56.1	1.3	0.029	36.6	1	C16:0	-26.56	0.51	C18:0	-25.81	0.22	0.75	0.56	1	0	1	N/A	0	1	0
IND00179	VirMes3	VDB00123	CBW	0	Virolahti Meskäärtty	4		D	Finland	27.49	60.52	Charred deposit		1	this study	AE	7250.05	1	1	1	1	1	1	N/A	0.18	2.61	1	1	1	54.2	1.3	0.008	2.2	1	C16:0	-25.68	0.36	C18:0	-25.29	0.21	0.39	0.42	1	0	1	N/A	0	0	0
IND00181	VirMes5	VDB00125	CBW	0	Virolahti Meskäärtty	4		D	Finland	27.49	60.52	Sherd		1	this study	AE	48.75	1	1	0	1	0	0	N/A	N/A	1.87	0	1	1	70.7	0.9	N/A	15.1	1	C16:0	-25.25	0.4	C18:0	-24.22	0.26	1.04	0.48	0	0	0	N/A	0	1	0
IND00182	VirMes6	VDB00126	CBW	0	Virolahti Meskäärtty	4		D	Finland	27.49	60.52	Sherd		1	this study	AE	227.68	1	1	1	1	1	0	N/A	0.31	6.23	1	1	1	86.4	1.1	0.007	11.5	1	C16:0	-22.39	0.36	C18:0	-22.68	0.22	-0.29	0.42	1	1	1	N/A	0	0	0
IND00183	VirMes7	VDB00127	CBW	0	Virolahti Meskäärtty	4		D	Finland	27.49	60.52	Sherd		1	this study	AE	25.14	1	1	0	0	0	0	N/A	N/A	N/A	0	1	1	84.3	0.9	0.149	11.8	1	C16:0	-25.58	0.37	C18:0	-23.92	0.29	1.66	0.47	0	1	0	N/A	0	0	0
IND00184	VirMes8	VDB00128	CBW	0	Virolahti Meskäärtty	4		D	Finland	27.49	60.52	Sherd		1	this study	AE	36.57	1	1	0	0	0	0	N/A	N/A	N/A	0	1	1	76.8	0.8	0.544	3.1	1	C16:0	-24.69	0.35	C18:0	-23.8	0.27	0.89	0.44	0	1	0	N/A	0	0	0
IND00185	VirMes9	VDB00129	CBW	0	Virolahti Meskäärtty	4		D	Finland	27.49	60.52	Sherd		1	this study	AE	180.52	1	1	1	1	1	0	N/A	0.18	4.22	1	1	1	74	1.4	0.463	7.7	1	C16:0	-21.88	0.35	C18:0	-21.87	0.33	0.01	0.48	1	0	1	N/A	0	0	0
IND00186	VirMes10	VDB00129	CBW	0	Virolahti Meskäärtty	4		D	Finland	27.49	60.52	Charred deposit		1	this study	AE	1628.94	1	1	1	1	1	1	N/A	0.21	3.75	1	1	1	81.3	1.2	0.199	6.6	1	C16:0	-21.38	0.34	C18:0	-21.29	0.25	0.08	0.42	1	1	1	N/A	0	0	0
IND00187	VirMes11	VDB00130	CBW	0	Virolahti Meskäärtty	4		D	Finland	27.49	60.52	Sherd		1	this study	AE	38.95	1	1	0	0	0	0	N/A	N/A	N/A	0	0	0	N/A	0.9	0.71	7.8	1	C16:0	-26.83	0.82	C18:0	-24.15	1.21	2.68	1.46	0	N/A	0	N/A	0	0	0
IND00188	VirMes12	VDB00131	CBW	0	Virolahti Meskäärtty	4		D	Finland	27.49	60.52	Sherd		1	this study	AE	64.16	1	1	0	0	0	0	N/A	N/A	N/A	0	1	1	81.3	0.9	0.544	12.3	1	C16:0	-25.59	0.37	C18:0	-24.05	0.21	1.54	0.43	0	1	0	N/A	0	0	0
IND00189	VirMes13	VDB00132	CBW	0	Virolahti Meskäärtty	4		D	Finland	27.49	60.52	Sherd		1	this study	AE	37.75	1	1	0	0	0	0	N/A	N/A	N/A	0	1	1	82.5	0.9	1.073	6.3	1	C16:0	-25.58	0.39	C18:0	-24.06	0.22	1.52	0.45	0	1	0	N/A	0	0	0
IND00939	ROS 835-I	VDB00750	TRB	1	Grube-Rosenhof LA 58	4		B	Germany	11.05	54.25	Sherd	internal	1	this study	AE	166.34	1	1	1	1	1	1	N/A	0.12	2.8	1	1	1	81	2.3	0.682	1.2	1	C16:0	-23.95	0.08	C18:0	-24.86	0.09	-0.91	0.12	1	1	1	N/A	0	0	0
IND00940	ROS 835-F	VDB00750	TRB	1	Grube-Rosenhof LA 58	4		B	Germany	11.05	54.25	Charred deposit	internal	1	this study	AE	4643.89	1	1	1	1	1	1	N/A	0.13	3.28	1	1	1	90	2.3	0.124	1.5	1	C16:0	-22.74	0.1	C18:0	-24	0.09	-1.26	0.14	1	1	1	N/A	1	0	0
IND00941	ROS 836-I	VDB00734	EBK	0	Grube-Rosenhof LA 58	5		B	Germany	11.05	54.25	Sherd	internal	1	Courel et al. 2020; Dolbunova et al. 2022	AE	43.09	1	1	0	0	0	0	N/A	N/A	N/A	1	1	1	56.9	1.2	0.558	1.1	1	C16:0	-28.82	0.22	C18:0	-29.64	0.26	-0.82	0.34	0	0	0	N/A	0	0	0
IND00942	ROS 837-I	VDB00735	EBK	0	Grube-Rosenhof LA 58	5		B	Germany	11.05	54.25	Sherd	internal	1	Courel et al. 2020; Dolbunova et al. 2022	AE	343.39	1	1	1	1	1	1	N/A	0.2	2.41	1	1	1	81.4	1.5	0.176	0.9	1	C16:0	-22.2	0.14	C18:0	-24.36	0.16	-2.16	0.22	1	1	1	N/A	1	0	0
IND00943	ROS 838-I	VDB00736	EBK	0	Grube-Rosenhof LA 58	5		B	Germany	11.05	54.25	Sherd	internal	1	Courel et al. 2020; Dolbunova et al. 2022	AE	304.62	1	1	0	0	0	0	N/A	N/A	N/A	1	1	1	41.9	0.6	1.064	3	1	C16:0	-28.67	0.08	C18:0	-31.7	0.09	-3.03	0.12	0	0	0	N/A	1	0	0
IND00944	ROS 839-I	VDB00748	EBK	0	Grube-Rosenhof LA 58	5		B	Germany	11.05	54.25	Sherd	internal	1	Courel et al. 2020; Dolbunova et al. 2022	AE	722.88	1	1	0	1	0	0	N/A	N/A	0.84	1	1	1	55.9	0.9	0.084	3.4	1	C16:0	-28.85	0.08	C18:0	-32.86	0.09	-4.01	0.12	0	0	0	N/A	0	0	0
IND00945	ROS 840-I	VDB00737	TRB	1	Grube-Rosenhof LA 58	4		B	Germany	11.05	54.25	Sherd	internal	1	this study	AE	3375.82	1	1	0	1	0	0	N/A	N/A	0.77	1	1	1	53.6	N/A	N/A	N/A	1	C16:0	-26.43	0.21	C18:0	-32.82	0.25	-6.39	0.33	0	0	0	N/A	0	0	0
IND00946	ROS 841-I	VDB00738	EBK	0	Grube-Rosenhof LA 58	5		B	Germany	11.05	54.25	Sherd	internal	1	Courel et al. 2020; Dolbunova et al. 2022	AE	88.72	1	1	1	1	1	0	N/A	0.09	5.99	1	1	1	44.7	1.6	0.051	12.8	1	C16:0	-26.04	0.2	C18:0	-24.97	0.26	1.07	0.33	1	0	1	N/A	1	0	0
IND00947	ROS 841-S	VDB00738	EBK	0	Grube-Rosenhof LA 58	5		B	Germany	11.05	54.25	Charred deposit	external	1	Courel et al. 2020; Dolbunova et al. 2022	AE	2643.9	1	1	1	1	1	0	N/A	0.07	4.77	1	1	1	74.1	2.6	0.089	19.2	1	C16:0	-26.13	0.28	C18:0	-26.31	0.17	-0.18	0.33	1	0	1	N/A	0	1	0
IND00948	ROS 842-I	VDB00739	EBK	0	Grube-Rosenhof LA 58	5		B	Germany	11.05	54.25	Sherd	internal	1	Courel et al. 2020; Dolbunova et al. 2022	AE	127.87	1	1	0	0	0	0	N/A	N/A	N/A	1	1	1	62.2	1	0.043	18.2	1	C16:0	-27.69	0.18	C18:0	-30	0.31	-2.31	0.36	0	0	0	N/A	1	1	0
IND00949	ROS 842-S	VDB00739	EBK	0	Grube-Rosenhof LA 58	5		B	Germany	11.05	54.25	Charred deposit	external	1	Courel et al. 2020; Dolbunova et al. 2022	AE	3019.52	1	1	1	1	1	0	N/A	0.1	4.48	1	1	1	82.7	2.1	0.1	19.4	1	C16:0	-24.84	0.11	C18:0	-27.23	0.14	-2.39	0.18	1	1	1	N/A	0	1	0
IND00950	ROS 843-I	VDB00740	EBK	0	Grube-Rosenhof LA 58	5		B	Germany	11.05	54.25	Sherd	internal	1	Courel et al. 2020; Dolbunova et al. 2022	AE	39.81	1	1	1	1	1	1	N/A	0.28	2.9	1	1	1	62.2	1.3	0.022	6	1	C16:0	-24.84	0.3	C18:0	-25.8	0.21	-0.97	0.36	1	0	1	N/A	0	0	0
IND00951	ROS 843-F	VDB00740	EBK	0	Grube-Rosenhof LA 58	5		B	Germany	11.05	54.25	Charred deposit	internal	1	Courel et al. 2020; Dolbunova et al. 2022	AE	805.48	1	1	1	1	1	1	N/A	0.13	2.79	1	1	1	61.9	2	0.285	29.5	0	N/A	N/A	N/A	N/A	N/A	N/A	N/A	N/A	1	0	1	N/A	0	1	0
IND00952	ROS 844-I	VDB00754	EBK	0	Grube-Rosenhof LA 58	5		B	Germany	11.05	54.25	Sherd	internal	1	Courel et al. 2020; Dolbunova et al. 2022	AE	24.83	1	1	0	1	0	0	N/A	N/A	9.93	1	1	1	38.3	1.3	0.021	3.8	1	C16:0	-28.23	0.38	C18:0	-31.96	0.08	-3.72	0.39	0	0	0	N/A	0	0	0
IND00953	ROS 844-F	VDB00754	EBK	0	Grube-Rosenhof LA 58	5		B	Germany	11.05	54.25	Charred deposit	internal	1	Courel et al. 2020; Dolbunova et al. 2022	AE	867.2	1	1	1	1	0	0	N/A	N/A	3.27	1	1	1	73.4	1.6	0.077	10.7	1	C16:0	-26.26	0.3	C18:0	-29.89	0.32	-3.63	0.44	0	0	0	N/A	0	0	0
IND00954	ROS 844-S	VDB00754	EBK	0	Grube-Rosenhof LA 58	5		B	Germany	11.05	54.25	Charred deposit	external	1	Courel et al. 2020; Dolbunova et al. 2022	AE	1751.76	1	1	1	1	0	0	N/A	N/A	5.44	1	1	1	57.8	1.2	0.133	19.5	1	C16:0	-28.98	0.37	C18:0	-33.3	0.14	-4.32	0.4	0	0	0	N/A	0	1	0
IND00955	ROS 845-I	VDB00753	EBK	0	Grube-Rosenhof LA 58	5		B	Germany	11.05	54.25	Sherd	internal	1	Courel et al. 2020; Dolbunova et al. 2022	AE	11.47	1	1	0	0	0	0	N/A	N/A	N/A	1	1	1	52.4	2.2	0.133	1.1	1	C16:0	-26.32	0.29	C18:0	-28.14	0.3	-1.81	0.42	0	0	0	N/A	0	0	0
IND00956	ROS 846-I	VDB00751	EBK	0	Grube-Rosenhof LA 58	5		B	Germany	11.05	54.25	Sherd	internal	1	Courel et al. 2020; Dolbunova et al. 2022	AE	107.17	1	1	0	0	0	0	N/A	N/A	N/A	1	1	1	82.2	1.8	0.767	4.4	1	C16:0	-23.98	0.14	C18:0	-23.05	0.1	0.92	0.17	0	1	0	N/A	0	0	0
IND00958	ROS 847-I	VDB00733	EBK	0	Grube-Rosenhof LA 58	5		B	Germany	11.05	54.25	Sherd	internal	1	Courel et al. 2020; Dolbunova et al. 2022	AE	391.65	1	1	0	0	0	0	N/A	N/A	N/A	1	1	1	65.7	1.1	0.106	8.5	1	C16:0	-28.39	0.19	C18:0	-32.89	0.16	-4.49	0.25	0	0	0	N/A	1	0	0
IND00959	ROS 848a-I	VDB00752	EBK	0	Grube-Rosenhof LA 58	5		B	Germany	11.05	54.25	Sherd	internal	1	Courel et al. 2020; Dolbunova et al. 2022	AE	103.23	1	1	0	0	0	0	N/A	N/A	N/A	1	1	1	15.5	1.9	0.262	6.7	1	C16:0	-34.71	0.26	C18:0	-29.96	0.09	4.75	0.27	0	0	0	N/A	1	0	0
IND00960	ROS 848b-I	VDB00771	EBK	0	Grube-Rosenhof LA 58	5		B	Germany	11.05	54.25	Sherd	internal	1	Courel et al. 2020; Dolbunova et al. 2022	AE	146.52	1	1	0	0	0	0	N/A	N/A	N/A	1	1	1	34.2	1.7	0.67	15.4	1	C16:0	-33.98	0.24	C18:0	-22.67	0.28	11.31	0.37	0	0	0	N/A	1	1	0
IND00961	ROS 849-I	VDB00741	EBK	0	Grube-Rosenhof LA 58	5		B	Germany	11.05	54.25	Sherd	internal	1	Courel et al. 2020; Dolbunova et al. 2022	AE	2191.5	1	1	0	1	0	0	N/A	N/A	3.57	1	1	1	65.5	1.3	0.031	1.8	1	C16:0	-26.23	0.14	C18:0	-30.16	0.09	-3.93	0.17	0	0	0	N/A	1	0	0
IND00962	ROS 849-F	VDB00741	EBK	0	Grube-Rosenhof LA 58	5		B	Germany	11.05	54.25	Charred deposit	internal	1	Courel et al. 2020; Dolbunova et al. 2022	AE	2306.67	1	1	0	0	0	0	N/A	N/A	N/A	1	1	1	64.2	1.4	0.282	5.7	1	C16:0	-27.42	0.13	C18:0	-30.45	0.06	-3.03	0.14	0	0	0	N/A	1	0	0
IND00963	ROS 850-I	VDB00742	EBK	0	Grube-Rosenhof LA 58	5		B	Germany	11.05	54.25	Sherd	internal	1	Courel et al. 2020; Dolbunova et al. 2022	AE	365.84	1	1	0	1	1	0	N/A	0.23	4.04	1	1	1	74.5	2.8	0.415	1.7	1	C16:0	-22.8	0.12	C18:0	-22.5	0.06	0.29	0.13	1	0	1	N/A	0	0	0
IND00964	ROS 851-I	VDB00749	EBK	0	Grube-Rosenhof LA 58	5		B	Germany	11.05	54.25	Sherd	internal	1	Courel et al. 2020; Dolbunova et al. 2022	AE	873.52	1	1	1	1	1	1	N/A	0.17	2.71	1	1	1	83.1	1.7	0.1	1.2	1	C16:0	-23.11	0.1	C18:0	-25.73	0.06	-2.62	0.12	1	1	1	N/A	1	0	0
IND00965	ROS 852-I	VDB00743	TRB	1	Grube-Rosenhof LA 58	4		B	Germany	11.05	54.25	Sherd	internal	1	this study	AE	557.34	1	1	0	1	0	0	N/A	N/A	4.03	1	1	1	31.3	0.8	0.073	14.3	1	C16:0	-29.45	0.12	C18:0	-34.42	0.22	-4.97	0.25	0	0	0	N/A	0	0	0
IND00966	ROS 853-I	VDB00756	EBK	0	Grube-Rosenhof LA 58	5		B	Germany	11.05	54.25	Sherd	internal	1	Courel et al. 2020; Dolbunova et al. 2022	AE	20.52	1	1	0	0	0	0	N/A	N/A	N/A	1	1	1	47.8	0.9	N/A	3.1	1	C16:0	-26.94	0.11	C18:0	-27.07	0.18	-0.13	0.21	0	0	0	N/A	0	0	0
IND00968	ROS 854-I	VDB00755	EBK	0	Grube-Rosenhof LA 58	5		B	Germany	11.05	54.25	Sherd	internal	1	Courel et al. 2020; Dolbunova et al. 2022	AE	27.68	1	1	0	0	0	0	N/A	N/A	N/A	1	1	1	32.4	1.9	0.727	0.8	1	C16:0	-28.87	0.32	C18:0	-21.02	0.22	7.85	0.38	0	0	0	N/A	0	0	0
IND00969	ROS 854-F	VDB00755	EBK	0	Grube-Rosenhof LA 58	5		B	Germany	11.05	54.25	Charred deposit	internal	1	Courel et al. 2020; Dolbunova et al. 2022	AE	590.45	1	1	1	1	1	0	N/A	0.1	2.82	1	1	1	62.1	1.3	0.353	2	1	C16:0	-26.11	0.1	C18:0	-27.9	0.07	-1.79	0.12	1	0	1	N/A	0	0	0
IND00970	ROS 855-I	VDB00744	EBK	0	Grube-Rosenhof LA 58	5		B	Germany	11.05	54.25	Sherd	internal	1	Courel et al. 2020; Dolbunova et al. 2022	AE	190.7	1	1	1	1	1	1	N/A	0.44	5.44	1	1	1	76.4	1.6	0.301	4.2	1	C16:0	-24.05	0.2	C18:0	-20.95	0.21	3.1	0.29	1	1	1	N/A	1	0	0
IND00971	ROS 855-F	VDB00744	EBK	0	Grube-Rosenhof LA 58	5		B	Germany	11.05	54.25	Charred deposit	internal	1	Courel et al. 2020; Dolbunova et al. 2022	AE	866.14	1	1	1	1	1	1	N/A	0.21	3.64	1	1	1	56.7	2.2	0.148	12.1	1	C16:0	-24.62	0.51	C18:0	-22.44	0.35	2.18	0.62	1	0	1	N/A	0	0	0
IND00972	ROS 856-I	VDB00745	EBK	0	Grube-Rosenhof LA 58	5		B	Germany	11.05	54.25	Sherd	internal	1	Courel et al. 2020; Dolbunova et al. 2022	AE	21.67	1	1	0	0	0	0	N/A	N/A	N/A	1	1	1	43.3	1.9	1.154	1.6	1	C16:0	-27.5	0.35	C18:0	-30.14	0.16	-2.64	0.39	0	0	0	N/A	0	0	0
IND00973	ROS 857-I	VDB00746	TRB	1	Grube-Rosenhof LA 58	4		B	Germany	11.05	54.25	Sherd	internal	1	this study	AE	52.21	1	1	0	0	0	0	N/A	N/A	N/A	1	1	1	21.9	1.5	0.707	5	1	C16:0	-29.54	0.11	C18:0	-29.29	0.38	0.25	0.4	0	0	0	N/A	0	0	0
IND00974	ROS 858-I	VDB00747	EBK	0	Grube-Rosenhof LA 58	5		B	Germany	11.05	54.25	Sherd	internal	1	Courel et al. 2020; Dolbunova et al. 2022	AE	105.14	1	1	0	0	0	0	N/A	N/A	N/A	1	1	1	54.5	1.2	0.266	10.5	1	C16:0	-21.42	0.1	C18:0	-22.58	0.15	-1.16	0.18	0	0	0	N/A	0	0	0
IND00975	ROS 859-I	VDB00767	EBK	0	Grube-Rosenhof LA 58	5		B	Germany	11.05	54.25	Sherd	internal	1	Courel et al. 2020; Dolbunova et al. 2022	AE	222.24	1	1	1	1	1	0	N/A	0.12	5.38	1	1	1	81.7	2.2	0.119	4.6	1	C16:0	-21.86	0.32	C18:0	-21.37	0.11	0.49	0.34	1	1	1	N/A	0	0	0
IND00976	ROS 859-F	VDB00767	EBK	0	Grube-Rosenhof LA 58	5		B	Germany	11.05	54.25	Charred deposit	internal	1	Courel et al. 2020; Dolbunova et al. 2022	AE	1576.64	1	1	0	0	0	0	N/A	N/A	N/A	1	1	1	89.2	2	0.226	30.8	0	N/A	N/A	N/A	N/A	N/A	N/A	N/A	N/A	0	1	0	N/A	0	1	0
IND00977	ROS 860-I	VDB00765	EBK	0	Grube-Rosenhof LA 58	5		B	Germany	11.05	54.25	Sherd	internal	1	Courel et al. 2020; Dolbunova et al. 2022	AE	101.64	1	1	1	1	1	1	N/A	0.17	2.79	1	1	1	90.8	1.7	0.305	10.6	1	C16:0	-20.53	0.08	C18:0	-19.18	0.09	1.35	0.12	1	1	1	N/A	0	0	0
IND00978	ROS 860-F	VDB00765	EBK	0	Grube-Rosenhof LA 58	5		B	Germany	11.05	54.25	Charred deposit	internal	1	Courel et al. 2020; Dolbunova et al. 2022	AE	3604.55	1	1	1	1	1	0	N/A	0.15	2.38	1	1	1	89.9	1.4	0.035	5.7	1	C16:0	-22.53	0.12	C18:0	-25.2	0.08	-2.67	0.14	1	1	1	N/A	1	0	0
IND00979	ROS 861-I	VDB00762	EBK	0	Grube-Rosenhof LA 58	5		B	Germany	11.05	54.25	Sherd	internal	1	Courel et al. 2020; Dolbunova et al. 2022	AE	75.41	1	1	0	0	0	0	N/A	N/A	N/A	1	1	1	54.3	2.1	0.336	2.3	1	C16:0	-26.89	0.09	C18:0	-29.18	0.09	-2.29	0.13	0	0	0	N/A	0	0	0
IND00980	ROS 862-I	VDB00761	EBK	0	Grube-Rosenhof LA 58	5		B	Germany	11.05	54.25	Sherd	internal	1	Courel et al. 2020; Dolbunova et al. 2022	AE	17.17	1	1	0	0	0	0	N/A	N/A	N/A	1	1	1	64.7	1.7	0.393	6	1	C16:0	-27.07	0.14	C18:0	-27.68	0.16	-0.61	0.22	0	0	0	N/A	0	0	0
IND00981	ROS 863-I	VDB00770	EBK	0	Grube-Rosenhof LA 58	5		B	Germany	11.05	54.25	Sherd	internal	1	Courel et al. 2020; Dolbunova et al. 2022	AE	44.54	1	1	0	0	0	0	N/A	N/A	N/A	1	1	1	46.1	2	0.768	1.4	1	C16:0	-26.82	0.08	C18:0	-27.8	0.09	-0.97	0.12	0	0	0	N/A	0	0	0
IND00982	ROS 864-I	VDB00769	EBK	0	Grube-Rosenhof LA 58	5		B	Germany	11.05	54.25	Sherd	internal	1	Courel et al. 2020; Dolbunova et al. 2022	AE	43.23	1	1	1	1	1	1	N/A	0.25	2.44	1	1	1	80.9	1.4	0.311	2.4	1	C16:0	-26.83	0.19	C18:0	-28.28	0.15	-1.45	0.24	1	1	1	N/A	0	0	0
IND00983	ROS 864-F	VDB00769	EBK	0	Grube-Rosenhof LA 58	5		B	Germany	11.05	54.25	Charred deposit	internal	1	Courel et al. 2020; Dolbunova et al. 2022	AE	3204.1	1	1	1	1	1	0	N/A	0.13	2.29	1	1	1	90.2	2.3	0.057	7.9	1	C16:0	-22.63	0.1	C18:0	-22.19	0.06	0.44	0.12	1	1	1	N/A	1	0	0
IND00984	ROS 865-I	VDB00768	EBK	0	Grube-Rosenhof LA 58	5		B	Germany	11.05	54.25	Sherd	internal	1	Courel et al. 2020; Dolbunova et al. 2022	AE	16.28	1	1	0	0	0	0	N/A	N/A	N/A	0	0	0	N/A	2	0.675	0.5	1	C16:0	-27.33	0.09	C18:0	-28.66	0.14	-1.32	0.16	0	N/A	0	N/A	0	0	0
IND00985	ROS 865a-I	VDB00772	EBK	0	Grube-Rosenhof LA 58	5		B	Germany	11.05	54.25	Sherd	internal	1	Courel et al. 2020; Dolbunova et al. 2022	AE	49.52	1	1	0	0	0	0	N/A	N/A	N/A	1	1	1	57	1	0.226	8.9	1	C16:0	-29.65	0.2	C18:0	-30.29	0.13	-0.65	0.24	0	0	0	N/A	1	0	0
IND00987	ROS 866-I	VDB00758	EBK	0	Grube-Rosenhof LA 58	5		B	Germany	11.05	54.25	Sherd	internal	1	Courel et al. 2020; Dolbunova et al. 2022	AE	94.77	1	1	0	0	0	0	N/A	N/A	N/A	1	1	1	37.7	2.1	0.197	5.2	1	C16:0	-28.08	0.15	C18:0	-28.91	0.1	-0.83	0.18	0	0	0	N/A	0	0	0
IND00988	ROS 867-I	VDB00757	EBK	0	Grube-Rosenhof LA 58	5		B	Germany	11.05	54.25	Sherd	internal	1	Courel et al. 2020; Dolbunova et al. 2022	AE	396.36	1	1	0	1	0	0	N/A	N/A	2.59	1	1	1	32.5	3.3	0.083	2.8	1	C16:0	-26.89	0.08	C18:0	-27.33	0.1	-0.44	0.13	0	0	0	N/A	0	0	0
IND00989	ROS 868-I	VDB00764	EBK	0	Grube-Rosenhof LA 58	5		B	Germany	11.05	54.25	Sherd	internal	1	Courel et al. 2020; Dolbunova et al. 2022	AE	8.19	1	1	1	1	0	0	N/A	N/A	0.66	1	1	1	26.8	1.5	0.24	5.3	1	C16:0	-27.33	0.1	C18:0	-28.96	0.1	-1.63	0.14	0	0	0	N/A	0	0	0
IND00990	ROS 869-I	VDB00763	EBK	0	Grube-Rosenhof LA 58	5		B	Germany	11.05	54.25	Sherd	internal	1	Courel et al. 2020; Dolbunova et al. 2022	AE	30.65	1	1	0	0	0	0	N/A	N/A	N/A	1	1	1	62	1.5	0.211	3.8	1	C16:0	-26.35	0.12	C18:0	-25.94	0.11	0.41	0.16	0	0	0	N/A	0	0	0
IND00991	ROS 870-I	VDB00766	EBK	0	Grube-Rosenhof LA 58	5		B	Germany	11.05	54.25	Sherd	internal	1	Courel et al. 2020; Dolbunova et al. 2022	AE	202.2	1	1	0	1	0	0	N/A	N/A	12.15	1	1	1	46.4	1	0.559	3.4	1	C16:0	-30.39	0.12	C18:0	-33.95	0.11	-3.56	0.16	0	0	0	N/A	0	0	0
IND00992	ROS 871-I	VDB00760	TRB	1	Grube-Rosenhof LA 58	4		B	Germany	11.05	54.25	Sherd	internal	1	this study	AE	49.63	1	1	0	0	0	0	N/A	N/A	N/A	1	1	1	65.3	2.6	0.806	4	1	C16:0	-30.75	0.08	C18:0	-29.9	0.09	0.85	0.12	0	0	0	N/A	0	0	0
IND00993	ROS 872-I	VDB00759	EBK	0	Grube-Rosenhof LA 58	5		B	Germany	11.05	54.25	Sherd	internal	1	Courel et al. 2020; Dolbunova et al. 2022	AE	484.15	1	1	0	0	0	0	N/A	N/A	N/A	1	1	1	80.5	2.1	0.079	1.5	1	C16:0	-21.29	0.07	C18:0	-23.56	0.1	-2.26	0.13	0	1	0	N/A	1	0	0
IND01051	NJ-35-F	VDB00836	CBW	0	Narva Joaorg	4		D	Estonia	28.2	59.4	Charred deposit	internal	1	Oras et al. accepted	AE	179.42	1	1	1	1	1	0	N/A	0.15	2.47	0	1	1	81.6	1.6	0.027	4.8	0	N/A	N/A	N/A	N/A	N/A	N/A	N/A	N/A	1	1	1	N/A	0	0	0
IND01052	NJ-36-I	VDB00836	CBW	0	Narva Joaorg	4		D	Estonia	28.2	59.4	Sherd	internal	1	Oras et al. accepted	AE	107.93	1	1	1	1	1	0	N/A	0.12	2.58	1	1	1	76.5	1.8	0.043	2.5	1	C16:0	-31.4	0.08	C18:0	-29.83	0.07	1.57	0.11	1	1	1	N/A	0	0	0
IND01053	NJ-37-I	VDB00838	CBW	0	Narva Joaorg	4		D	Estonia	28.2	59.4	Sherd	internal	1	Oras et al. accepted	AE	67.22	1	1	0	0	0	0	N/A	N/A	N/A	1	1	1	61.4	1.5	0.227	0.4	1	C16:0	-30.4	0.08	C18:0	-30.72	0.08	-0.32	0.11	0	0	0	N/A	0	0	0
IND01054	NJ-38-I	VDB00839	CBW	0	Narva Joaorg	4		D	Estonia	28.2	59.4	Sherd	internal	1	Oras et al. accepted	AE	16.74	1	1	0	0	0	0	N/A	N/A	N/A	1	1	1	54	1	0.039	0.2	1	C16:0	-26.47	0.2	C18:0	-24.91	0.11	1.56	0.23	0	0	0	N/A	0	0	0
IND01055	NJ-39-I	VDB00840	CBW	0	Narva Joaorg	4		D	Estonia	28.2	59.4	Sherd	internal	1	Oras et al. accepted	AE	24.33	1	1	0	0	0	0	N/A	N/A	N/A	1	1	1	48.3	1	0.105	0.3	1	C16:0	-27.05	0.1	C18:0	-25.31	0.12	1.75	0.16	0	0	0	N/A	0	0	0
IND01056	NJ-40-I	VDB00841	CBW	0	Narva Joaorg	4		D	Estonia	28.2	59.4	Sherd	internal	1	Oras et al. accepted	AE	14.05	1	1	0	0	0	0	N/A	N/A	N/A	1	1	1	51.8	0.9	0.092	0.4	1	C16:0	-26.85	0.09	C18:0	-24.95	0.07	1.9	0.11	0	0	0	N/A	0	0	0
IND01057	NJ-41-I	VDB00842	CBW	0	Narva Joaorg	4		D	Estonia	28.2	59.4	Sherd	internal	1	Oras et al. accepted	AE	16.81	1	1	0	0	0	0	N/A	N/A	N/A	1	1	1	67.8	1.3	0.1	0.8	1	C16:0	-27.06	0.08	C18:0	-25.92	0.09	1.14	0.12	0	0	0	N/A	0	0	0
IND01058	NJ-42-I	VDB00843	CBW	0	Narva Joaorg	4		D	Estonia	28.2	59.4	Sherd	internal	1	Oras et al. accepted	AE	23.52	1	1	0	0	0	0	N/A	N/A	N/A	1	1	1	53.3	1.3	0.082	0.4	1	C16:0	-26.81	0.16	C18:0	-25.14	0.22	1.67	0.27	0	0	0	N/A	0	0	0
IND01059	NJ-43-I	VDB00844	CBW	0	Narva Joaorg	4		D	Estonia	28.2	59.4	Sherd	internal	1	Oras et al. accepted	AE	50.04	1	1	0	0	0	0	N/A	N/A	N/A	1	1	1	52.1	1.4	0.071	0.4	1	C16:0	-28.57	0.24	C18:0	-26.2	0.21	2.36	0.32	0	0	0	N/A	0	0	0
IND01060	NJ-44-I	VDB00845	CBW	0	Narva Joaorg	4		D	Estonia	28.2	59.4	Sherd	internal	1	Oras et al. accepted	AE	27.06	1	1	0	0	0	0	N/A	N/A	N/A	1	1	1	65.3	0.9	0.024	0.5	1	C16:0	-26.92	0.21	C18:0	-25.18	0.19	1.74	0.29	0	0	0	N/A	0	0	0
IND01061	NJ-45-I	VDB00846	CBW	0	Narva Joaorg	4		D	Estonia	28.2	59.4	Sherd	internal	1	Oras et al. accepted	AE	125.09	1	1	1	1	1	0	N/A	0.36	4.5	1	1	1	63	1.9	0.088	0.4	1	C16:0	-30.79	0.11	C18:0	-29.82	0.07	0.98	0.13	1	0	1	N/A	0	0	0
IND01062	NJ-46-I	VDB00847	CBW	0	Narva Joaorg	4		D	Estonia	28.2	59.4	Sherd	internal	1	Oras et al. accepted	AE	44.61	1	1	0	1	0	0	N/A	N/A	6.74	1	1	1	71.9	2.2	0.153	0.4	1	C16:0	-29.64	0.1	C18:0	-30.51	0.08	-0.87	0.13	0	0	0	N/A	0	0	0
IND01063	NJ-47-I	VDB00848	CBW	0	Narva Joaorg	4		D	Estonia	28.2	59.4	Sherd	internal	1	Oras et al. accepted	AE	24.58	1	1	0	0	0	0	N/A	N/A	N/A	1	1	1	61.1	1	0.08	0.2	1	C16:0	-26.66	0.25	C18:0	-24.83	0.22	1.83	0.33	0	0	0	N/A	0	0	0
IND01064	NJ-48-F	VDB00849	CBW	0	Narva Joaorg	4		D	Estonia	28.2	59.4	Charred deposit	internal	1	Oras et al. accepted	AE	166.9	1	1	1	1	1	0	N/A	0.26	2.76	1	1	1	76.2	1.8	N/A	0.4	0	N/A	N/A	N/A	N/A	N/A	N/A	N/A	N/A	1	1	1	N/A	0	0	0
IND01065	NJ-49-I	VDB00849	CBW	0	Narva Joaorg	4		D	Estonia	28.2	59.4	Sherd	internal	1	Oras et al. accepted	AE	57.01	1	1	1	1	1	0	N/A	0.25	4.79	1	1	1	71.7	1.1	0.164	0.2	1	C16:0	-26.87	0.24	C18:0	-25.14	0.09	1.73	0.26	1	0	1	N/A	0	0	0
IND01066	NJ-50-F	VDB00850	CBW	0	Narva Joaorg	4		D	Estonia	28.2	59.4	Charred deposit	internal	1	Oras et al. accepted	AE	187.21	1	1	0	1	0	0	N/A	N/A	2.22	0	1	1	77.9	2.2	N/A	0.3	0	N/A	N/A	N/A	N/A	N/A	N/A	N/A	N/A	0	1	0	N/A	0	0	0
IND01067	NJ-51-I	VDB00850	CBW	0	Narva Joaorg	4		D	Estonia	28.2	59.4	Sherd	internal	1	Oras et al. accepted	AE	34.23	1	1	0	1	0	0	N/A	N/A	4.44	1	1	1	66.5	1.1	0.095	0.2	1	C16:0	-27.42	0.18	C18:0	-25.69	0.16	1.73	0.24	0	0	0	N/A	0	0	0
IND01068	NJ-52-I	VDB00851	CBW	0	Narva Joaorg	4		D	Estonia	28.2	59.4	Sherd	internal	1	Oras et al. accepted	AE	55.33	1	1	0	1	0	0	N/A	N/A	6.64	1	1	1	81.8	1	0.059	0.4	1	C16:0	-28	0.1	C18:0	-28.22	0.12	-0.22	0.16	0	1	0	N/A	0	0	0
IND01069	NJ-53-I	VDB00852	CBW	0	Narva Joaorg	4		D	Estonia	28.2	59.4	Sherd	internal	1	Oras et al. accepted	AE	24.49	1	1	0	0	0	0	N/A	N/A	N/A	1	1	1	57.1	1.9	0.048	0.3	1	C16:0	-27.48	0.13	C18:0	-25.61	0.09	1.87	0.16	0	0	0	N/A	0	0	0
IND01070	NJ-54-I	VDB00853	CBW	0	Narva Joaorg	4		D	Estonia	28.2	59.4	Sherd	internal	1	Oras et al. accepted	AE	46.13	1	1	0	1	0	0	N/A	N/A	2.48	1	1	1	82.1	3	0.189	0.5	1	C16:0	-31.31	0.1	C18:0	-29.72	0.25	1.59	0.27	0	1	0	N/A	0	0	0
IND01071	NJ-55-I	VDB00854	CBW	0	Narva Joaorg	4		D	Estonia	28.2	59.4	Sherd	internal	1	Oras et al. accepted	AE	28.65	1	1	0	0	0	0	N/A	N/A	N/A	0	0	0	N/A	1.2	0.017	0.5	0	N/A	N/A	N/A	N/A	N/A	N/A	N/A	N/A	0	N/A	0	N/A	0	0	0
IND01072	NJ-56-I	VDB00855	CBW	0	Narva Joaorg	4		D	Estonia	28.2	59.4	Sherd	internal	1	Oras et al. accepted	AE	24.36	1	1	0	0	0	0	N/A	N/A	N/A	1	1	1	63.1	1.2	0.052	0.4	1	C16:0	-27.25	0.28	C18:0	-25.44	0.26	1.81	0.38	0	0	0	N/A	0	0	0
IND01073	NJ-57-I	VDB00856	CBW	0	Narva Joaorg	4		D	Estonia	28.2	59.4	Sherd	internal	1	Oras et al. accepted	AE	69.49	1	1	0	1	0	0	N/A	N/A	9.27	1	1	1	73.9	1.6	0.094	0.6	1	C16:0	-32.24	0.12	C18:0	-31.61	0.07	0.63	0.14	0	0	0	N/A	0	0	0
IND01074	NJ-58-I	VDB00857	CBW	0	Narva Joaorg	4		D	Estonia	28.2	59.4	Sherd	internal	1	Oras et al. accepted	AE	52.37	1	1	0	1	0	0	N/A	N/A	1.16	1	1	1	66.1	1.9	0.14	0.3	1	C16:0	-28.14	0.1	C18:0	-26.52	0.07	1.62	0.12	0	0	0	N/A	0	0	0
IND01075	NJ-59-I	VDB00858	CBW	0	Narva Joaorg	4		D	Estonia	28.2	59.4	Sherd	internal	1	Oras et al. accepted	AE	22.07	1	1	0	0	0	0	N/A	N/A	N/A	1	1	1	59.6	2.4	0.073	0.8	1	C16:0	-29.63	0.17	C18:0	-27.39	0.16	2.24	0.23	0	0	0	N/A	0	0	0
IND01076	NJ-60-I	VDB00859	CBW	0	Narva Joaorg	4		D	Estonia	28.2	59.4	Sherd	internal	1	Oras et al. accepted	AE	11.44	1	1	0	0	0	0	N/A	N/A	N/A	1	1	1	87.9	2.3	0.052	0.8	1	C16:0	-28.87	0.27	C18:0	-26.47	0.43	2.4	0.5	0	1	0	N/A	0	0	0
IND01077	NJ-61-I	VDB00860	CBW	0	Narva Joaorg	4		D	Estonia	28.2	59.4	Sherd	internal	1	Oras et al. accepted	AE	5.25	1	1	0	0	0	0	N/A	N/A	N/A	1	1	1	60.2	1.2	0.016	0.7	0	N/A	N/A	N/A	N/A	N/A	N/A	N/A	N/A	0	0	0	N/A	0	0	0
IND01078	NJ-62-I	VDB00861	CBW	0	Narva Joaorg	4		D	Estonia	28.2	59.4	Sherd	internal	1	Oras et al. accepted	AE	6.67	1	1	0	0	0	0	N/A	N/A	N/A	1	1	1	58.9	1.3	0.079	0.5	0	N/A	N/A	N/A	N/A	N/A	N/A	N/A	N/A	0	0	0	N/A	0	0	0
IND01079	NJ-63-F	VDB00862	CBW	0	Narva Joaorg	4		D	Estonia	28.2	59.4	Charred deposit	internal	1	Oras et al. accepted	AE	181.88	1	1	1	1	1	1	N/A	0.24	2.78	1	1	1	63.2	1.6	0.015	0.8	0	N/A	N/A	N/A	N/A	N/A	N/A	N/A	N/A	1	0	1	N/A	0	0	0
IND01080	NJ-64-I	VDB00862	CBW	0	Narva Joaorg	4		D	Estonia	28.2	59.4	Sherd	internal	1	Oras et al. accepted	AE	56.54	1	1	1	1	1	1	N/A	0.2	2.85	1	1	1	65.1	2.3	0.123	0.3	1	C16:0	-28.11	0.1	C18:0	-27.7	0.08	0.41	0.13	1	0	1	N/A	0	0	0
IND01081	NJ-65-I	VDB00863	CBW	0	Narva Joaorg	4		D	Estonia	28.2	59.4	Sherd	internal	1	Oras et al. accepted	AE	11.72	1	1	0	0	0	0	N/A	N/A	N/A	1	1	1	62.5	1.4	0.023	0.7	1	C16:0	-26.32	0.09	C18:0	-24.7	0.11	1.62	0.14	0	0	0	N/A	0	0	0
IND01082	NJ-66-I	VDB00864	CBW	0	Narva Joaorg	4		D	Estonia	28.2	59.4	Sherd	internal	1	Oras et al. accepted	AE	6.6	1	1	0	0	0	0	N/A	N/A	N/A	1	1	1	57.7	1.9	0.053	0.6	0	N/A	N/A	N/A	N/A	N/A	N/A	N/A	N/A	0	0	0	N/A	0	0	0
IND01083	NJ-67-I	VDB00865	CBW	0	Narva Joaorg	4		D	Estonia	28.2	59.4	Sherd	internal	1	Oras et al. accepted	AE	15.74	1	1	0	0	0	0	N/A	N/A	N/A	1	1	1	71	1.9	0.048	0.4	1	C16:0	-27.45	0.1	C18:0	-25.29	0.21	2.16	0.23	0	0	0	N/A	0	0	0
IND01084	NJ-68-I	VDB00866	CBW	0	Narva Joaorg	4		D	Estonia	28.2	59.4	Sherd	internal	1	Oras et al. accepted	AE	9.59	1	1	0	0	0	0	N/A	N/A	N/A	1	1	1	61.1	0.9	0.031	0.3	1	C16:0	-26.02	0.08	C18:0	-24.34	0.14	1.68	0.16	0	0	0	N/A	0	0	0
IND01085	NJ-69-I	VDB00867	CWC	1	Narva Joaorg	3		D	Estonia	28.2	59.4	Sherd	internal	1	Oras et al. accepted	AE	30.4	1	1	0	0	0	0	N/A	N/A	N/A	1	1	1	56.2	2.3	0.136	0.4	1	C16:0	-27.4	0.19	C18:0	-26.9	0.12	0.5	0.22	0	0	0	N/A	0	0	0
IND01086	NJ-70-I	VDB00868	CWC	1	Narva Joaorg	3		D	Estonia	28.2	59.4	Sherd	internal	1	Oras et al. accepted	AE	133.04	1	1	1	1	1	0	N/A	0.22	3.41	1	1	1	86.1	2.3	0.118	0.2	1	C16:0	-29.9	0.09	C18:0	-29.92	0.1	-0.01	0.14	1	1	1	N/A	0	0	0
IND01087	NJ-71-I	VDB00869	CWC	1	Narva Joaorg	3		D	Estonia	28.2	59.4	Sherd	internal	1	Oras et al. accepted	AE	27.66	1	1	0	0	0	0	N/A	N/A	N/A	1	1	1	54.4	0.9	0.062	0.3	1	C16:0	-26.02	0.3	C18:0	-25.05	0.41	0.98	0.51	0	0	0	N/A	0	0	0
IND01088	NJ-72-I	VDB00870	CWC	1	Narva Joaorg	3		D	Estonia	28.2	59.4	Sherd	internal	1	Oras et al. accepted	AE	83.34	1	1	0	0	0	0	N/A	N/A	N/A	0	0	0	N/A	0.8	0.366	1.8	1	C16:0	-25.43	0.21	C18:0	-23.71	0.08	1.72	0.22	0	N/A	0	N/A	0	0	0
IND01089	NJ-73-I	VDB00871	CWC	1	Narva Joaorg	3		D	Estonia	28.2	59.4	Sherd	internal	1	Oras et al. accepted	AE	33.73	1	1	0	0	0	0	N/A	N/A	N/A	1	1	1	89	1.2	0.341	5.8	0	N/A	N/A	N/A	N/A	N/A	N/A	N/A	N/A	0	1	0	N/A	0	0	0
IND01090	NJ-74-I	VDB00872	CWC	1	Narva Joaorg	3		D	Estonia	28.2	59.4	Sherd	internal	1	Oras et al. accepted	AE	51.45	1	1	0	0	0	0	N/A	N/A	N/A	0	1	1	89	1.4	0.013	1.7	1	C16:0	-28.8	0.08	C18:0	-28.08	0.18	0.72	0.2	0	1	0	N/A	0	0	0
IND01091	NJ-75-I	VDB00873	CWC	1	Narva Joaorg	3		D	Estonia	28.2	59.4	Sherd	internal	1	Oras et al. accepted	AE	33.71	1	1	0	0	0	0	N/A	N/A	N/A	1	1	1	68.4	0.7	0.29	1.4	1	C16:0	-25.49	0.09	C18:0	-24.34	0.08	1.15	0.12	0	0	0	N/A	0	0	0
IND01092	NJ-76-I	VDB00874	CWC	1	Narva Joaorg	3		D	Estonia	28.2	59.4	Sherd	internal	1	Oras et al. accepted	AE	59.9	1	1	0	0	0	0	N/A	N/A	N/A	1	1	1	85.7	0.8	0.357	0.9	1	C16:0	-26.43	0.11	C18:0	-24.7	0.07	1.73	0.13	0	1	0	N/A	0	0	0
IND01093	NJ-77-I	VDB00875	CWC	1	Narva Joaorg	3		D	Estonia	28.2	59.4	Sherd	internal	1	Oras et al. accepted	AE	471.25	1	1	0	0	0	0	N/A	N/A	N/A	1	1	1	77.3	1.5	0.061	1.1	1	C16:0	-29.26	0.08	C18:0	-29.16	0.07	0.1	0.11	0	1	0	N/A	0	0	0
IND01094	NJ-78-I	VDB00876	CWC	1	Narva Joaorg	3		D	Estonia	28.2	59.4	Sherd	internal	1	Oras et al. accepted	AE	26.51	1	1	0	0	0	0	N/A	N/A	N/A	1	1	1	71.5	1.2	0.15	2.1	1	C16:0	-26.54	0.08	C18:0	-24.87	0.11	1.67	0.14	0	0	0	N/A	0	0	0
IND01095	NJ-79-I	VDB00877	CWC	1	Narva Joaorg	3		D	Estonia	28.2	59.4	Sherd	internal	1	Oras et al. accepted	AE	10.87	1	1	0	0	0	0	N/A	N/A	N/A	1	1	1	58.8	1.2	0.117	1.5	1	C16:0	-25.92	0.08	C18:0	-25.1	0.08	0.82	0.11	0	0	0	N/A	0	0	0
IND01096	NJ-80-I	VDB00878	CWC	1	Narva Joaorg	3		D	Estonia	28.2	59.4	Sherd	internal	1	Oras et al. accepted	AE	497.77	1	1	0	0	0	0	N/A	N/A	N/A	1	1	1	77.3	1.5	0.077	0.8	1	C16:0	-29.14	0.08	C18:0	-28.5	0.07	0.64	0.11	0	1	0	N/A	0	0	0
IND01097	NJ-81-I	VDB00879	CWC	1	Narva Joaorg	3		D	Estonia	28.2	59.4	Sherd	internal	1	Oras et al. accepted	AE	43.09	1	1	0	0	0	0	N/A	N/A	N/A	1	1	1	73.4	1.6	0.296	1.7	0	N/A	N/A	N/A	N/A	N/A	N/A	N/A	N/A	0	0	0	N/A	0	0	0
IND01098	NJ-82-I	VDB00879	CWC	1	Narva Joaorg	3		D	Estonia	28.2	59.4	Sherd	internal	1	Oras et al. accepted	AE	32.2	1	1	0	0	0	0	N/A	N/A	N/A	1	1	1	84.1	1.1	0.286	1.7	1	C16:0	-26.23	0.09	C18:0	-24.8	0.11	1.43	0.14	0	1	0	N/A	0	0	0
IND01099	NJ-83-I	VDB00880	CWC	1	Narva Joaorg	3		D	Estonia	28.2	59.4	Sherd	internal	1	Oras et al. accepted	AE	32.46	1	1	0	0	0	0	N/A	N/A	N/A	1	1	1	84.7	1.4	0.221	2.2	0	N/A	N/A	N/A	N/A	N/A	N/A	N/A	N/A	0	1	0	N/A	0	0	0
IND01100	NJ-84-I	VDB00881	CWC	1	Narva Joaorg	3		D	Estonia	28.2	59.4	Sherd	internal	1	Oras et al. accepted	AE	364.32	1	1	1	1	1	0	N/A	0.2	4.3	1	1	1	81.3	1.5	0.096	1.4	1	C16:0	-28.89	0.08	C18:0	-28.12	0.07	0.77	0.11	1	1	1	N/A	0	0	0
IND01101	NJ-85-I	VDB00882	CWC	1	Narva Joaorg	3		D	Estonia	28.2	59.4	Sherd	internal	1	Oras et al. accepted	AE	151.85	1	1	0	1	0	0	N/A	N/A	2.23	1	1	1	66	1.3	0.116	2.1	1	C16:0	-30.87	0.08	C18:0	-29.25	0.08	1.62	0.11	0	0	0	N/A	0	0	0
IND01102	ROS 870-F	VDB00766	EBK	0	Grube-Rosenhof LA 58	5		B	Germany	11.05	54.25	Charred deposit	internal	1	Courel et al. 2020; Dolbunova et al. 2022	AE	2211.6	1	1	0	1	0	0	N/A	N/A	1.61	1	1	1	59.9	1	0.126	12.3	1	C16:0	-28.82	0.1	C18:0	-33.01	0.06	-4.19	0.12	0	0	0	N/A	0	0	0
IND01329	D9_EBK_01_S	VDB01041	Mesolithic	0	Dąbki, site 9	5		B	Poland	16.33	54.38	Sherd	global	1	Courel et al. 2020; Dolbunova et al. 2022	AE	4.48	1	1	1	1	1	1	N/A	0.1	2.16	1	1	1	74.5	3.3	0.032	0.8	0	N/A	N/A	N/A	N/A	N/A	N/A	N/A	N/A	1	0	1	N/A	1	0	0
IND01330	D9_EBK_02_I	VDB01042	Mesolithic	0	Dąbki, site 9	5		B	Poland	16.33	54.38	Charred deposit	internal	1	Courel et al. 2020; Dolbunova et al. 2022	AE	1075.97	1	1	1	1	1	0	N/A	0.03	1.06	1	1	1	73.8	4.3	0.023	27	1	C16:0	-35.26	0.19	C18:0	-32.52	0.16	2.74	0.25	1	0	0	N/A	1	1	1
IND01332	D9_EBK_03a_I	VDB01043	Mesolithic	0	Dąbki, site 9	5		B	Poland	16.33	54.38	Charred deposit	internal	1	Courel et al. 2020; Dolbunova et al. 2022	AE	2370.75	1	1	0	1	1	0	N/A	0.16	2.1	1	1	1	57.3	0.7	N/A	12.6	1	C16:0	-31.22	0.19	C18:0	-34.28	0.19	-3.06	0.27	1	0	1	N/A	1	0	0
IND01335	D9_EBK_03c_S	VDB01043	Mesolithic	0	Dąbki, site 9	5		B	Poland	16.33	54.38	Sherd	global	1	Courel et al. 2020; Dolbunova et al. 2022	AE	2.66	0	1	N/A	N/A	N/A	N/A	N/A	N/A	N/A	N/A	N/A	N/A	N/A	N/A	N/A	N/A	0	N/A	N/A	N/A	N/A	N/A	N/A	N/A	N/A	N/A	N/A	N/A	N/A	N/A	N/A	N/A
IND01336	D9_EBK_04_I	VDB01044	Mesolithic	0	Dąbki, site 9	5		B	Poland	16.33	54.38	Charred deposit	internal	1	Courel et al. 2020; Dolbunova et al. 2022	AE	424.85	1	1	0	1	1	0	N/A	0.2	3.31	1	1	1	78.5	1.7	0.006	19.5	1	C16:0	-30.67	0.19	C18:0	-31.06	0.16	-0.39	0.25	1	1	1	N/A	1	1	0
IND01338	D9_EBK_05_I	VDB01045	Mesolithic	0	Dąbki, site 9	5		B	Poland	16.33	54.38	Charred deposit	internal	1	Courel et al. 2020; Dolbunova et al. 2022	AE	3114.97	1	1	1	1	1	0	N/A	0.15	4.71	1	1	1	51.1	0.8	0.003	3.9	1	C16:0	-30.95	0.19	C18:0	-33.98	0.16	-3.03	0.25	1	0	1	N/A	1	0	0
IND01340	D9_EBK_06_I	VDB01046	Mesolithic	0	Dąbki, site 9	5		B	Poland	16.33	54.38	Charred deposit	internal	1	Courel et al. 2020; Dolbunova et al. 2022	AE	857.13	1	1	0	1	1	0	N/A	0.12	2.51	1	1	1	80.3	2.6	N/A	7.3	1	C16:0	-32.79	0.19	C18:0	-32.23	0.16	0.56	0.25	1	1	1	N/A	1	0	0
IND01341	D9_EBK_07_I	VDB01047	Mesolithic	0	Dąbki, site 9	5		B	Poland	16.33	54.38	Charred deposit	internal	1	Courel et al. 2020; Dolbunova et al. 2022	AE	374.51	1	1	0	1	0	0	N/A	N/A	1.85	0	0	1	70.3	3.4	0.075	36.8	1	C16:0	-33.54	0.19	C18:0	-31.91	0.16	1.63	0.25	0	0	0	N/A	1	1	0
IND01342	D9_EBK_08_I	VDB01048	Mesolithic	0	Dąbki, site 9	5		B	Poland	16.33	54.38	Charred deposit	internal	1	Courel et al. 2020; Dolbunova et al. 2022	AE	1006.8	1	1	1	1	1	0	N/A	0.15	2.32	1	1	1	63.6	0.9	N/A	14.5	1	C16:0	-29.99	0.19	C18:0	-32.85	0.16	-2.86	0.25	1	0	1	N/A	1	0	0
IND01343	D9_EBK_09_I	VDB01049	Mesolithic	0	Dąbki, site 9	5		B	Poland	16.33	54.38	Charred deposit	internal	1	Courel et al. 2020; Dolbunova et al. 2022	AE	431.99	1	1	0	1	0	0	N/A	N/A	2.72	1	1	1	76	2.7	N/A	39.8	1	C16:0	-33.69	0.19	C18:0	-32.39	0.16	1.3	0.25	0	1	0	N/A	1	1	0
IND01344	D9_EBK_10_I	VDB01050	Mesolithic	0	Dąbki, site 9	5		B	Poland	16.33	54.38	Charred deposit	internal	1	Courel et al. 2020; Dolbunova et al. 2022	AE	405.4	1	1	1	1	1	0	N/A	0.05	1.7	1	1	1	71.4	2.6	N/A	7.1	1	C16:0	-30.57	0.19	C18:0	-29.78	0.16	0.79	0.25	1	0	0	N/A	1	0	0
IND01347	D9_EBK_11_S	VDB01051	Mesolithic	0	Dąbki, site 9	5		B	Poland	16.33	54.38	Sherd	global	1	Courel et al. 2020; Dolbunova et al. 2022	AE	13.23	1	1	0	0	0	0	N/A	N/A	N/A	0	1	1	52.9	3	0.422	3.7	0	N/A	N/A	N/A	N/A	N/A	N/A	N/A	N/A	0	0	0	N/A	0	0	0
IND01350	D9_EBK_12_S	VDB01052	Mesolithic	0	Dąbki, site 9	5		B	Poland	16.33	54.38	Sherd	global	1	Courel et al. 2020; Dolbunova et al. 2022	AE	41.26	1	1	0	1	1	0	N/A	0.04	3.78	1	1	1	60.3	1.8	0.092	10.8	1	C16:0	-30.41	0.19	C18:0	-29.87	0.16	0.54	0.25	1	0	0	N/A	1	0	0
IND01351	D9_EBK_13_I	VDB01053	Mesolithic	0	Dąbki, site 9	5		B	Poland	16.33	54.38	Charred deposit	internal	1	Courel et al. 2020; Dolbunova et al. 2022	AE	641.83	1	1	1	1	1	0	N/A	0.09	2.12	1	1	1	71.1	1.5	N/A	12.9	1	C16:0	-32.51	0.2	C18:0	-32.74	0.16	-0.23	0.26	1	0	1	N/A	1	0	0
IND01352	D9_EBK_14_I	VDB01054	Mesolithic	0	Dąbki, site 9	5		B	Poland	16.33	54.38	Charred deposit	internal	1	Courel et al. 2020; Dolbunova et al. 2022	AE	787.67	1	1	1	1	1	0	N/A	0.05	2.51	0	0	1	59.3	1.2	N/A	9.6	1	C16:0	-31.67	0.19	C18:0	-32.78	0.16	-1.11	0.25	1	0	0	N/A	1	0	0
IND01353	D9_EBK_15_I	VDB01055	Mesolithic	0	Dąbki, site 9	5		B	Poland	16.33	54.38	Charred deposit	internal	1	Courel et al. 2020; Dolbunova et al. 2022	AE	1029.62	1	1	1	1	1	0	N/A	0.14	2.33	1	1	1	71.8	1.5	0.001	6.6	1	C16:0	-29.63	0.19	C18:0	-31.67	0.16	-2.04	0.25	1	0	1	N/A	1	0	0
IND01354	D9_EBK_16_I	VDB01056	Mesolithic	0	Dąbki, site 9	5		B	Poland	16.33	54.38	Charred deposit	internal	1	Courel et al. 2020; Dolbunova et al. 2022	AE	846.15	1	1	1	1	1	0	N/A	0.08	3.05	1	1	1	43.7	0.9	0.016	13.3	1	C16:0	-31.11	0.19	C18:0	-31.36	0.16	-0.25	0.25	1	0	1	N/A	1	0	0
IND01356	D9_EBK_17_I	VDB01057	Mesolithic	0	Dąbki, site 9	5		B	Poland	16.33	54.38	Charred deposit	internal	1	Courel et al. 2020; Dolbunova et al. 2022	AE	916.9	1	1	1	1	1	0	N/A	0.19	2.71	1	1	1	77.4	2.6	0.001	19.5	1	C16:0	-30.86	0.19	C18:0	-30.26	0.16	0.6	0.25	1	1	1	N/A	1	1	0
IND01357	D9_EBK_18_S	VDB01058	Mesolithic	0	Dąbki, site 9	5		B	Poland	16.33	54.38	Sherd	global	1	Courel et al. 2020; Dolbunova et al. 2022	AE	17.87	1	1	0	1	0	0	N/A	N/A	2.02	1	1	1	60.7	0.9	0.042	6.9	1	C16:0	-29.32	0.19	C18:0	-30.83	0.18	-1.51	0.26	0	0	0	N/A	0	0	0
IND01358	D9_TRB_01_I	VDB01059	TRB	1	Dąbki, site 9	4		B	Poland	16.33	54.38	Charred deposit	internal	1	this study	AE	979.66	1	1	1	1	1	0	N/A	0.22	1.89	1	1	1	60.1	N/A	N/A	N/A	1	C16:0	-29.22	0.18	C18:0	-29.16	0.05	0.06	0.19	1	0	1	N/A	0	0	0
IND01360	D9_TRB_02_I	VDB01060	TRB	1	Dąbki, site 9	4		B	Poland	16.33	54.38	Charred deposit	internal	1	this study	AE	327.57	1	1	1	1	1	0	N/A	0.16	1.9	1	1	1	77.8	N/A	N/A	N/A	1	C16:0	-33.1	0.18	C18:0	-31.43	0.16	1.68	0.24	1	1	1	N/A	1	0	0
IND01364	D9_EBK_19_S	VDB01061	Mesolithic	0	Dąbki, site 9	5		B	Poland	16.33	54.38	Sherd	global	1	Courel et al. 2020; Dolbunova et al. 2022	AE	101.85	1	1	1	1	1	0	N/A	0.28	2.48	1	1	1	65.3	1.1	0.185	5.4	1	C16:0	-28.89	0.19	C18:0	-32.33	0.16	-3.44	0.25	1	0	1	N/A	1	0	0
IND01365	D9_EBK_20_I	VDB01062	Mesolithic	0	Dąbki, site 9	5		B	Poland	16.33	54.38	Charred deposit	internal	1	Courel et al. 2020; Dolbunova et al. 2022	AE	1415.53	1	1	0	1	0	0	N/A	N/A	2.38	1	1	1	55.1	2.6	0.001	18.5	1	C16:0	-29.17	0.2	C18:0	-29.91	0.31	-0.74	0.37	0	0	0	N/A	1	1	0
IND01367	D9_EBK_21_I	VDB01063	Mesolithic	0	Dąbki, site 9	5		B	Poland	16.33	54.38	Charred deposit	internal	1	Courel et al. 2020; Dolbunova et al. 2022	AE	7424.68	1	1	0	1	1	0	N/A	0.12	3.87	1	1	1	42	1	0.031	5.7	1	C16:0	-30.42	0.19	C18:0	-32.71	0.16	-2.28	0.25	1	0	1	N/A	0	0	0
IND01368	D9_EBK_22_I	VDB01064	Mesolithic	0	Dąbki, site 9	5		B	Poland	16.33	54.38	Charred deposit	internal	1	Courel et al. 2020; Dolbunova et al. 2022	AE	1869.26	1	1	0	1	1	0	N/A	0.06	3.12	1	1	1	85.2	1.8	0.08	11.7	1	C16:0	-31.11	0.19	C18:0	-28.43	0.17	2.67	0.25	1	1	1	N/A	1	0	0
IND01370	D9_EBK_23_I	VDB01065	Mesolithic	0	Dąbki, site 9	5		B	Poland	16.33	54.38	Charred deposit	internal	1	Courel et al. 2020; Dolbunova et al. 2022	AE	1654.55	1	1	0	1	0	0	N/A	N/A	2.24	1	1	1	67.4	2.5	0.054	15.2	1	C16:0	-32.3	0.28	C18:0	-29.12	0.22	3.18	0.36	0	0	0	N/A	1	1	0
IND01372	D9_EBK_24_Ia	VDB01066	Mesolithic	0	Dąbki, site 9	5		B	Poland	16.33	54.38	Charred deposit	internal	1	Courel et al. 2020; Dolbunova et al. 2022	AE	787.43	1	1	0	1	1	0	N/A	0.1	3.74	1	1	1	46.9	1.1	0.03	8.4	1	C16:0	-31.38	0.19	C18:0	-33	0.16	-1.63	0.25	1	0	1	N/A	1	0	0
IND01377	D9_EBK_25_I	VDB01067	Mesolithic	0	Dąbki, site 9	5		B	Poland	16.33	54.38	Charred deposit	internal	1	Courel et al. 2020; Dolbunova et al. 2022	AE	62.08	1	1	1	1	1	1	N/A	0.05	2.33	1	1	1	65.8	1.5	0.018	5	1	C16:0	-32.52	0.19	C18:0	-34.07	0.16	-1.55	0.25	1	0	0	N/A	1	0	0
IND01380	D9_EBK_26_S	VDB01068	Mesolithic	0	Dąbki, site 9	5		B	Poland	16.33	54.38	Sherd	global	1	Courel et al. 2020; Dolbunova et al. 2022	AE	5.46	1	1	1	1	1	0	N/A	0.05	2.58	1	1	1	63.4	3.9	0.044	6.8	1	C16:0	-32.16	0.19	C18:0	-30.71	0.32	1.45	0.37	1	0	0	N/A	1	0	0
IND01381	D9_EBK_27_I	VDB01069	Mesolithic	0	Dąbki, site 9	5		B	Poland	16.33	54.38	Charred deposit	internal	1	Courel et al. 2020; Dolbunova et al. 2022	AE	1015.97	1	1	1	1	1	0	N/A	0.03	1.71	1	1	1	59.2	5.2	0.052	16.7	1	C16:0	-33.75	0.19	C18:0	-31.94	0.19	1.81	0.27	1	0	0	N/A	1	1	1
IND01383	D9_EBK_28_I	VDB01070	Mesolithic	0	Dąbki, site 9	5		B	Poland	16.33	54.38	Charred deposit	internal	1	Courel et al. 2020; Dolbunova et al. 2022	AE	3072.82	1	1	1	1	1	0	N/A	0.12	3.08	1	1	1	79.8	2.4	0.025	2.1	1	C16:0	-31.94	0.19	C18:0	-32.24	0.16	-0.3	0.25	1	1	1	N/A	0	0	0
IND01384	D9_EBK_29_I	VDB01071	Mesolithic	0	Dąbki, site 9	5		B	Poland	16.33	54.38	Charred deposit	internal	1	Courel et al. 2020; Dolbunova et al. 2022	AE	1888.03	1	1	1	1	1	0	N/A	0.13	1.73	1	1	1	72.1	3.1	0.04	7.5	1	C16:0	-29.99	0.28	C18:0	-29.55	0.34	0.44	0.44	1	0	1	N/A	0	0	0
IND01385	D9_EBK_30_I	VDB01072	Mesolithic	0	Dąbki, site 9	5		B	Poland	16.33	54.38	Charred deposit	internal	1	Courel et al. 2020; Dolbunova et al. 2022	AE	1961.84	1	1	1	1	1	0	N/A	0.16	3.22	1	1	1	73.5	2.9	0.025	9.4	1	C16:0	-30	0.42	C18:0	-29.95	0.31	0.04	0.52	1	0	1	N/A	0	0	0
IND01388	D9_EBK_31_S	VDB01073	Mesolithic	0	Dąbki, site 9	5		B	Poland	16.33	54.38	Sherd	global	1	Courel et al. 2020; Dolbunova et al. 2022	AE	2.68	0	1	N/A	N/A	N/A	N/A	N/A	N/A	N/A	N/A	N/A	N/A	N/A	N/A	N/A	N/A	0	N/A	N/A	N/A	N/A	N/A	N/A	N/A	N/A	N/A	N/A	N/A	N/A	N/A	N/A	N/A
IND01391	D9_EBK_32_I	VDB01074	Mesolithic	0	Dąbki, site 9	5		B	Poland	16.33	54.38	Charred deposit	internal	1	Courel et al. 2020; Dolbunova et al. 2022	AE	1214.38	1	1	1	1	1	0	N/A	0.19	1.9	1	1	1	83.2	2.5	0.019	7	1	C16:0	-32	0.2	C18:0	-31.89	0.16	0.1	0.26	1	1	1	N/A	1	0	0
IND01392	D9_EBK_33_I	VDB01075	Mesolithic	0	Dąbki, site 9	5		B	Poland	16.33	54.38	Charred deposit	internal	1	Courel et al. 2020; Dolbunova et al. 2022	AE	947.08	1	1	1	1	1	0	N/A	0.1	3.21	1	1	1	60.6	2.8	0.023	9	1	C16:0	-31.12	0.19	C18:0	-30.5	0.16	0.62	0.25	1	0	1	N/A	1	0	0
IND01394	D9_EBK_34_I	VDB01076	Mesolithic	0	Dąbki, site 9	5		B	Poland	16.33	54.38	Charred deposit	internal	1	Courel et al. 2020; Dolbunova et al. 2022	AE	1626.92	1	1	0	0	0	0	N/A	N/A	N/A	1	1	1	60.2	1.5	0.005	7.5	1	C16:0	-28.21	0.19	C18:0	-28.32	0.16	-0.12	0.25	0	0	0	N/A	1	0	0
IND01395	D9_EBK_35_I	VDB01077	Mesolithic	0	Dąbki, site 9	5		B	Poland	16.33	54.38	Charred deposit	internal	1	Courel et al. 2020; Dolbunova et al. 2022	AE	1538.09	1	1	0	1	1	0	N/A	0.07	2.08	1	1	1	74.3	1.7	0.004	1.9	1	C16:0	-29.36	0.19	C18:0	-32.33	0.16	-2.97	0.25	1	0	1	N/A	1	0	0
IND01396	D9_EBK_36_I	VDB01078	Mesolithic	0	Dąbki, site 9	5		B	Poland	16.33	54.38	Charred deposit	internal	1	Courel et al. 2020; Dolbunova et al. 2022	AE	4175.23	1	1	0	1	1	0	N/A	0.17	4.98	1	1	1	61.3	1.7	0.023	4.5	1	C16:0	-31.4	0.19	C18:0	-31.18	0.17	0.23	0.25	1	0	1	N/A	1	0	0
IND01398	D9_EBK_37_I	VDB01079	Mesolithic	0	Dąbki, site 9	5		B	Poland	16.33	54.38	Charred deposit	internal	1	Courel et al. 2020; Dolbunova et al. 2022	AE	234.3	1	1	0	1	0	0	N/A	N/A	4.82	1	1	1	68.9	2.6	0.01	16.3	1	C16:0	-28.87	0.19	C18:0	-28.85	0.16	0.02	0.25	0	0	0	N/A	1	1	0
IND01399	D9_01_I	VDB01080	TRB	1	Dąbki, site 9	4		B	Poland	16.33	54.38	Charred deposit	internal	1	this study	AE	320.44	1	1	0	1	0	0	N/A	N/A	3.4	1	1	1	75.4	N/A	N/A	N/A	0	N/A	N/A	N/A	N/A	N/A	N/A	N/A	N/A	0	0	0	N/A	1	0	0
IND01401	D9_02_I	VDB01081	Mesolithic	0	Dąbki, site 9	5		B	Poland	16.33	54.38	Charred deposit	internal	1	Courel et al. 2020; Dolbunova et al. 2022	AE	821.67	1	1	0	0	0	0	N/A	N/A	N/A	1	1	1	50	0.6	0.051	21.3	1	C16:0	-32.52	0.24	C18:0	-35.09	0.2	-2.56	0.31	0	0	0	N/A	1	1	0
IND01403	D9_03_I	VDB01082	Mesolithic	0	Dąbki, site 9	5		B	Poland	16.33	54.38	Charred deposit	internal	1	Courel et al. 2020; Dolbunova et al. 2022	AE	635.51	1	1	1	1	1	0	N/A	0.13	2.24	1	1	1	74	2.1	N/A	9.1	1	C16:0	-33.25	0.19	C18:0	-32.46	0.16	0.79	0.25	1	0	1	N/A	1	0	0
IND01405	D9_04_I	VDB01083	Mesolithic	0	Dąbki, site 9	5		B	Poland	16.33	54.38	Charred deposit	internal	1	Courel et al. 2020; Dolbunova et al. 2022	AE	1121.97	1	1	1	1	1	0	N/A	0.11	2.03	1	1	1	72.9	2.9	0.003	21.3	1	C16:0	-31.8	0.19	C18:0	-31.38	0.16	0.43	0.25	1	0	1	N/A	1	1	0
IND01406	D9_05_I	VDB01084	Mesolithic	0	Dąbki, site 9	5		B	Poland	16.33	54.38	Charred deposit	internal	1	Courel et al. 2020; Dolbunova et al. 2022	AE	1155.11	1	1	1	1	1	0	N/A	0.07	2.69	1	1	1	68.3	3.3	0.001	14.9	1	C16:0	-31.73	0.2	C18:0	-30.98	0.16	0.75	0.26	1	0	1	N/A	1	0	0
IND01408	D9_06_I	VDB01085	Mesolithic	0	Dąbki, site 9	5		B	Poland	16.33	54.38	Charred deposit	internal	1	Courel et al. 2020; Dolbunova et al. 2022	AE	1303.12	1	1	1	1	1	0	N/A	0.11	2.35	1	1	1	68.1	1.2	0.002	11.1	1	C16:0	-30.8	0.19	C18:0	-32.93	0.16	-2.13	0.25	1	0	1	N/A	1	0	0
IND01410	D9_07_S	VDB01086	Mesolithic	0	Dąbki, site 9	5		B	Poland	16.33	54.38	Sherd	global	1	Courel et al. 2020; Dolbunova et al. 2022	AE	0.95	0	1	N/A	N/A	N/A	N/A	N/A	N/A	N/A	N/A	N/A	N/A	N/A	N/A	N/A	N/A	0	N/A	N/A	N/A	N/A	N/A	N/A	N/A	N/A	N/A	N/A	N/A	N/A	N/A	N/A	N/A
IND01418	D9_12_S	VDB01091	Mesolithic	0	Dąbki, site 9	5		B	Poland	16.33	54.38	Sherd	global	1	Courel et al. 2020; Dolbunova et al. 2022	AE	29.4	1	1	1	1	1	0	N/A	0.23	3.35	1	1	1	50.2	3.7	0.043	9.1	1	C16:0	-28.03	0.19	C18:0	-28.79	0.16	-0.76	0.25	1	0	1	N/A	1	0	0
IND01420	D9_13_S	VDB01092	Mesolithic	0	Dąbki, site 9	5		B	Poland	16.33	54.38	Sherd	global	1	Courel et al. 2020; Dolbunova et al. 2022	AE	18.69	1	1	1	1	1	0	N/A	0.21	3.15	1	1	1	58.5	3	0.035	9.5	1	C16:0	-29.93	0.4	C18:0	-29.69	0.27	0.25	0.48	1	0	1	N/A	1	0	0
IND01427	D9_18_S	VDB01097	Mesolithic	0	Dąbki, site 9	5		B	Poland	16.33	54.38	Sherd	global	1	Courel et al. 2020; Dolbunova et al. 2022	AE	124.7	1	1	1	1	1	0	N/A	0.23	3.58	1	1	1	70.7	2.7	0.171	9	1	C16:0	-30.01	0.22	C18:0	-28.94	0.16	1.07	0.27	1	0	1	N/A	1	0	0
IND01429	D9_19_S	VDB01098	Mesolithic	0	Dąbki, site 9	5		B	Poland	16.33	54.38	Sherd	global	1	Courel et al. 2020; Dolbunova et al. 2022	AE	23.08	1	1	1	1	1	0	N/A	0.14	4.34	1	1	1	70.3	2.8	0.034	10.3	1	C16:0	-28.57	0.19	C18:0	-28.41	0.17	0.17	0.25	1	0	1	N/A	1	0	0
IND01441	D9_27_S	VDB01106	Mesolithic	0	Dąbki, site 9	5		B	Poland	16.33	54.38	Sherd	global	1	Courel et al. 2020; Dolbunova et al. 2022	AE	1.73	0	1	N/A	N/A	N/A	N/A	N/A	N/A	N/A	N/A	N/A	N/A	N/A	N/A	N/A	N/A	0	N/A	N/A	N/A	N/A	N/A	N/A	N/A	N/A	N/A	N/A	N/A	N/A	N/A	N/A	N/A
IND01448	D9_31_S	VDB01110	Mesolithic	0	Dąbki, site 9	5		B	Poland	16.33	54.38	Sherd	global	1	Courel et al. 2020; Dolbunova et al. 2022	AE	8.96	1	1	0	1	0	0	N/A	N/A	6.97	1	1	1	53.2	2	0.073	5.5	1	C16:0	-31.47	0.19	C18:0	-31.61	0.16	-0.14	0.25	0	0	0	N/A	1	0	0
IND01451	D9_33_S	VDB01112	Mesolithic	0	Dąbki, site 9	5		B	Poland	16.33	54.38	Sherd	global	1	Courel et al. 2020; Dolbunova et al. 2022	AE	12.2	1	1	1	1	1	0	N/A	0.16	2.92	1	1	1	74.7	2.8	0.079	3.3	1	C16:0	-31.77	0.2	C18:0	-31.8	0.16	-0.03	0.26	1	0	1	N/A	1	0	0
IND01453	D9_34_S	VDB01113	Mesolithic	0	Dąbki, site 9	5		B	Poland	16.33	54.38	Sherd	global	1	Courel et al. 2020; Dolbunova et al. 2022	AE	3.89	0	1	N/A	N/A	N/A	N/A	N/A	N/A	N/A	N/A	N/A	N/A	N/A	N/A	N/A	N/A	0	N/A	N/A	N/A	N/A	N/A	N/A	N/A	N/A	N/A	N/A	N/A	N/A	N/A	N/A	N/A
IND01458	D9_38_S	VDB01117	Mesolithic	0	Dąbki, site 9	5		B	Poland	16.33	54.38	Sherd	global	1	Courel et al. 2020; Dolbunova et al. 2022	AE	4.17	0	1	N/A	N/A	N/A	N/A	N/A	N/A	N/A	N/A	N/A	N/A	N/A	N/A	N/A	N/A	0	N/A	N/A	N/A	N/A	N/A	N/A	N/A	N/A	N/A	N/A	N/A	N/A	N/A	N/A	N/A
IND01463	D9_42_S	VDB01121	Mesolithic	0	Dąbki, site 9	5		B	Poland	16.33	54.38	Sherd	global	1	Courel et al. 2020; Dolbunova et al. 2022	AE	3.55	0	1	N/A	N/A	N/A	N/A	N/A	N/A	N/A	N/A	N/A	N/A	N/A	N/A	N/A	N/A	0	N/A	N/A	N/A	N/A	N/A	N/A	N/A	N/A	N/A	N/A	N/A	N/A	N/A	N/A	N/A
IND01468	D9_45_S	VDB01124	Mesolithic	0	Dąbki, site 9	5		B	Poland	16.33	54.38	Sherd	global	1	Courel et al. 2020; Dolbunova et al. 2022	AE	20.23	1	1	0	1	0	0	N/A	N/A	2.73	1	1	1	65.4	2.8	0.041	10.4	1	C16:0	-30.52	0.19	C18:0	-31.06	0.16	-0.54	0.25	0	0	0	N/A	1	0	0
IND01470	D9_46_S	VDB01125	Mesolithic	0	Dąbki, site 9	5		B	Poland	16.33	54.38	Sherd	global	1	Courel et al. 2020; Dolbunova et al. 2022	AE	3.49	0	1	N/A	N/A	N/A	N/A	N/A	N/A	N/A	N/A	N/A	N/A	N/A	N/A	N/A	N/A	0	N/A	N/A	N/A	N/A	N/A	N/A	N/A	N/A	N/A	N/A	N/A	N/A	N/A	N/A	N/A
IND01479	D9_53_S	VDB01132	Mesolithic	0	Dąbki, site 9	5		B	Poland	16.33	54.38	Sherd	global	1	Courel et al. 2020; Dolbunova et al. 2022	AE	3.2	0	1	N/A	N/A	N/A	N/A	N/A	N/A	N/A	N/A	N/A	N/A	N/A	N/A	N/A	N/A	0	N/A	N/A	N/A	N/A	N/A	N/A	N/A	N/A	N/A	N/A	N/A	N/A	N/A	N/A	N/A
IND01481	D9_54_S	VDB01133	Mesolithic	0	Dąbki, site 9	5		B	Poland	16.33	54.38	Sherd	global	1	Courel et al. 2020; Dolbunova et al. 2022	AE	96.89	1	1	1	1	1	1	N/A	0.29	2.26	1	1	1	32.7	1.8	0.068	1.8	1	C16:0	-27.34	0.19	C18:0	-27.37	0.16	-0.03	0.25	1	0	1	N/A	1	0	0
IND01484	D9_56_S	VDB01135	Mesolithic	0	Dąbki, site 9	5		B	Poland	16.33	54.38	Sherd	global	1	Courel et al. 2020; Dolbunova et al. 2022	AE	155.22	1	1	1	1	1	1	N/A	0.32	1.94	1	0	1	70.7	1.2	0.119	2.2	1	C16:0	-32.23	0.19	C18:0	-33.13	0.16	-0.89	0.25	1	0	1	N/A	1	0	0
IND01486	R1_01_I	VDB01144	RCW	1	Rzucewo 1	3		C	Poland	18.47	54.7	Charred deposit	internal	1	Dolbunova et al. 2022	AE	1449.55	1	1	1	1	1	1	N/A	0.21	3.13	1	1	1	75.2	2.3	0.025	4.4	1	C16:0	-24.23	0.11	C18:0	-24.15	0.1	0.08	0.15	1	0	1	N/A	0	0	0
IND01497	D9_EBK_43_S	VDB01141	Mesolithic	0	Dąbki, site 9	5		B	Poland	16.33	54.38	Sherd	global	1	Courel et al. 2020; Dolbunova et al. 2022	AE	4.06	1	1	1	1	1	0	N/A	0.18	1.87	1	1	1	76.8	2.3	0.005	11.8	0	N/A	N/A	N/A	N/A	N/A	N/A	N/A	N/A	1	1	1	N/A	1	0	0
IND02164	Dą.1e	VDB01712	Mesolithic	0	Dąbki, site 9	5		B	Poland	16.33	54.38	Charred deposit	external	1	Dolbunova et al. 2022	AE	43.1	1	1	1	1	1	0	N/A	0.28	2.67	1	0	1	47.2	1.8	0.026	4.4	0	N/A	N/A	N/A	N/A	N/A	N/A	N/A	N/A	1	0	1	N/A	0	0	0
IND02165	Dą.1i	VDB01712	Mesolithic	0	Dąbki, site 9	5		B	Poland	16.33	54.38	Charred deposit	internal	1	Dolbunova et al. 2022	AE	76.3	0	1	N/A	N/A	N/A	N/A	N/A	N/A	N/A	N/A	N/A	N/A	N/A	N/A	N/A	N/A	0	N/A	N/A	N/A	N/A	N/A	N/A	N/A	N/A	N/A	N/A	N/A	N/A	N/A	N/A	N/A
IND02166	Dą.1s	VDB01712	Mesolithic	0	Dąbki, site 9	5		B	Poland	16.33	54.38	Sherd	internal	1	Dolbunova et al. 2022	AE	192.8	1	1	0	0	0	0	N/A	N/A	N/A	0	0	0	N/A	1.2	0.019	0.5	0	N/A	N/A	N/A	N/A	N/A	N/A	N/A	N/A	0	N/A	0	N/A	0	0	0
IND02170	Dą.4e	VDB01714	TRB	1	Dąbki, site 9	4		B	Poland	16.33	54.38	Charred deposit	external	1	this study	AE	0.5	0	1	N/A	N/A	N/A	N/A	N/A	N/A	N/A	N/A	N/A	N/A	N/A	N/A	N/A	N/A	0	N/A	N/A	N/A	N/A	N/A	N/A	N/A	N/A	N/A	N/A	N/A	N/A	N/A	N/A	N/A
IND02171	Dą.4i	VDB01714	TRB	1	Dąbki, site 9	4		B	Poland	16.33	54.38	Charred deposit	internal	1	this study	AE	92.7	1	1	1	1	1	1	N/A	0.12	5.66	0	1	1	82.3	0.9	N/A	4.3	1	C16:0	-27.49	0.3	C18:0	-26.75	0.3	0.74	0.42	1	1	1	N/A	0	0	0
IND02172	Dą.4s	VDB01714	TRB	1	Dąbki, site 9	4		B	Poland	16.33	54.38	Sherd	internal	1	this study	AE	40.4	1	1	0	0	0	0	N/A	N/A	N/A	0	0	0	N/A	2.3	0.007	0.9	0	N/A	N/A	N/A	N/A	N/A	N/A	N/A	N/A	0	N/A	0	N/A	1	0	0
IND02253	ABO1_C	VDB01748	Porous	0	Abora I	3		D	Latvia	26.87	56.92	Sherd	internal	1	this study	AE	181.4	1	1	0	1	1	0	N/A	0.2	3.76	1	1	1	81.4	1.6	0.048	4.6	1	C16:0	-32.56	0.07	C18:0	-31.1	0.15	1.46	0.17	1	1	1	N/A	0	0	0
IND02254	ABO1_F	VDB01748	Porous	0	Abora I	3		D	Latvia	26.87	56.92	Charred deposit	internal	1	this study	AE	344.16	1	1	0	1	1	0	N/A	0.09	3.32	1	1	1	79	1.9	N/A	58.8	0	N/A	N/A	N/A	N/A	N/A	N/A	N/A	N/A	1	1	1	N/A	0	1	0
IND02255	ABO2_C	VDB01749	Porous	0	Abora I	3		D	Latvia	26.87	56.92	Sherd	internal	1	this study	AE	226.24	1	1	0	1	1	0	N/A	0.1	3.37	1	1	1	79	1.4	0.044	2.9	1	C16:0	-31.96	0.08	C18:0	-31.6	0.06	0.37	0.1	1	1	1	N/A	0	0	0
IND02256	ABO2_F	VDB01749	Porous	0	Abora I	3		D	Latvia	26.87	56.92	Charred deposit	internal	1	this study	AE	2347.12	1	1	0	1	1	0	N/A	0.08	3.21	1	1	1	74.5	2.2	N/A	1.9	1	C16:0	-32.96	0.06	C18:0	-31.83	0.04	1.13	0.07	1	0	1	N/A	0	0	0
IND02257	ABO3_C	VDB01750	Porous	0	Abora I	3		D	Latvia	26.87	56.92	Sherd	internal	1	this study	AE	382.7	1	1	0	1	1	0	N/A	0.12	2.46	1	1	1	60.1	2.1	0.084	2	1	C16:0	-33.61	0.07	C18:0	-32.85	0.06	0.76	0.09	1	0	1	N/A	0	0	0
IND02258	ABO3_F	VDB01750	Porous	0	Abora I	3		D	Latvia	26.87	56.92	Charred deposit	internal	1	this study	AE	685.05	1	1	0	1	1	0	N/A	0.11	1.7	1	1	1	68.6	2.6	N/A	9.3	1	C16:0	-33.22	0.07	C18:0	-32.42	0.04	0.8	0.08	1	0	1	N/A	0	0	0
IND02260	ABO5_C	VDB01752	Porous	0	Abora I	3		D	Latvia	26.87	56.92	Sherd	internal	1	this study	AE	3.87	0	1	N/A	N/A	N/A	N/A	N/A	N/A	N/A	N/A	N/A	N/A	N/A	N/A	N/A	N/A	0	N/A	N/A	N/A	N/A	N/A	N/A	N/A	N/A	N/A	N/A	N/A	N/A	N/A	N/A	N/A
IND02261	ABO6_C	VDB01753	Porous	0	Abora I	3		D	Latvia	26.87	56.92	Sherd	internal	1	this study	AE	1.76	0	1	N/A	N/A	N/A	N/A	N/A	N/A	N/A	N/A	N/A	N/A	N/A	N/A	N/A	N/A	0	N/A	N/A	N/A	N/A	N/A	N/A	N/A	N/A	N/A	N/A	N/A	N/A	N/A	N/A	N/A
IND02262	ABO7_C	VDB01754	Porous	0	Abora I	3		D	Latvia	26.87	56.92	Sherd	internal	1	this study	AE	7.24	1	1	0	0	0	0	N/A	N/A	N/A	1	1	1	34.4	0.9	N/A	3.8	1	C16:0	-27.86	0.06	C18:0	-26.84	0.07	1.02	0.09	0	0	0	N/A	0	0	0
IND02264	ABO9_C	VDB01756	Porous	0	Abora I	3		D	Latvia	26.87	56.92	Sherd	internal	1	this study	AE	7.27	1	1	0	1	1	0	N/A	0.14	2.63	1	1	1	71.1	1	N/A	4.4	1	C16:0	-29.12	0.12	C18:0	-27.32	0.1	1.8	0.15	1	0	1	N/A	0	0	0
IND02265	ABO9_F	VDB01756	Porous	0	Abora I	3		D	Latvia	26.87	56.92	Charred deposit	internal	1	this study	AE	567.23	1	1	0	1	1	0	N/A	0.09	2.42	1	1	1	84	2	0.001	10.8	1	C16:0	-32.88	0.06	C18:0	-31.07	0.05	1.81	0.08	1	1	1	N/A	0	0	0
IND02267	ABO11_C	VDB01758	Porous	0	Abora I	3		D	Latvia	26.87	56.92	Sherd	internal	1	this study	AE	199.91	1	1	0	1	1	0	N/A	0.12	4.31	1	1	1	83.4	1.7	0.074	1.6	1	C16:0	-35.03	0.06	C18:0	-33.98	0.06	1.06	0.09	1	1	1	N/A	0	0	0
IND02268	ABO11_F	VDB01758	Porous	0	Abora I	3		D	Latvia	26.87	56.92	Charred deposit	internal	1	this study	AE	1978.12	1	1	0	1	1	0	N/A	0.13	3.73	1	1	1	82.9	1.8	N/A	2.6	1	C16:0	-33.67	0.1	C18:0	-32.82	0.04	0.85	0.11	1	1	1	N/A	0	0	0
IND02269	ABO12_C	VDB01759	Porous	0	Abora I	3		D	Latvia	26.87	56.92	Sherd	internal	1	this study	AE	36.65	1	1	0	1	1	0	N/A	0.13	2.81	1	1	1	80.2	1.7	N/A	5.5	1	C16:0	-29.26	0.07	C18:0	-28.8	0.04	0.45	0.08	1	1	1	N/A	0	0	0
IND02270	ABO12_F	VDB01759	Porous	0	Abora I	3		D	Latvia	26.87	56.92	Charred deposit	internal	1	this study	AE	1902.13	1	1	0	1	1	0	N/A	0.16	1.99	1	1	1	81.8	2.1	N/A	4.3	1	C16:0	-29.02	0.06	C18:0	-28.71	0.06	0.32	0.09	1	1	1	N/A	0	0	0
IND02274	LOM1	VDB01763	CBW	0	Lommi (III)	4		D	Estonia	28.32	59.4	Sherd	internal	1	Oras et al. accepted	AE	20.41	1	1	0	0	0	0	N/A	N/A	N/A	1	1	1	77.7	1.3	0.185	7.1	1	C16:0	-27.43	0.11	C18:0	-28.1	0.11	-0.67	0.16	0	1	0	N/A	0	0	0
IND02275	LOM2	VDB01764	CBW	0	Lommi (III)	4		D	Estonia	28.32	59.4	Sherd	internal	1	Oras et al. accepted	AE	43.17	1	1	0	0	0	0	N/A	N/A	N/A	1	1	1	90.3	3.8	0.175	7.1	1	C16:0	-26.59	0.1	C18:0	-26.19	0.13	0.4	0.16	0	1	0	N/A	0	0	0
IND02276	LOM3	VDB01765	CBW	0	Lommi (III)	4		D	Estonia	28.32	59.4	Sherd	internal	1	Oras et al. accepted	AE	25.52	1	1	0	0	0	0	N/A	N/A	N/A	1	1	1	86.9	1.7	0.161	8.7	1	C16:0	-27.18	0.12	C18:0	-27.79	0.11	-0.61	0.16	0	1	0	N/A	0	0	0
IND02277	LOM4	VDB01766	CBW	0	Lommi (III)	4		D	Estonia	28.32	59.4	Sherd	internal	1	Oras et al. accepted	AE	36.42	1	1	0	0	0	0	N/A	N/A	N/A	1	1	1	89.9	1	0.108	3.7	1	C16:0	-26.76	0.1	C18:0	-28.04	0.11	-1.28	0.15	0	1	0	N/A	0	0	0
IND02278	LOM5	VDB01767	CBW	0	Lommi (III)	4		D	Estonia	28.32	59.4	Sherd	internal	1	Oras et al. accepted	AE	33.93	1	1	0	1	0	0	N/A	N/A	1.91	1	1	1	87.4	2.3	0.233	4.3	1	C16:0	-26.26	0.1	C18:0	-25.98	0.13	0.28	0.16	0	1	0	N/A	0	0	0
IND02279	LOM6	VDB01768	CBW	0	Lommi (III)	4		D	Estonia	28.32	59.4	Sherd	internal	1	Oras et al. accepted	AE	37.97	1	1	0	0	0	0	N/A	N/A	N/A	1	1	1	73.7	2.7	0.171	3.8	1	C16:0	-27.27	0.11	C18:0	-27.32	0.18	-0.05	0.21	0	0	0	N/A	0	0	0
IND02280	LOM7	VDB01769	CBW	0	Lommi (III)	4		D	Estonia	28.32	59.4	Sherd	internal	1	Oras et al. accepted	AE	27.03	1	1	0	0	0	0	N/A	N/A	N/A	1	1	1	76.2	1.6	0.099	5.8	1	C16:0	-27.76	0.1	C18:0	-28.25	0.1	-0.49	0.15	0	1	0	N/A	0	0	0
IND02281	LOM8	VDB01770	CBW	0	Lommi (III)	4		D	Estonia	28.32	59.4	Charred deposit	internal	1	Oras et al. accepted	AE	87.41	0	1	N/A	N/A	N/A	N/A	N/A	N/A	N/A	N/A	N/A	N/A	N/A	N/A	N/A	N/A	0	N/A	N/A	N/A	N/A	N/A	N/A	N/A	N/A	N/A	N/A	N/A	N/A	N/A	N/A	N/A
IND02282	LOM9	VDB01771	CBW	0	Lommi (III)	4		D	Estonia	28.32	59.4	Sherd	internal	1	Oras et al. accepted	AE	35.49	1	1	0	0	0	0	N/A	N/A	N/A	1	1	1	83.7	1.5	0.252	5.9	1	C16:0	-29.25	0.1	C18:0	-29.48	0.11	-0.23	0.14	0	1	0	N/A	0	0	0
IND02283	LOM10	VDB01772	CBW	0	Lommi (III)	4		D	Estonia	28.32	59.4	Sherd	internal	1	Oras et al. accepted	AE	27.35	1	1	0	0	0	0	N/A	N/A	N/A	1	1	1	78.3	1.4	0.289	13.1	1	C16:0	-27.62	0.1	C18:0	-27.63	0.11	-0.01	0.14	0	1	0	N/A	0	0	0
IND02284	LOM11	VDB01773	CBW	0	Lommi (III)	4		D	Estonia	28.32	59.4	Sherd	internal	1	Oras et al. accepted	AE	113.34	1	1	0	0	0	0	N/A	N/A	N/A	1	1	1	92.9	2.4	0.274	4.4	1	C16:0	-27.21	0.1	C18:0	-27.25	0.12	-0.04	0.16	0	1	0	N/A	0	0	0
IND02285	LOM12	VDB01774	CBW	0	Lommi (III)	4		D	Estonia	28.32	59.4	Sherd	internal	1	Oras et al. accepted	AE	34.39	1	1	0	1	0	0	N/A	N/A	2.47	1	1	1	81.9	1.1	0.11	2.5	1	C16:0	-27.24	0.11	C18:0	-26.62	0.11	0.61	0.16	0	1	0	N/A	0	0	0
IND02286	LOM13	VDB01775	CBW	0	Lommi (III)	4		D	Estonia	28.32	59.4	Charred deposit	internal	1	Oras et al. accepted	AE	99.42	0	1	N/A	N/A	N/A	N/A	N/A	N/A	N/A	N/A	N/A	N/A	N/A	N/A	N/A	N/A	0	N/A	N/A	N/A	N/A	N/A	N/A	N/A	N/A	N/A	N/A	N/A	N/A	N/A	N/A	N/A
IND02287	LOM14	VDB01776	CBW	0	Lommi (III)	4		D	Estonia	28.32	59.4	Sherd	internal	1	Oras et al. accepted	AE	12.55	1	1	0	0	0	0	N/A	N/A	N/A	1	1	1	65.2	1.7	0.135	6.4	1	C16:0	-27.34	0.12	C18:0	-27.82	0.11	-0.48	0.16	0	0	0	N/A	0	0	0
IND02288	LOM15	VDB01777	CBW	0	Lommi (III)	4		D	Estonia	28.32	59.4	Sherd	internal	1	Oras et al. accepted	AE	32.27	1	1	0	0	0	0	N/A	N/A	N/A	1	1	1	65.1	1.1	0.235	3.7	1	C16:0	-28.75	0.11	C18:0	-28.93	0.1	-0.18	0.15	0	0	0	N/A	0	0	0
IND02289	LOM16	VDB01778	CBW	0	Lommi (III)	4		D	Estonia	28.32	59.4	Sherd	internal	1	Oras et al. accepted	AE	150.88	1	1	0	1	1	0	N/A	0.2	3.09	1	1	1	80.6	1.7	0.103	2.2	1	C16:0	-27.41	0.11	C18:0	-27.94	0.11	-0.53	0.15	1	1	1	N/A	0	0	0
IND02290	LOM17	VDB01779	CBW	0	Lommi (III)	4		D	Estonia	28.32	59.4	Sherd	internal	1	Oras et al. accepted	AE	72.75	1	1	0	0	0	0	N/A	N/A	N/A	1	1	1	80.2	0.8	0.153	4.5	1	C16:0	-29.23	0.21	C18:0	-27.98	0.14	1.26	0.25	0	1	0	N/A	0	0	0
IND02291	LOM18	VDB01780	CBW	0	Lommi (III)	4		D	Estonia	28.32	59.4	Sherd	internal	1	Oras et al. accepted	AE	33.11	1	1	0	0	0	0	N/A	N/A	N/A	1	1	1	85.3	1.5	0.169	10.3	1	C16:0	-28.73	0.2	C18:0	-27.7	0.07	1.03	0.22	0	1	0	N/A	0	0	0
IND02292	LOM19	VDB01781	CBW	0	Lommi (III)	4		D	Estonia	28.32	59.4	Sherd	internal	1	Oras et al. accepted	AE	28.82	1	1	0	0	0	0	N/A	N/A	N/A	1	1	1	71.9	1	0.175	5	1	C16:0	-29.21	0.2	C18:0	-28.33	0.08	0.88	0.21	0	0	0	N/A	0	0	0
IND02293	LOM20	VDB01782	CBW	0	Lommi (III)	4		D	Estonia	28.32	59.4	Sherd	internal	1	Oras et al. accepted	AE	9.75	1	1	0	0	0	0	N/A	N/A	N/A	0	1	1	76.2	1.4	N/A	9.4	0	N/A	N/A	N/A	N/A	N/A	N/A	N/A	N/A	0	1	0	N/A	0	0	0
IND02294	LOM21	VDB01782	CBW	0	Lommi (III)	4		D	Estonia	28.32	59.4	Charred deposit	internal	1	Oras et al. accepted	AE	3821.35	1	1	0	0	0	0	N/A	N/A	N/A	1	1	1	76.2	0.9	0.1	4.6	1	C16:0	-29.38	0.2	C18:0	-28.12	0.07	1.25	0.21	0	1	0	N/A	0	0	0
IND02295	LOM22	VDB01783	CBW	0	Lommi (III)	4		D	Estonia	28.32	59.4	Sherd	internal	1	Oras et al. accepted	AE	53.44	1	1	0	0	0	0	N/A	N/A	N/A	1	1	1	77.1	1	0.23	2.5	1	C16:0	-29.86	0.2	C18:0	-28.91	0.07	0.95	0.21	0	1	0	N/A	0	0	0
IND02296	LOM23	VDB01784	CBW	0	Lommi (III)	4		D	Estonia	28.32	59.4	Sherd	internal	1	Oras et al. accepted	AE	34.73	1	1	0	0	0	0	N/A	N/A	N/A	1	1	1	65.7	2.2	0.217	7.5	0	N/A	N/A	N/A	N/A	N/A	N/A	N/A	N/A	0	0	0	N/A	0	0	0
IND02297	NJS 2B	VDB01785	CWC	1	Narva Jõesuu IIB	3		D	Estonia	28.07	59.45	Charred deposit	internal	1	Oras et al. accepted	AE	2224.24	1	1	0	1	1	0	N/A	0.04	2.45	1	1	1	75.9	0.7	0.016	3	1	C16:0	-30.05	0.2	C18:0	-29.65	0.12	0.4	0.23	1	1	0	N/A	0	0	0
IND02298	IRU1	VDB01786	CWC	1	Iru	3		D	Estonia	24.9	59.46	Sherd	internal	1	Oras et al. accepted	AE	461.61	1	1	0	0	0	0	N/A	N/A	N/A	0	1	1	45.1	0.9	0.099	7.2	1	C16:0	-27.89	0.22	C18:0	-32.12	0.16	-4.23	0.27	0	0	0	N/A	0	0	0
IND02300	IRU3	VDB01788	CWC	1	Iru	3		D	Estonia	24.9	59.46	Sherd	internal	1	Oras et al. accepted	AE	694.77	1	1	0	1	0	0	N/A	N/A	N/A	1	1	1	54	0.7	0.063	4.9	1	C16:0	-28.59	0.22	C18:0	-32.28	0.24	-3.69	0.33	0	0	0	N/A	0	0	0
IND02301	JJV1	VDB01789	CBW	0	Jägala Jõesuu V	4		D	Estonia	25.17	59.47	Sherd	internal	1	Oras et al. accepted	AE	39	1	1	0	0	0	0	N/A	N/A	N/A	1	1	1	61.6	2.6	0.198	9.8	0	N/A	N/A	N/A	N/A	N/A	N/A	N/A	N/A	0	0	0	N/A	0	0	0
IND02302	JJV2	VDB01790	CBW	0	Jägala Jõesuu V	4		D	Estonia	25.17	59.47	Sherd	internal	1	Oras et al. accepted	AE	45.82	1	1	0	0	0	0	N/A	N/A	N/A	1	1	1	58.1	3	0.277	2.7	1	C16:0	-27.87	0.2	C18:0	-25.3	0.12	2.57	0.23	0	0	0	N/A	0	0	0
IND02303	JJV3	VDB01791	CBW	0	Jägala Jõesuu V	4		D	Estonia	25.17	59.47	Sherd	internal	1	Oras et al. accepted	AE	41.46	1	1	0	0	0	0	N/A	N/A	N/A	1	1	1	63.6	3	0.106	13.1	1	C16:0	-27.7	0.24	C18:0	-26.14	0.08	1.56	0.25	0	0	0	N/A	0	0	0
IND02304	JJV4	VDB01792	CBW	0	Jägala Jõesuu V	4		D	Estonia	25.17	59.47	Sherd	internal	1	Oras et al. accepted	AE	14.86	1	1	0	1	1	0	N/A	0.29	4.89	1	1	1	78.7	1.4	0.034	4.5	1	C16:0	-25.16	0.38	C18:0	-23.9	0.09	1.26	0.39	1	1	1	N/A	0	0	0
IND02306	PRN2	VDB01794	CWC	1	Tallinn Müller's Field (Pärnu Rd. 37, 41)	3		D	Estonia	24.74	59.43	Sherd	internal	1	Oras et al. accepted	AE	2372.16	1	1	0	1	0	0	N/A	N/A	1.16	1	1	1	56.9	1.3	0.009	3	1	C16:0	-27.84	0.17	C18:0	-33.97	0.15	-6.13	0.23	0	0	0	N/A	0	0	0
IND02307	PRN3	VDB01795	CWC	1	Tallinn Müller's Field (Pärnu Rd. 37, 41)	3		D	Estonia	24.74	59.43	Sherd	internal	1	Oras et al. accepted	AE	27.46	1	1	0	1	0	0	N/A	N/A	6.69	1	1	1	89.1	0.5	0.005	2.9	1	C16:0	-28.13	0.24	C18:0	-28.44	0.08	-0.31	0.25	0	1	0	N/A	0	0	0
IND02308	PRN4	VDB01796	CWC	1	Tallinn Müller's Field (Pärnu Rd. 37, 41)	3		D	Estonia	24.74	59.43	Sherd	internal	1	Oras et al. accepted	AE	7.74	1	1	0	0	0	0	N/A	N/A	N/A	1	1	1	76	1.4	N/A	8.7	1	C16:0	-28.47	0.26	C18:0	-28.46	0.06	0.01	0.27	0	1	0	N/A	0	0	0
IND02309	PRN5	VDB01797	CWC	1	Tallinn Müller's Field (Pärnu Rd. 37, 41)	3		D	Estonia	24.74	59.43	Sherd	internal	1	Oras et al. accepted	AE	34.84	1	1	0	0	0	0	N/A	N/A	N/A	1	1	1	57.3	1	N/A	3.3	1	C16:0	-28.32	0.25	C18:0	-31.47	0.06	-3.15	0.26	0	0	0	N/A	0	0	0
IND02310	PRN6	VDB01798	CWC	1	Tallinn Müller's Field (Pärnu Rd. 37, 41)	3		D	Estonia	24.74	59.43	Sherd	internal	1	Oras et al. accepted	AE	7.37	1	1	0	0	0	0	N/A	N/A	N/A	0	1	1	74	1	N/A	6	1	C16:0	-28.15	0.24	C18:0	-29.03	0.17	-0.88	0.29	0	0	0	N/A	0	0	0
IND02311	PRN7	VDB01799	CWC	1	Tallinn Müller's Field (Pärnu Rd. 37, 41)	3		D	Estonia	24.74	59.43	Sherd	internal	1	Oras et al. accepted	AE	12.18	1	1	0	0	0	0	N/A	N/A	N/A	0	1	1	51.8	0.8	0.021	3.6	1	C16:0	-29.06	0.18	C18:0	-29.77	0.15	-0.71	0.23	0	0	0	N/A	0	0	0
IND02312	VAS1	VDB01800	CWC	1	Vasa	3		D	Estonia	28.14	59.42	Sherd	internal	1	Oras et al. accepted	AE	46.87	1	1	0	0	0	0	N/A	N/A	N/A	1	1	1	72.2	2.3	N/A	9.3	1	C16:0	-26.9	0.23	C18:0	-24.44	0.15	2.46	0.28	0	0	0	N/A	0	0	0
IND02313	VAS2	VDB01801	CWC	1	Vasa	3		D	Estonia	28.14	59.42	Sherd	internal	1	Oras et al. accepted	AE	42.63	1	1	0	0	0	0	N/A	N/A	N/A	1	1	1	61.6	1.4	N/A	3.9	1	C16:0	-28.23	0.23	C18:0	-27.76	0.06	0.47	0.24	0	0	0	N/A	0	0	0
IND02314	VAS3	VDB01802	CWC	1	Vasa	3		D	Estonia	28.14	59.42	Sherd	internal	1	Oras et al. accepted	AE	94.19	1	1	0	0	0	0	N/A	N/A	N/A	1	1	1	56.9	3.9	0	5.3	1	C16:0	-26.64	0.23	C18:0	-25.92	0.11	0.73	0.25	0	0	0	N/A	0	0	0
IND02315	VAS4	VDB01803	CWC	1	Vasa	3		D	Estonia	28.14	59.42	Sherd	internal	1	Oras et al. accepted	AE	29.42	1	1	0	0	0	0	N/A	N/A	N/A	1	1	1	63.6	2	N/A	8.2	1	C16:0	-27.52	0.29	C18:0	-29.54	0.18	-2.03	0.34	0	0	0	N/A	0	0	0
IND02316	VAS5	VDB01804	CWC	1	Vasa	3		D	Estonia	28.14	59.42	Sherd	internal	1	Oras et al. accepted	AE	92.03	1	1	0	0	0	0	N/A	N/A	N/A	1	1	1	51.2	1	N/A	3.1	1	C16:0	-27.67	0.24	C18:0	-27.46	0.1	0.2	0.26	0	0	0	N/A	0	0	0
IND02317	LEM1	VDB01805	CWC	1	Lemmetsa I	3		D	Estonia	24.32	58.42	Sherd	internal	1	Oras et al. accepted	AE	34783.8	1	1	0	1	0	0	N/A	N/A	3.61	1	1	1	61.6	1.3	0.038	0.7	1	C16:0	-27.24	0.23	C18:0	-29.77	0.11	-2.53	0.25	0	0	0	N/A	0	0	0
IND02318	TAM-1	VDB01806	GAC	1	Tamula I	3		D	Estonia	26.99	57.84	Sherd	internal	1	Piličiauskas et al. 2023	AE	12.11	1	1	1	1	1	0	N/A	0.2	2.73	0	1	1	77.8	0.8	N/A	10.4	0	N/A	N/A	N/A	N/A	N/A	N/A	N/A	N/A	1	1	1	N/A	0	0	0
IND02319	TAM-2-Fi	VDB01807	GAC	1	Tamula I	3		D	Estonia	26.99	57.84	Charred deposit	internal	1	Piličiauskas et al. 2023	AE	325.39	1	1	0	1	0	0	N/A	N/A	1.55	1	1	1	49.9	1.4	0.02	5.2	0	N/A	N/A	N/A	N/A	N/A	N/A	N/A	N/A	0	0	0	N/A	0	0	0
IND02320	TAM-2-Ci	VDB01807	GAC	1	Tamula I	3		D	Estonia	26.99	57.84	Sherd	internal	1	Piličiauskas et al. 2023	AE	43.64	1	1	0	0	0	0	N/A	N/A	N/A	1	1	1	40.7	1.3	0.276	7.7	1	C16:0	-30.83	0.11	C18:0	-28.57	0.1	2.27	0.15	0	0	0	N/A	0	0	0
IND02321	TAM-3-Fi	VDB01808	GAC	1	Tamula I	3		D	Estonia	26.99	57.84	Charred deposit	internal	1	Piličiauskas et al. 2023	AE	215.53	1	1	1	1	1	0	N/A	0.15	2.33	0	1	1	74.8	1.3	N/A	8.1	0	N/A	N/A	N/A	N/A	N/A	N/A	N/A	N/A	1	0	1	N/A	0	0	0
IND02322	TAM-3-Ci	VDB01808	GAC	1	Tamula I	3		D	Estonia	26.99	57.84	Sherd	internal	1	Piličiauskas et al. 2023	AE	52.34	1	1	0	0	0	0	N/A	N/A	N/A	1	1	1	43.7	0.9	0.267	4.7	1	C16:0	-30.08	0.22	C18:0	-29.13	0.18	0.96	0.28	0	0	0	N/A	0	0	0
IND02323	TAM-4	VDB01809	GAC	1	Tamula I	3		D	Estonia	26.99	57.84	Sherd	internal	1	Piličiauskas et al. 2023	AE	30.62	1	1	0	0	0	0	N/A	N/A	N/A	0	0	0	N/A	2.4	0.161	2.6	1	C16:0	-30.66	0.06	C18:0	-30.5	0.16	0.16	0.17	0	N/A	0	N/A	0	0	0
IND02324	TAM-5	VDB01810	GAC	1	Tamula I	3		D	Estonia	26.99	57.84	Sherd	internal	1	Piličiauskas et al. 2023	AE	25.27	1	1	0	0	0	0	N/A	N/A	N/A	1	1	1	21.4	1.2	0.104	4.4	1	C16:0	-29.88	0.1	C18:0	-29.11	0.21	0.77	0.23	0	0	0	N/A	0	0	0
IND02325	TAM-6	VDB01811	GAC	1	Tamula I	3		D	Estonia	26.99	57.84	Sherd	internal	1	Piličiauskas et al. 2023	AE	43.46	1	1	0	0	0	0	N/A	N/A	N/A	1	1	1	2	1.5	0.17	3.9	1	C16:0	-30.09	0.07	C18:0	-28.76	0.23	1.33	0.24	0	0	0	N/A	0	0	0
IND02326	TAM-7	VDB01812	GAC	1	Tamula I	3		D	Estonia	26.99	57.84	Sherd	internal	1	Piličiauskas et al. 2023	AE	21.18	1	1	0	0	0	0	N/A	N/A	N/A	1	1	1	23.1	1.8	0.132	3.2	1	C16:0	-29.73	0.1	C18:0	-28.97	0.14	0.76	0.17	0	0	0	N/A	0	0	0
IND02327	TAM-8	VDB01813	GAC	1	Tamula I	3		D	Estonia	26.99	57.84	Sherd	internal	1	Piličiauskas et al. 2023	AE	134.79	1	1	0	1	1	0	N/A	0.17	2.72	1	1	1	87.4	1.4	0.127	12.9	1	C16:0	-36.75	0.1	C18:0	-36.05	0.08	0.7	0.13	1	1	1	N/A	0	0	0
IND02328	TAM-9	VDB01814	GAC	1	Tamula I	3		D	Estonia	26.99	57.84	Sherd	internal	1	Piličiauskas et al. 2023	AE	66.7	1	1	0	0	0	0	N/A	N/A	N/A	1	1	1	25.8	1.1	0.201	3.8	1	C16:0	-29.57	0.09	C18:0	-29.09	0.14	0.48	0.17	0	0	0	N/A	0	0	0
IND02329	TAM-10	VDB01815	GAC	1	Tamula I	3		D	Estonia	26.99	57.84	Sherd	internal	1	Piličiauskas et al. 2023	AE	33.72	1	1	1	1	1	0	N/A	0.11	3.07	1	1	1	77.1	1.9	0.07	2.3	1	C16:0	-35.96	0.09	C18:0	-33.42	0.21	2.54	0.23	1	1	1	N/A	0	0	0
IND02331	ABO-1	VDB01817	CWC	1	Abora I	3		D	Latvia	26.87	56.92	Charred deposit	internal	1	Piličiauskas et al. 2020	AE	1610.8	1	1	1	1	1	1	N/A	0.15	2.85	1	1	1	72.1	1.2	N/A	3.7	1	C16:0	-28.53	0.09	C18:0	-30.18	0.11	-1.65	0.14	1	0	1	N/A	0	0	0
IND02332	ABO-2	VDB01818	CWC	1	Abora I	3		D	Latvia	26.87	56.92	Charred deposit	internal	1	Piličiauskas et al. 2020	AE	1205.1	1	1	1	1	1	1	N/A	0.11	2.12	1	1	1	62.3	1.1	0.001	1.8	1	C16:0	-30.15	0.06	C18:0	-33.27	0.09	-3.11	0.11	1	0	1	N/A	1	0	0
IND02333	ABO-3	VDB01819	CWC	1	Abora I	3		D	Latvia	26.87	56.92	Charred deposit	internal	1	Piličiauskas et al. 2020	AE	308.19	1	1	1	1	1	1	N/A	0.09	2.49	1	1	1	64.3	0.6	0.008	2.7	0	N/A	N/A	N/A	N/A	N/A	N/A	N/A	N/A	1	0	1	N/A	0	0	0
IND02334	ABO-4	VDB01820	CWC	1	Abora I	3		D	Latvia	26.87	56.92	Charred deposit	internal	1	Piličiauskas et al. 2020	AE	189.22	1	1	1	1	1	0	N/A	0.1	2.95	0	1	1	82.4	1.6	N/A	5.4	0	N/A	N/A	N/A	N/A	N/A	N/A	N/A	N/A	1	1	1	N/A	0	0	0
IND02335	ABO-5	VDB01821	CWC	1	Abora I	3		D	Latvia	26.87	56.92	Charred deposit	internal	1	Piličiauskas et al. 2020	AE	133.12	1	1	1	1	1	0	N/A	0.13	2.18	1	1	1	70.4	0.8	N/A	2.2	1	C16:0	-28.9	0.17	C18:0	-30.94	0.15	-2.03	0.23	1	0	1	N/A	0	0	0
IND02336	ABO-6	VDB01822	CWC	1	Abora I	3		D	Latvia	26.87	56.92	Charred deposit	internal	1	Piličiauskas et al. 2020	AE	326.52	1	1	1	1	1	0	N/A	0.06	2.51	1	1	1	78.5	2.1	N/A	10.1	1	C16:0	-32.62	0.06	C18:0	-32.23	0.13	0.39	0.14	1	1	1	N/A	0	0	0
IND02337	ABO-7	VDB01823	CWC	1	Abora I	3		D	Latvia	26.87	56.92	Charred deposit	internal	1	Piličiauskas et al. 2020	AE	1644.9	1	1	1	1	1	0	N/A	0.09	2.34	1	1	1	50.8	0.7	0.002	3.9	1	C16:0	-29.88	0.06	C18:0	-32.28	0.1	-2.4	0.12	1	0	1	N/A	0	0	0
IND02338	ABO-8	VDB01824	CWC	1	Abora I	3		D	Latvia	26.87	56.92	Charred deposit	internal	1	Piličiauskas et al. 2020	AE	1214.73	1	1	1	1	1	1	N/A	0.12	2.9	1	1	1	79	1.7	0.006	2.7	1	C16:0	-33.17	0.06	C18:0	-32.25	0.12	0.92	0.13	1	1	1	N/A	1	0	0
IND02339	ABO-9	VDB01825	CWC	1	Abora I	3		D	Latvia	26.87	56.92	Charred deposit	internal	1	Piličiauskas et al. 2020	AE	367.54	1	1	1	1	1	0	N/A	0.13	2.44	1	1	1	69.8	1.5	0.015	5.8	1	C16:0	-31.83	0.06	C18:0	-31.62	0.16	0.21	0.17	1	0	1	N/A	1	0	0
IND02340	ABO-10	VDB01826	CWC	1	Abora I	3		D	Latvia	26.87	56.92	Charred deposit	internal	1	Piličiauskas et al. 2020	AE	333.33	1	1	1	1	1	0	N/A	0.09	2.5	1	1	1	81.1	2.3	N/A	7.8	1	C16:0	-33.32	0.11	C18:0	-32.54	0.13	0.77	0.17	1	1	1	N/A	1	0	0
IND02350	FL-2-I	VDB01836	TRB	1	Flintbek LA 3	4		B	Germany	10.1	54.26	Sherd	internal	1	this study	AE	1633.24	1	1	0	1	0	0	N/A	N/A	1.31	0	1	1	56.4	0.5	0.049	4.5	1	C16:0	-29.11	0.25	C18:0	-32.43	0.09	-3.33	0.27	0	0	0	N/A	0	0	0
IND02352	FL-5-I	VDB01837	TRB	1	Flintbek LA 3	4		B	Germany	10.1	54.26	Sherd	internal	1	this study	AE	164.57	1	1	0	0	0	0	N/A	N/A	N/A	1	1	1	57.4	0.7	0.07	5.6	1	C16:0	-28.92	0.1	C18:0	-32.77	0.08	-3.84	0.13	0	0	0	N/A	0	0	0
IND02354	FL-6-I	VDB01838	TRB	1	Flintbek LA 3	4		B	Germany	10.1	54.26	Sherd	internal	1	this study	AE	98.67	1	1	0	0	0	0	N/A	N/A	N/A	1	1	1	49.4	1.5	0.2	3.4	1	C16:0	-27.73	0.08	C18:0	-28.72	0.07	-0.99	0.11	0	0	0	N/A	0	0	0
IND02355	FL-7-I	VDB01839	TRB	1	Flintbek LA 3	4		B	Germany	10.1	54.26	Sherd	internal	1	this study	AE	1577.01	1	1	1	1	0	0	N/A	N/A	1.3	1	1	1	51.6	0.8	0.15	2.2	1	C16:0	-29.5	0.07	C18:0	-33.71	0.07	-4.22	0.1	0	0	0	N/A	0	0	0
IND02356	FL-9-I	VDB01840	TRB	1	Flintbek LA 3	4		B	Germany	10.1	54.26	Sherd	internal	1	this study	AE	524.21	1	1	0	0	0	0	N/A	N/A	N/A	0	1	1	55.2	0.6	0.516	2.5	1	C16:0	-29.06	0.07	C18:0	-33.73	0.06	-4.67	0.09	0	0	0	N/A	1	0	0
IND02358	FL-10-I	VDB01841	TRB	1	Flintbek LA 3	4		B	Germany	10.1	54.26	Sherd	internal	1	this study	AE	52.41	1	1	0	0	0	0	N/A	N/A	N/A	1	1	1	55.4	0.9	0.314	0.9	1	C16:0	-28.58	0.07	C18:0	-29.5	0.08	-0.93	0.11	0	0	0	N/A	0	0	0
IND02360	FL-11-I	VDB01842	TRB	1	Flintbek LA 3	4		B	Germany	10.1	54.26	Sherd	internal	1	this study	AE	533.27	1	1	0	0	0	0	N/A	N/A	N/A	1	1	1	55.2	0.7	0.04	1.9	1	C16:0	-28.83	0.07	C18:0	-30.79	0.06	-1.97	0.09	0	0	0	N/A	0	0	0
IND02363	FL-12-I	VDB01843	TRB	1	Flintbek LA 3	4		B	Germany	10.1	54.26	Sherd	internal	1	this study	AE	972.49	1	1	1	1	0	0	N/A	N/A	2.64	1	1	1	72.5	0.7	0.066	2.6	1	C16:0	-27.35	0.12	C18:0	-31.94	0.06	-4.58	0.13	0	0	0	N/A	0	0	0
IND02364	FL-13-I	VDB01844	TRB	1	Flintbek LA 3	4		B	Germany	10.1	54.26	Sherd	internal	1	this study	AE	1325	1	1	0	0	0	0	N/A	N/A	N/A	1	0	1	54.8	0.8	0.114	2	1	C16:0	-28.86	0.06	C18:0	-31.81	0.14	-2.95	0.15	0	0	0	N/A	1	0	0
IND02365	FL-14-I	VDB01845	TRB	1	Flintbek LA 3	4		B	Germany	10.1	54.26	Sherd	internal	1	this study	AE	1185.49	1	1	0	0	0	0	N/A	N/A	N/A	1	0	1	61.5	0.8	0.107	3.4	1	C16:0	-28.38	0.11	C18:0	-33.54	0.1	-5.16	0.15	0	0	0	N/A	0	0	0
IND02366	RIN1	VDB01846	CBW	0	Riņņukalns	4		D	Latvia	25.15	57.79	Sherd	internal	1	Spataro et al. 2021	AE	19.91	1	1	0	0	0	0	N/A	N/A	N/A	0	1	1	65.6	0.9	0.048	3.1	1	C16:0	-28.13	0.07	C18:0	-26.63	0.13	1.51	0.15	0	0	0	N/A	0	0	0
IND02367	RIN2	VDB01847	CBW	0	Riņņukalns	4		D	Latvia	25.15	57.79	Sherd	internal	1	Spataro et al. 2021	AE	9.66	1	1	0	1	0	0	N/A	N/A	2.94	1	1	1	59.9	1.5	0.006	8.6	1	C16:0	-31.94	0.12	C18:0	-30.68	0.07	1.26	0.14	0	0	0	N/A	0	0	0
IND02368	RIN3	VDB01848	CBW	0	Riņņukalns	4		D	Latvia	25.15	57.79	Sherd	internal	1	Spataro et al. 2021	AE	21.61	1	1	0	0	0	0	N/A	N/A	N/A	0	1	1	70.8	0.9	0.007	2.8	1	C16:0	-28.7	0.07	C18:0	-27.55	0.09	1.15	0.11	0	0	0	N/A	0	0	0
IND02369	RIN4	VDB01849	CBW	0	Riņņukalns	4		D	Latvia	25.15	57.79	Sherd	internal	1	Spataro et al. 2021	AE	56.21	1	1	1	1	1	1	N/A	0.26	3.37	1	1	1	61.1	1.4	0.019	9.7	1	C16:0	-34.86	0.07	C18:0	-32.7	0.12	2.16	0.14	1	0	1	N/A	0	0	0
IND02370	RIN5	VDB01849	CBW	0	Riņņukalns	4		D	Latvia	25.15	57.79	Charred deposit	internal	1	Spataro et al. 2021	AE	254.43	1	1	1	1	1	1	N/A	0.33	3.25	1	1	1	58.3	1.9	0.005	8.5	1	C16:0	-31.24	0.12	C18:0	-31.57	0.26	-0.33	0.28	1	0	1	N/A	0	0	0
IND02371	RIN6	VDB01850	CBW	0	Riņņukalns	4		D	Latvia	25.15	57.79	Sherd	internal	1	Spataro et al. 2021	AE	2.76	0	1	N/A	N/A	N/A	N/A	N/A	N/A	N/A	N/A	N/A	N/A	N/A	N/A	N/A	N/A	0	N/A	N/A	N/A	N/A	N/A	N/A	N/A	N/A	N/A	N/A	N/A	N/A	N/A	N/A	N/A
IND02372	RIN7	VDB01851	CBW	0	Riņņukalns	4		D	Latvia	25.15	57.79	Sherd	internal	1	Spataro et al. 2021	AE	7.86	1	1	0	1	0	0	N/A	N/A	3.13	0	1	1	74.9	1	0.014	6.1	1	C16:0	-27.19	0.07	C18:0	-26.89	0.08	0.3	0.11	0	0	0	N/A	0	0	0
IND02373	RIN8	VDB01852	CBW	0	Riņņukalns	4		D	Latvia	25.15	57.79	Sherd	internal	1	Spataro et al. 2021	AE	18.07	1	1	0	0	0	0	N/A	N/A	N/A	0	1	1	77.8	0.8	0.016	8.4	1	C16:0	-28.47	0.09	C18:0	-26.95	0.07	1.53	0.12	0	1	0	N/A	0	0	0
IND02374	RIN9	VDB01853	CBW	0	Riņņukalns	4		D	Latvia	25.15	57.79	Sherd	internal	1	Spataro et al. 2021	AE	7.71	1	1	0	0	0	0	N/A	N/A	N/A	0	1	0	N/A	0.9	0.011	4.2	1	C16:0	-28.16	0.07	C18:0	-27.06	0.08	1.1	0.11	0	N/A	0	N/A	0	0	0
IND02375	RIN10	VDB01854	CBW	0	Riņņukalns	4		D	Latvia	25.15	57.79	Sherd	internal	1	Spataro et al. 2021	AE	10.19	1	1	0	1	0	0	N/A	N/A	3.01	0	1	1	74.4	0.9	0.005	3.9	1	C16:0	-28.03	0.07	C18:0	-26.33	0.07	1.7	0.1	0	0	0	N/A	0	0	0
IND02376	RIN11	VDB01855	CBW	0	Riņņukalns	4		D	Latvia	25.15	57.79	Sherd	internal	1	Spataro et al. 2021	AE	31.61	1	1	0	1	0	0	N/A	N/A	2.01	0	1	1	59.9	0.8	0.021	4.2	1	C16:0	-30.16	0.07	C18:0	-31.04	0.07	-0.88	0.1	0	0	0	N/A	0	0	0
IND02377	RIN12	VDB01856	CBW	0	Riņņukalns	4		D	Latvia	25.15	57.79	Sherd	internal	1	Spataro et al. 2021	AE	35.13	1	1	0	1	0	0	N/A	N/A	1.45	0	1	1	71.9	1	0.008	3.3	1	C16:0	-30.88	0.1	C18:0	-29.38	0.11	1.51	0.15	0	0	0	N/A	0	0	0
IND02378	RIN13	VDB01857	CBW	0	Riņņukalns	4		D	Latvia	25.15	57.79	Sherd	internal	1	Spataro et al. 2021	AE	2956.11	1	1	1	1	1	1	N/A	0.25	2	1	1	1	59.8	1.2	0.186	3.7	1	C16:0	-35.28	0.07	C18:0	-34.34	0.1	0.94	0.12	1	0	1	N/A	0	0	0
IND02379	RIN14	VDB01857	CBW	0	Riņņukalns	4		D	Latvia	25.15	57.79	Charred deposit	internal	1	Spataro et al. 2021	AE	122.16	1	1	1	1	1	0	N/A	0.21	2.32	0	1	1	65.4	1.4	0.04	2.5	1	C16:0	-34.2	0.19	C18:0	-33.29	0.09	0.91	0.21	1	0	1	N/A	0	0	0
IND02380	RIN15	VDB01858	CBW	0	Riņņukalns	4		D	Latvia	25.15	57.79	Sherd	internal	1	Spataro et al. 2021	AE	28.01	1	1	0	1	1	0	N/A	0.16	2.45	1	1	1	74.4	1.5	0.006	3.8	1	C16:0	-33.91	0.12	C18:0	-31.71	0.13	2.19	0.18	1	0	1	N/A	0	0	0
IND02381	RIN16	VDB01858	CBW	0	Riņņukalns	4		D	Latvia	25.15	57.79	Charred deposit	internal	1	Spataro et al. 2021	AE	170.16	1	1	1	1	1	0	N/A	0.2	2.16	0	1	1	80.1	2.4	0.003	7.4	1	C16:0	-31.96	0.08	C18:0	-30.97	0.09	0.99	0.12	1	1	1	N/A	0	0	0
IND02382	RIN17	VDB01859	CBW	0	Riņņukalns	4		D	Latvia	25.15	57.79	Sherd	internal	1	Spataro et al. 2021	AE	14.24	1	1	0	0	0	0	N/A	N/A	N/A	0	1	1	66.5	1	0.066	3.4	1	C16:0	-27.86	0.07	C18:0	-27.05	0.09	0.81	0.12	0	0	0	N/A	0	0	0
IND02384	RIN19	VDB01861	CBW	0	Riņņukalns	4		D	Latvia	25.15	57.79	Sherd	internal	1	Spataro et al. 2021	AE	3.51	0	1	N/A	N/A	N/A	N/A	N/A	N/A	N/A	N/A	N/A	N/A	N/A	N/A	N/A	N/A	0	N/A	N/A	N/A	N/A	N/A	N/A	N/A	N/A	N/A	N/A	N/A	N/A	N/A	N/A	N/A
IND02385	RIN20	VDB01862	CBW	0	Riņņukalns	4		D	Latvia	25.15	57.79	Sherd	internal	1	Spataro et al. 2021	AE	22.25	1	1	0	0	0	0	N/A	N/A	N/A	1	1	1	53.4	1.2	0.037	4.6	1	C16:0	-31.83	0.05	C18:0	-28.67	0.07	3.16	0.09	0	0	0	N/A	1	0	0
IND02386	RIN21	VDB01863	CBW	0	Riņņukalns	4		D	Latvia	25.15	57.79	Sherd	internal	1	Spataro et al. 2021	AE	1.57	0	1	N/A	N/A	N/A	N/A	N/A	N/A	N/A	N/A	N/A	N/A	N/A	N/A	N/A	N/A	0	N/A	N/A	N/A	N/A	N/A	N/A	N/A	N/A	N/A	N/A	N/A	N/A	N/A	N/A	N/A
IND02387	RIN22	VDB01864	CBW	0	Riņņukalns	4		D	Latvia	25.15	57.79	Sherd	internal	1	Spataro et al. 2021	AE	3.9	0	1	N/A	N/A	N/A	N/A	N/A	N/A	N/A	N/A	N/A	N/A	N/A	N/A	N/A	N/A	0	N/A	N/A	N/A	N/A	N/A	N/A	N/A	N/A	N/A	N/A	N/A	N/A	N/A	N/A	N/A
IND02388	RIN23	VDB01865	CBW	0	Riņņukalns	4		D	Latvia	25.15	57.79	Charred deposit	internal	1	Spataro et al. 2021	AE	131.32	1	1	1	1	0	0	N/A	N/A	2.73	0	1	1	75.2	1.6	0.013	2.4	1	C16:0	-27.2	0.14	C18:0	-26	0.23	1.19	0.27	0	0	0	N/A	0	0	0
IND02389	Al1	VDB01866	CWC	1	Alksnynė 3	3		C	Lithuania	21.1	55.6	Charred deposit	internal	1	Robson et al. 2019	AE	83.13	0	1	N/A	N/A	N/A	N/A	N/A	N/A	N/A	N/A	N/A	N/A	N/A	N/A	N/A	N/A	0	N/A	N/A	N/A	N/A	N/A	N/A	N/A	N/A	N/A	N/A	N/A	N/A	N/A	N/A	N/A
IND02390	Al2	VDB01867	CWC	1	Alksnynė 3	3		C	Lithuania	21.1	55.6	Sherd	internal	1	Robson et al. 2019	AE	173.2	1	1	1	1	1	0	N/A	0.15	3.5	1	1	1	66.5	1.9	0.03	1.8	1	C16:0	-28.43	0.18	C18:0	-30.14	0.33	-1.71	0.38	1	0	1	N/A	0	0	0
IND02391	Al3	VDB01868	CWC	1	Alksnynė 3	3		C	Lithuania	21.1	55.6	Charred deposit	internal	1	Robson et al. 2019	AE	116.42	1	1	0	1	1	0	N/A	0.22	3	0	1	1	64	1.2	0.081	9	0	N/A	N/A	N/A	N/A	N/A	N/A	N/A	N/A	1	0	1	N/A	0	0	0
IND02392	Al4	VDB01869	CWC	1	Alksnynė 3	3		C	Lithuania	21.1	55.6	Charred deposit	internal	1	Robson et al. 2019	AE	86.77	1	1	0	1	1	0	N/A	0.28	2.16	0	1	1	78.2	N/A	N/A	N/A	0	N/A	N/A	N/A	N/A	N/A	N/A	N/A	N/A	1	1	1	N/A	0	0	0
IND02393	Al5	VDB01870	CWC	1	Alksnynė 3	3		C	Lithuania	21.1	55.6	Charred deposit	external	1	Robson et al. 2019	AE	165.44	1	1	1	1	1	0	N/A	0.35	3.57	0	1	1	75.3	1.3	0.012	5.1	0	N/A	N/A	N/A	N/A	N/A	N/A	N/A	N/A	1	0	1	N/A	0	0	0
IND02394	Al6	VDB01871	CWC	1	Alksnynė 3	3		C	Lithuania	21.1	55.6	Sherd	internal	1	Robson et al. 2019	AE	151.91	1	1	1	1	1	0	N/A	0.39	3.34	1	1	1	59.2	0.8	0.032	4.9	1	C16:0	-29.73	0.19	C18:0	-30.91	0.33	-1.18	0.38	1	0	1	N/A	0	0	0
IND02395	Al7	VDB01872	CWC	1	Alksnynė 3	3		C	Lithuania	21.1	55.6	Sherd	internal	1	Robson et al. 2019	AE	12.03	1	1	1	1	0	0	N/A	N/A	2.39	0	1	1	54.8	1.2	0.003	3	1	C16:0	-29.01	0.19	C18:0	-29.75	0.33	-0.73	0.38	0	0	0	N/A	0	0	0
IND02396	Al8	VDB01873	CWC	1	Alksnynė 3	3		C	Lithuania	21.1	55.6	Sherd	internal	1	Robson et al. 2019	AE	17.46	1	1	1	1	0	0	N/A	N/A	1.32	0	1	1	78.5	4.5	0.033	3.9	1	C16:0	-28.26	0.18	C18:0	-29.8	0.33	-1.54	0.38	0	1	0	N/A	0	0	1
IND02397	Al9	VDB01874	CWC	1	Alksnynė 3	3		C	Lithuania	21.1	55.6	Sherd	internal	1	Robson et al. 2019	AE	10.26	1	1	0	0	0	0	N/A	N/A	N/A	0	1	0	N/A	1.7	0.007	1.8	0	N/A	N/A	N/A	N/A	N/A	N/A	N/A	N/A	0	N/A	0	N/A	0	0	0
IND02398	Al10	VDB01875	CWC	1	Alksnynė 3	3		C	Lithuania	21.1	55.6	Sherd	internal	1	Robson et al. 2019	AE	5.38	1	1	0	0	0	0	N/A	N/A	N/A	0	1	0	N/A	2.5	0.002	5.6	0	N/A	N/A	N/A	N/A	N/A	N/A	N/A	N/A	0	N/A	0	N/A	0	0	0
IND02403	Dk240	VDB01880	CWC	1	Daktariškė 5	3		C	Lithuania	22.39	55.8	Charred deposit	internal	1	Robson et al. 2019	AE	2601.06	1	1	0	1	1	0	N/A	0.08	2.77	0	1	1	38.3	1	0.001	4.2	1	C16:0	-28.15	0.18	C18:0	-32.43	0.33	-4.28	0.38	1	0	1	N/A	0	0	0
IND02405	Dk525	VDB01882	CWC	1	Daktariškė 5	3		C	Lithuania	22.39	55.8	Charred deposit	internal	1	Robson et al. 2019	AE	598.87	1	1	0	1	1	0	N/A	0.07	2.11	0	1	1	70.6	1.2	0.004	16.7	1	C16:0	-32.97	0.19	C18:0	-32.64	0.33	0.33	0.38	1	0	1	N/A	1	1	0
IND02406	Dk541	VDB01883	CWC	1	Daktariškė 5	3		C	Lithuania	22.39	55.8	Charred deposit	internal	1	Robson et al. 2019	AE	918.55	1	1	1	1	1	0	N/A	0.15	2.41	0	1	1	55	1.6	0.001	6.2	1	C16:0	-30.85	0.18	C18:0	-32.01	0.33	-1.17	0.38	1	0	1	N/A	0	0	0
IND02408	Dk323	VDB01885	CWC	1	Daktariškė 5	3		C	Lithuania	22.39	55.8	Charred deposit	internal	1	Robson et al. 2019	AE	790.93	1	1	1	1	1	0	N/A	0.11	2.91	0	1	1	84.9	1.7	0.004	16	1	C16:0	-31.42	0.18	C18:0	-30.59	0.33	0.83	0.38	1	1	1	N/A	0	1	0
IND02409	DK87 I 4a	VDB01886	CWC	1	Daktariškė 5	3		C	Lithuania	22.39	55.8	Charred deposit	external	1	Robson et al. 2019	AE	5927.57	1	1	1	1	1	0	N/A	0.06	5.76	0	1	1	63.1	2.5	0.002	24.2	1	C16:0	-29.69	0.18	C18:0	-30.77	0.33	-1.08	0.38	1	0	1	N/A	0	1	0
IND02410	DK88 VIII 6a1	VDB01887	CWC	1	Daktariškė 5	3		C	Lithuania	22.39	55.8	Charred deposit	external	1	Robson et al. 2019	AE	2127.85	1	1	1	1	1	0	N/A	0.07	2.97	1	1	1	74.8	1.2	0.556	14	1	C16:0	-31.8	0.25	C18:0	-30.81	0.33	0.99	0.41	1	0	1	N/A	0	0	0
IND02411	DK87 III 3a1	VDB01888	CWC	1	Daktariškė 5	3		C	Lithuania	22.39	55.8	Charred deposit	internal	1	Robson et al. 2019	AE	10560	1	1	1	1	1	0	N/A	0.03	1.14	1	1	1	53.8	7.6	0.011	5.8	1	C16:0	-34.67	0.19	C18:0	-34.14	0.33	0.53	0.38	1	0	0	N/A	1	0	1
IND02412	DK87 II 6a	VDB01889	CWC	1	Daktariškė 5	3		C	Lithuania	22.39	55.8	Charred deposit	internal	1	Robson et al. 2019	AE	46140.1	1	1	1	1	1	0	N/A	0.03	1.69	0	1	1	59.7	6.8	0.001	5.1	1	C16:0	-33.88	0.2	C18:0	-32.27	0.33	1.61	0.39	1	0	0	N/A	1	0	1
IND02413	DK88 VII 5b	VDB01890	CWC	1	Daktariškė 5	3		C	Lithuania	22.39	55.8	Charred deposit	internal	1	Robson et al. 2019	AE	14752	1	1	1	1	1	0	N/A	0.08	2.77	1	1	1	60.7	0.8	N/A	1.6	1	C16:0	-27.99	0.18	C18:0	-29.61	0.33	-1.63	0.38	1	0	1	N/A	1	0	0
IND02414	DK87 V 6a3	VDB01891	CWC	1	Daktariškė 5	3		C	Lithuania	22.39	55.8	Charred deposit	internal	1	Robson et al. 2019	AE	1492.05	1	1	1	1	1	0	N/A	0.1	3.4	0	1	1	84.2	3	0.08	0.1	1	C16:0	-31.21	0.18	C18:0	-30.47	0.33	0.74	0.38	1	1	1	N/A	0	0	0
IND02415	DK87 I kontr. 1	VDB01892	GAC	1	Daktariškė 5	3		C	Lithuania	22.39	55.8	Charred deposit	internal	1	Robson et al. 2019	AE	261369	1	1	1	1	1	0	N/A	0.06	1.52	0	0	0	N/A	0.8	0.01	1.3	1	C16:0	-29.63	0.19	C18:0	-34.49	0.34	-4.86	0.39	0	N/A	0	N/A	0	0	0
IND02416	DK87 ST	VDB01893	GAC	1	Daktariškė 5	3		C	Lithuania	22.39	55.8	Charred deposit	external	1	Robson et al. 2019	AE	2246.29	1	1	1	1	1	0	N/A	0.14	4.02	0	1	1	66	1.7	N/A	5.8	1	C16:0	-30.98	0.18	C18:0	-31.89	0.33	-0.91	0.38	1	0	1	N/A	0	0	0
IND02417	DK V 4a2	VDB01894	CWC	1	Daktariškė 5	3		C	Lithuania	22.39	55.8	Charred deposit	internal	1	Robson et al. 2019	AE	3818.24	1	1	1	1	1	0	N/A	0.07	2.41	1	1	1	55.2	1.2	0.005	0.7	1	C16:0	-30.25	0.18	C18:0	-31.92	0.33	-1.67	0.38	1	0	1	N/A	0	0	0
IND02418	DK90 X 6b2	VDB01895	GAC	1	Daktariškė 5	3		C	Lithuania	22.39	55.8	Charred deposit	internal	1	Robson et al. 2019	AE	346.2	1	1	0	1	1	0	N/A	0.1	3.4	0	1	1	64.3	2.4	0.034	0	0	N/A	N/A	N/A	N/A	N/A	N/A	N/A	N/A	1	0	1	N/A	0	0	0
IND02419	Dk466	VDB01896	CWC	1	Daktariškė 5	3		C	Lithuania	22.39	55.8	Sherd	internal	1	Robson et al. 2019	AE	143.88	1	1	1	1	1	0	N/A	0.17	0.97	0	1	1	36.2	1.2	0.123	5.8	1	C16:0	-29.29	0.19	C18:0	-33.74	0.33	-4.45	0.38	1	0	1	N/A	0	0	0
IND02423	DK87 V 4b	VDB01900	CWC	1	Daktariškė 5	3		C	Lithuania	22.39	55.8	Charred deposit	internal	1	Robson et al. 2019	AE	57265.3	1	1	1	1	1	0	N/A	0.06	2.65	0	1	1	46.1	0.5	0.001	0.5	1	C16:0	-28.81	0.19	C18:0	-31.65	0.33	-2.84	0.38	1	0	0	N/A	0	0	0
IND02424	Dk V 8a	VDB01901	GAC	1	Daktariškė 5	3		C	Lithuania	22.39	55.8	Sherd	internal	1	Robson et al. 2019	AE	67.39	1	1	0	0	0	0	N/A	N/A	N/A	1	1	1	43.5	2	0.099	8.5	1	C16:0	-30.78	0.18	C18:0	-30.31	0.33	0.48	0.38	0	0	0	N/A	0	0	0
IND02425	Dk X 8b1	VDB01902	GAC	1	Daktariškė 5	3		C	Lithuania	22.39	55.8	Charred deposit	internal	1	Robson et al. 2019	AE	3122.8	1	1	1	1	1	0	N/A	0.16	2.28	1	1	1	64.8	5.3	0.003	0	1	C16:0	-30.95	0.19	C18:0	-32.11	0.33	-1.16	0.38	1	0	1	N/A	0	0	1
IND02426	Dakudava5	VDB01903	CWC	1	Dakudava 5	3		C	Belarus	25.54	53.79	Sherd	global	1	Piličiauskas et al. 2018	AE	50.67	1	1	0	1	0	0	N/A	N/A	0.05	1	1	1	66.6	0.7	0.016	5.4	1	C16:0	-29.26	0.18	C18:0	-34.71	0.33	-5.46	0.38	0	0	0	N/A	0	0	0
IND02427	Drazdy12	VDB01904	CWC	1	Drazdy 12	3		C	Belarus	26.66	53.49	Sherd	internal	1	Piličiauskas et al. 2018	AE	9.41	1	1	0	1	0	0	N/A	N/A	0.13	0	1	1	67	1.1	0.014	4.2	1	C16:0	-28.27	0.19	C18:0	-30.14	0.33	-1.87	0.38	0	0	0	N/A	0	0	0
IND02429	Kv2303	VDB01906	CWC	1	Kvietiniai	3		C	Lithuania	21.4	55.7	Sherd	internal	1	Robson et al. 2019	AE	13.87	1	1	1	1	0	0	N/A	N/A	2.3	0	1	1	44.7	1	0.017	2	1	C16:0	-28.85	0.22	C18:0	-30.41	0.34	-1.56	0.4	0	0	0	N/A	0	0	0
IND02431	Kv152	VDB01908	CWC	1	Kvietiniai	3		C	Lithuania	21.4	55.7	Sherd	internal	1	Robson et al. 2019	AE	45.43	1	1	0	1	0	0	N/A	N/A	1.39	0	1	1	70	1.4	0.033	5.9	1	C16:0	-29.31	0.19	C18:0	-35.8	0.33	-6.49	0.38	0	0	0	N/A	0	0	0
IND02434	Kv2058	VDB01911	CWC	1	Kvietiniai	3		C	Lithuania	21.4	55.7	Sherd	internal	1	Robson et al. 2019	AE	18.61	1	1	1	1	0	0	N/A	N/A	1.61	0	1	1	48	0.8	0.016	3.9	1	C16:0	-29.01	0.18	C18:0	-31.87	0.33	-2.85	0.38	0	0	0	N/A	0	0	0
IND02437	Šv1-B14b	VDB01914	CWC	1	Šventoji 1	3		C	Lithuania	21.09	56.02	Charred deposit	internal	1	Robson et al. 2019	AE	1363.05	1	1	0	1	1	1	N/A	0.18	2.38	1	1	1	30.3	1	N/A	7	1	C16:0	-28.55	0.18	C18:0	-30.58	0.33	-2.02	0.38	1	0	1	N/A	1	0	0
IND02438	Šv4-2014-1059	VDB01915	GAC	1	Šventoji 4	3		C	Lithuania	21.08	56.01	Charred deposit	internal	1	Robson et al. 2019	AE	595.78	1	1	0	1	1	0	N/A	0.03	5.47	0	1	1	37	4.1	N/A	25	1	C16:0	-30.47	0.18	C18:0	-31.12	0.33	-0.66	0.38	1	0	0	N/A	1	1	1
IND02439	Šv4-2014-1029	VDB01916	GAC	1	Šventoji 4	3		C	Lithuania	21.08	56.01	Charred deposit	internal	1	Robson et al. 2019	AE	2944.19	1	1	1	1	1	0	N/A	0.17	2.69	1	1	1	76.4	2.2	0.018	5	0	N/A	N/A	N/A	N/A	N/A	N/A	N/A	N/A	1	1	1	N/A	0	0	0
IND02456	G-PW-1	VDB01932	Porous	0	Garnys	4		C	Lithuania	25.97	55.13	Charred deposit	internal	1	this study	AE	1113.05	1	1	1	1	1	1	N/A	0.14	2.37	1	1	1	77.5	2.1	0.052	7.6	1	C16:0	-34.87	0.12	C18:0	-34.77	0.07	0.1	0.14	1	1	1	N/A	0	0	0
IND02457	G-PW-2	VDB01933	Porous	0	Garnys	4		C	Lithuania	25.97	55.13	Charred deposit	internal	1	this study	AE	1386.3	1	1	1	1	1	1	N/A	0.16	2.87	1	1	1	77.8	2.2	0.041	4	1	C16:0	-36.18	0.11	C18:0	-36.17	0.08	0.01	0.14	1	1	1	N/A	0	0	0
IND02458	G5	VDB01934	Porous	0	Garnys	4		C	Lithuania	25.97	55.13	Sherd	internal	1	this study	AE	33.46	1	1	0	1	0	0	N/A	N/A	1.56	1	1	1	45.9	0.7	0.495	4	1	C16:0	-31.87	0.19	C18:0	-31.84	0.15	0.02	0.24	0	0	0	N/A	0	0	0
IND02459	G6	VDB01935	Porous	0	Garnys	4		C	Lithuania	25.97	55.13	Sherd	internal	1	this study	AE	18.26	1	1	0	1	0	0	N/A	N/A	3.08	1	1	1	22.5	1.5	0.757	4	1	C16:0	-33.81	0.18	C18:0	-31.28	0.17	2.54	0.25	0	0	0	N/A	0	0	0
IND02460	G7	VDB01936	Porous	0	Garnys	4		C	Lithuania	25.97	55.13	Sherd	internal	1	this study	AE	60.61	1	1	1	1	1	1	N/A	0.22	2.18	1	1	1	80.1	1.6	0.487	17.4	1	C16:0	-31.96	0.19	C18:0	-31.84	0.18	0.12	0.26	1	1	1	N/A	0	1	0
IND02461	G-PW-6	VDB01937	Porous	0	Garnys	4		C	Lithuania	25.97	55.13	Charred deposit	internal	1	this study	AE	384.36	1	1	1	1	1	0	N/A	0.12	2.32	1	1	1	70.1	1.4	0.01	4.6	1	C16:0	-34	0.12	C18:0	-33.97	0.26	0.04	0.29	1	0	1	N/A	0	0	0
IND02462	G-PW-7	VDB01938	Porous	0	Garnys	4		C	Lithuania	25.97	55.13	Charred deposit	internal	1	this study	AE	106.74	1	1	1	1	1	0	N/A	0.13	2.47	1	1	1	77.8	2	0.001	6	1	C16:0	-33.45	0.3	C18:0	-33.32	0.24	0.13	0.38	1	1	1	N/A	1	0	0
IND02463	G10	VDB01939	Porous	0	Garnys	4		C	Lithuania	25.97	55.13	Sherd	internal	1	this study	AE	12.76	1	1	1	1	0	0	N/A	N/A	2.32	1	1	1	48.3	1	0.538	8.7	1	C16:0	-30.18	0.25	C18:0	-29.59	0.14	0.59	0.29	0	0	0	N/A	0	0	0
IND02464	G11	VDB01940	Porous	0	Garnys	4		C	Lithuania	25.97	55.13	Sherd	internal	1	this study	AE	58.94	1	1	0	0	0	0	N/A	N/A	N/A	1	1	1	59.3	1.3	0.071	2	1	C16:0	-29.14	0.26	C18:0	-31.82	0.2	-2.68	0.33	0	0	0	N/A	1	0	0
IND02465	G-PW-10	VDB01941	Porous	0	Garnys	4		C	Lithuania	25.97	55.13	Charred deposit	internal	1	this study	AE	69.74	1	1	1	1	1	0	N/A	0.1	2.02	1	1	1	71.3	N/A	N/A	N/A	0	N/A	N/A	N/A	N/A	N/A	N/A	N/A	N/A	1	0	1	N/A	0	0	0
IND02466	G13	VDB01942	Porous	0	Garnys	4		C	Lithuania	25.97	55.13	Sherd	internal	1	this study	AE	11.02	1	1	0	0	0	0	N/A	N/A	N/A	1	1	1	15.5	1.6	0.071	1.4	1	C16:0	-30.55	0.23	C18:0	-30.86	0.2	-0.31	0.3	0	0	0	N/A	0	0	0
IND02467	G14	VDB01943	Porous	0	Garnys	4		C	Lithuania	25.97	55.13	Sherd	internal	1	this study	AE	71.96	1	1	0	1	0	0	N/A	N/A	1.73	1	1	1	34.9	3.7	0.257	8.4	1	C16:0	-28.38	0.23	C18:0	-29.88	0.17	-1.5	0.29	0	0	0	N/A	0	0	0
IND02468	G15	VDB01944	Porous	0	Garnys	4		C	Lithuania	25.97	55.13	Sherd	internal	1	this study	AE	33.4	1	1	0	1	0	0	N/A	N/A	2.18	1	1	1	26.6	2.1	0.276	12.6	1	C16:0	-28.24	0.21	C18:0	-29.29	0.16	-1.05	0.26	0	0	0	N/A	0	0	0
IND02469	G16	VDB01945	Porous	0	Garnys	4		C	Lithuania	25.97	55.13	Sherd	internal	1	this study	AE	67.75	1	1	0	0	0	0	N/A	N/A	N/A	1	1	1	64.4	1.4	0.112	5.5	1	C16:0	-28.46	0.21	C18:0	-31.8	0.2	-3.34	0.29	0	0	0	N/A	1	0	0
IND02470	G17	VDB01946	Porous	0	Garnys	4		C	Lithuania	25.97	55.13	Sherd	internal	1	this study	AE	59.17	1	1	1	1	1	0	N/A	0.16	1.81	1	1	1	84.3	2.1	0.476	6.7	1	C16:0	-30.05	0.21	C18:0	-32.02	0.2	-1.97	0.29	1	1	1	N/A	0	0	0
IND02471	G18	VDB01947	Porous	0	Garnys	4		C	Lithuania	25.97	55.13	Sherd	internal	1	this study	AE	43.54	1	1	0	1	0	0	N/A	N/A	3.84	1	1	1	40.3	1	0.231	6	1	C16:0	-28.61	0.27	C18:0	-32.12	0.15	-3.51	0.31	0	0	0	N/A	0	0	0
IND02472	K-PW-1	VDB01948	Porous	0	Kaltanėnai	4		C	Lithuania	25.99	55.25	Charred deposit	internal	1	this study	AE	1813.54	1	1	1	1	1	1	N/A	0.14	2.97	1	1	1	70.3	2.3	0.056	8.8	1	C16:0	-35.8	0.13	C18:0	-35.86	0.12	-0.06	0.18	1	0	1	N/A	0	0	0
IND02473	K-PW-2	VDB01949	Porous	0	Kaltanėnai	4		C	Lithuania	25.99	55.25	Charred deposit	internal	1	this study	AE	496.7	1	1	1	1	1	1	N/A	0.37	2.9	1	1	1	55.6	2.3	0.004	6.7	1	C16:0	-33.88	0.19	C18:0	-35.79	0.07	-1.91	0.2	1	0	1	N/A	0	0	0
IND02474	K-PW-3	VDB01950	Porous	0	Kaltanėnai	4		C	Lithuania	25.99	55.25	Charred deposit	internal	1	this study	AE	445.78	1	1	1	1	1	1	N/A	0.16	3.41	1	1	1	72.1	2.1	0.014	5.4	1	C16:0	-33.68	0.24	C18:0	-34.19	0.07	-0.51	0.25	1	0	1	N/A	0	0	0
IND02475	K907	VDB01951	Porous	0	Kaltanėnai	4		C	Lithuania	25.99	55.25	Sherd	internal	1	this study	AE	241.9	1	1	1	1	1	0	N/A	0.28	3.08	1	1	1	56.9	1.3	0.169	3.6	1	C16:0	-36.38	0.22	C18:0	-35.53	0.14	0.85	0.26	1	0	1	N/A	0	0	0
IND02476	K1032	VDB01952	Porous	0	Kaltanėnai	4		C	Lithuania	25.99	55.25	Sherd	internal	1	this study	AE	18.34	1	1	1	1	1	0	N/A	0.16	2.38	1	1	1	43.5	2.5	0.268	4.5	1	C16:0	-32.02	0.22	C18:0	-31.68	0.13	0.34	0.26	1	0	1	N/A	1	0	0
IND02477	K1034	VDB01953	Porous	0	Kaltanėnai	4		C	Lithuania	25.99	55.25	Sherd	internal	1	this study	AE	37.9	1	1	0	1	0	0	N/A	N/A	16.91	1	1	1	41.7	0.7	0.218	23.7	1	C16:0	-29.79	0.21	C18:0	-31.62	0.17	-1.84	0.27	0	0	0	N/A	0	1	0
IND02478	K-PW-7	VDB01954	Porous	0	Kaltanėnai	4		C	Lithuania	25.99	55.25	Charred deposit	internal	1	this study	AE	1357.81	1	1	1	1	1	1	N/A	0.21	2.6	1	1	1	49.4	2.3	0.062	3.2	1	C16:0	-36.98	0.23	C18:0	-37.01	0.14	-0.04	0.27	1	0	1	N/A	0	0	0
IND02479	K1036	VDB01955	Porous	0	Kaltanėnai	4		C	Lithuania	25.99	55.25	Sherd	internal	1	this study	AE	2690.77	1	1	1	1	1	0	N/A	0.16	3.27	1	1	1	67.8	1.7	0.118	1.1	1	C16:0	-31.76	0.21	C18:0	-34.73	0.12	-2.98	0.24	1	0	1	N/A	1	0	0
IND02480	K-PW-9	VDB01956	Porous	0	Kaltanėnai	4		C	Lithuania	25.99	55.25	Charred deposit	internal	1	this study	AE	447.67	1	1	1	1	1	0	N/A	0.11	3.34	1	1	1	54.4	2.1	0.008	8.2	1	C16:0	-35.27	0.37	C18:0	-35.4	0.1	-0.13	0.38	1	0	1	N/A	0	0	0
IND02481	K-PW-10	VDB01957	Porous	0	Kaltanėnai	4		C	Lithuania	25.99	55.25	Charred deposit	internal	1	this study	AE	281.23	1	1	1	1	1	0	N/A	0.14	2.26	1	1	1	60.1	2.5	0.007	2.5	1	C16:0	-32.77	0.44	C18:0	-34.52	0.19	-1.75	0.48	1	0	1	N/A	0	0	0
IND02483	Š-TCW-2	VDB01959	CBW	0	Šventoji 43	4		C	Lithuania	21.09	55.98	Charred deposit	internal	1	this study	AE	1094.8	1	1	1	1	1	1	N/A	0.43	2.39	1	1	1	64.8	0.8	0.054	3.6	1	C16:0	-26.89	0.15	C18:0	-29.28	0.09	-2.38	0.17	1	0	1	N/A	1	0	0
IND02484	Š-TCW-3	VDB01960	CBW	0	Šventoji 43	4		C	Lithuania	21.09	55.98	Charred deposit	internal	1	this study	AE	1192.7	1	1	1	1	1	1	N/A	0.23	3.13	1	1	1	67.1	1.5	0.025	23.5	1	C16:0	-28.47	0.22	C18:0	-28.21	0.07	0.25	0.23	1	0	1	N/A	1	1	0
IND02485	Š-TCW-4	VDB01961	CBW	0	Šventoji 43	4		C	Lithuania	21.09	55.98	Charred deposit	internal	1	this study	AE	248.64	1	1	1	1	0	0	N/A	N/A	1.17	1	1	1	50.8	1.4	0.004	13.1	1	C16:0	-29.15	0.11	C18:0	-30.26	0.08	-1.11	0.14	0	0	0	N/A	1	0	0
IND02486	Š-TCW-5	VDB01962	CBW	0	Šventoji 43	4		C	Lithuania	21.09	55.98	Charred deposit	internal	1	this study	AE	302.52	1	1	0	1	0	0	N/A	N/A	1.24	1	1	1	53.2	1.8	0.005	42.9	1	C16:0	-29.03	0.09	C18:0	-30.03	0.32	-1.01	0.33	0	0	0	N/A	0	1	0
IND02487	SV6	VDB01963	CBW	0	Šventoji 43	4		C	Lithuania	21.09	55.98	Sherd	internal	1	this study	AE	905.25	1	1	1	1	1	1	N/A	0.19	2.08	1	1	1	45.3	0.6	0.125	20.3	1	C16:0	-25.11	0.21	C18:0	-26.21	0.11	-1.1	0.24	1	0	1	N/A	0	1	0
IND02488	Š-TCW-7	VDB01964	CBW	0	Šventoji 43	4		C	Lithuania	21.09	55.98	Charred deposit	internal	1	this study	AE	1361.24	1	1	1	1	1	0	N/A	0.14	2.71	1	1	1	73.1	2	0.032	17	1	C16:0	-27.28	0.17	C18:0	-29.96	0.11	-2.68	0.2	1	0	1	N/A	1	1	0
IND02489	SV8	VDB01965	CBW	0	Šventoji 43	4		C	Lithuania	21.09	55.98	Sherd	internal	1	this study	AE	284.68	1	1	0	0	0	0	N/A	N/A	N/A	1	1	1	25.3	2.6	0.676	19.1	1	C16:0	-31.22	0.2	C18:0	-30.51	0.12	0.72	0.23	0	0	0	N/A	0	1	0
IND02490	SV9	VDB01966	CBW	0	Šventoji 43	4		C	Lithuania	21.09	55.98	Sherd	internal	1	this study	AE	30.47	1	1	0	1	0	0	N/A	N/A	2.53	1	1	1	14.2	2.1	0.566	25.5	1	C16:0	-30.1	0.21	C18:0	-30.97	0.11	-0.88	0.24	0	0	0	N/A	0	1	0
IND02491	SV10	VDB01967	CBW	0	Šventoji 43	4		C	Lithuania	21.09	55.98	Sherd	internal	1	this study	AE	26.01	1	1	0	1	0	0	N/A	N/A	2.49	1	1	1	27.5	1.7	0.501	6.6	1	C16:0	-30.81	0.26	C18:0	-31.09	0.24	-0.27	0.35	0	0	0	N/A	0	0	0
IND02492	SV11	VDB01968	CBW	0	Šventoji 43	4		C	Lithuania	21.09	55.98	Sherd	internal	1	this study	AE	29.01	1	1	0	1	0	0	N/A	N/A	9.37	1	1	1	23.5	3.2	0.499	9.9	1	C16:0	-29.78	0.21	C18:0	-29.9	0.12	-0.12	0.24	0	0	0	N/A	0	0	0
IND02493	TAM_515	VDB01969	CBW	0	Tamula I	4		D	Estonia	26.99	57.84	Sherd	internal	1	this study	AE	120.59	1	1	0	0	0	0	N/A	N/A	N/A	1	1	1	7.2	3.5	0.223	10.9	1	C16:0	-28.36	0.15	C18:0	-28.3	0.19	0.06	0.24	0	0	0	N/A	0	0	0
IND02494	TAM_36	VDB01970	CBW	0	Tamula I	4		D	Estonia	26.99	57.84	Sherd	internal	1	this study	AE	64.22	1	1	0	0	0	0	N/A	N/A	N/A	1	1	1	8.9	3.1	0.291	4.9	1	C16:0	-28.16	0.23	C18:0	-29.81	0.19	-1.66	0.3	0	0	0	N/A	0	0	0
IND02495	TAM_80	VDB01971	CBW	0	Tamula I	4		D	Estonia	26.99	57.84	Sherd	internal	1	this study	AE	98.04	1	1	0	0	0	0	N/A	N/A	N/A	1	1	1	27.2	1.6	0.72	28.4	1	C16:0	-29	0.17	C18:0	-29.37	0.3	-0.37	0.34	0	0	0	N/A	0	1	0
IND02496	AI_350	VDB01972	CBW	0	Akali	4		D	Estonia	27.2	58.4	Sherd	internal	1	this study	AE	98.87	1	1	1	1	1	0	N/A	0.11	3.37	1	1	1	71.3	2.8	0.625	11.1	1	C16:0	-31.3	0.2	C18:0	-30.09	0.2	1.21	0.28	1	0	1	N/A	0	0	0
IND02497	AI_114	VDB01973	CBW	0	Akali	4		D	Estonia	27.2	58.4	Sherd	internal	1	this study	AE	79.74	1	1	0	1	0	0	N/A	N/A	1.17	1	1	1	27.4	2.3	0.862	11.2	1	C16:0	-27.76	0.15	C18:0	-28.99	0.25	-1.22	0.29	0	0	0	N/A	0	0	0
IND02498	AI_39	VDB01974	CWC	1	Akali	3		D	Estonia	27.2	58.4	Sherd	internal	1	this study	AE	61.56	1	1	0	1	0	0	N/A	N/A	1.51	1	1	1	28.5	2.2	0.815	23.4	1	C16:0	-28.98	0.16	C18:0	-29.17	0.21	-0.19	0.26	0	0	0	N/A	0	1	0
IND02499	AI_3134	VDB01975	CWC	1	Akali	3		D	Estonia	27.2	58.4	Sherd	internal	1	this study	AE	47.45	1	1	0	0	0	0	N/A	N/A	N/A	1	1	1	12.7	1.4	0.431	7.7	1	C16:0	-30.22	0.18	C18:0	-29.77	0.2	0.45	0.27	0	0	0	N/A	0	0	0
IND02500	AI_343	VDB01976	CBW	0	Akali	4		D	Estonia	27.2	58.4	Sherd	internal	1	this study	AE	29.72	1	1	0	1	0	0	N/A	N/A	0.39	1	1	1	39	2.1	0.4	52.1	1	C16:0	-28.98	0.29	C18:0	-29.28	0.24	-0.3	0.38	0	0	0	N/A	0	1	0
IND02501	AI_92	VDB01977	CWC	1	Akali	3		D	Estonia	27.2	58.4	Sherd	internal	1	this study	AE	40.96	1	1	0	0	0	0	N/A	N/A	N/A	1	1	1	25.5	2.2	0.811	25.3	1	C16:0	-27.43	0.23	C18:0	-27.17	0.19	0.26	0.3	0	0	0	N/A	0	1	0
IND02502	AI_830	VDB01978	CWC	1	Akali	3		D	Estonia	27.2	58.4	Sherd	internal	1	this study	AE	2000	1	1	0	1	0	0	N/A	N/A	3.73	1	1	1	55.6	0.9	0.04	9.6	1	C16:0	-29.63	0.21	C18:0	-29.5	0.19	0.13	0.28	0	0	0	N/A	0	0	0
IND02503	AI_16/6	VDB01979	CBW	0	Akali	4		D	Estonia	27.2	58.4	Sherd	internal	1	this study	AE	2000	1	1	0	0	0	0	N/A	N/A	N/A	1	1	1	13.4	2	1.151	8.8	1	C16:0	-27.71	0.16	C18:0	-27.82	0.19	-0.11	0.25	0	0	0	N/A	0	0	0
IND02504	AI_479	VDB01980	CBW	0	Akali	4		D	Estonia	27.2	58.4	Sherd	internal	1	this study	AE	198.1	1	1	1	1	1	1	N/A	0.19	3.01	1	1	1	79.4	1.8	0.169	3	1	C16:0	-33.04	0.15	C18:0	-33.4	0.27	-0.36	0.31	1	1	1	N/A	0	0	0
IND02505	AI_125/25	VDB01981	CWC	1	Akali	3		D	Estonia	27.2	58.4	Sherd	internal	1	this study	AE	29.95	1	1	0	1	0	0	N/A	N/A	1.32	1	1	1	51.7	1.9	0.547	4.9	1	C16:0	-28.59	0.21	C18:0	-28.39	0.19	0.19	0.28	0	0	0	N/A	0	0	0
IND02506	TAM_393/114	VDB01982	CBW	0	Tamula I	4		D	Estonia	26.99	57.84	Sherd	internal	1	this study	AE	159.28	1	1	0	1	0	0	N/A	N/A	0.76	1	1	1	12.5	3.1	0.689	4.6	1	C16:0	-28.87	0.15	C18:0	-28.68	0.19	0.19	0.25	0	0	0	N/A	0	0	0
IND02507	TAM_198/178	VDB01983	CBW	0	Tamula I	4		D	Estonia	26.99	57.84	Sherd	internal	1	this study	AE	29.91	1	1	0	0	0	0	N/A	N/A	N/A	1	1	1	57.8	1	0.149	9.2	1	C16:0	-27.66	0.16	C18:0	-28.12	0.19	-0.46	0.25	0	0	0	N/A	0	0	0
IND02508	KAAP_826	VDB01984	CBW	0	Kääpa	4		D	Estonia	27.1	57.9	Sherd	internal	1	this study	AE	222.77	1	1	0	0	0	0	N/A	N/A	N/A	1	1	1	50.3	1.4	0.141	29.5	1	C16:0	-29.6	0.12	C18:0	-30.47	0.23	-0.87	0.26	0	0	0	N/A	0	1	0
IND02509	KAAP_2930	VDB01985	CWC	1	Kääpa	3		D	Estonia	27.1	57.9	Sherd	internal	1	this study	AE	1323.42	1	1	0	0	0	0	N/A	N/A	N/A	1	1	1	30.8	1.5	0.703	29	1	C16:0	-33.06	0.17	C18:0	-31.15	0.14	1.91	0.22	0	0	0	N/A	0	1	0
IND02510	KAAP_1651	VDB01986	CWC	1	Kääpa	3		D	Estonia	27.1	57.9	Sherd	internal	1	this study	AE	343.23	1	1	0	0	0	0	N/A	N/A	N/A	1	1	1	72.2	1.9	0.204	17.4	1	C16:0	-32.56	0.14	C18:0	-32.63	0.14	-0.07	0.2	0	0	0	N/A	0	1	0
IND02511	KAAP_233	VDB01987	CWC	1	Kääpa	3		D	Estonia	27.1	57.9	Sherd	internal	1	this study	AE	1938.32	1	1	0	0	0	0	N/A	N/A	N/A	1	1	0	N/A	2.5	0.432	9.9	1	C16:0	-31.87	0.11	C18:0	-30.8	0.17	1.08	0.2	0	N/A	0	N/A	0	0	0
IND02512	KAAP_1542/7	VDB01988	CBW	0	Kääpa	4		D	Estonia	27.1	57.9	Sherd	internal	1	this study	AE	2000	1	1	1	1	1	0	N/A	0.12	3	1	1	1	68.9	1.4	0.097	1	1	C16:0	-33.65	0.12	C18:0	-33.11	0.15	0.54	0.19	1	0	1	N/A	0	0	0
IND02513	KAAP_2041	VDB01989	CBW	0	Kääpa	4		D	Estonia	27.1	57.9	Sherd	internal	1	this study	AE	138.72	1	1	0	0	0	0	N/A	N/A	N/A	1	1	1	22.6	1.3	0.145	21.6	1	C16:0	-29.12	0.26	C18:0	-30.53	0.23	-1.41	0.35	0	0	0	N/A	0	1	0
IND02514	KAAP_1408	VDB01990	CWC	1	Kääpa	3		D	Estonia	27.1	57.9	Sherd	internal	1	this study	AE	2968.96	1	1	0	0	0	0	N/A	N/A	N/A	1	1	1	20.7	1.1	0.504	19.7	1	C16:0	-31.59	0.2	C18:0	-30.32	0.14	1.27	0.24	0	0	0	N/A	0	1	0
IND02515	KAAP_4593	VDB01991	CWC	1	Kääpa	3		D	Estonia	27.1	57.9	Sherd	internal	1	this study	AE	838.49	1	1	0	0	0	0	N/A	N/A	N/A	1	1	1	77.8	1.8	0.425	18.9	1	C16:0	-29.72	0.26	C18:0	-29.58	0.47	0.13	0.54	0	1	0	N/A	0	1	0
IND02516	KAAP_604	VDB01992	CBW	0	Kääpa	4		D	Estonia	27.1	57.9	Sherd	internal	1	this study	AE	231.31	1	1	0	0	0	0	N/A	N/A	N/A	1	1	1	59.8	1.5	0.079	24	1	C16:0	-29.06	0.12	C18:0	-29.34	0.2	-0.28	0.23	0	0	0	N/A	0	1	0
IND02517	KAAP_280	VDB01993	CBW	0	Kääpa	4		D	Estonia	27.1	57.9	Sherd	internal	1	this study	AE	394.25	1	1	0	0	0	0	N/A	N/A	N/A	1	1	1	22.3	1.7	0.258	22.6	1	C16:0	-30.48	0.15	C18:0	-29.95	0.16	0.53	0.22	0	0	0	N/A	0	1	0
IND02518	KAAP_2598	VDB01994	CWC	1	Kääpa	3		D	Estonia	27.1	57.9	Sherd	internal	1	this study	AE	2000	1	1	0	0	0	0	N/A	N/A	N/A	1	1	1	53.8	2.5	0.057	6.3	1	C16:0	-32.68	0.5	C18:0	-33.96	0.44	-1.29	0.67	0	0	0	N/A	0	0	0
IND02519	KAAP_612	VDB01995	CBW	0	Kääpa	4		D	Estonia	27.1	57.9	Sherd	internal	1	this study	AE	727.47	1	1	0	0	0	0	N/A	N/A	N/A	1	1	1	95.6	3.3	0.242	15.7	1	C16:0	-29.42	0.2	C18:0	-30.59	0.27	-1.17	0.34	0	1	0	N/A	0	1	0
IND02520	KAAP_FI_2598	VDB01994	CWC	1	Kääpa	3		D	Estonia	27.1	57.9	Charred deposit	internal	1	this study	AE	1789.54	1	1	0	1	1	0	N/A	0.25	1.1	1	1	1	76.3	2.5	0.078	15.7	1	C16:0	-31.19	0.13	C18:0	-32.74	0.2	-1.54	0.24	1	1	1	N/A	0	1	0
IND02521	KAAP_FI_1542	VDB01988	CBW	0	Kääpa	4		D	Estonia	27.1	57.9	Charred deposit	internal	1	this study	AE	11562.3	1	1	1	1	1	0	N/A	0.09	3	1	1	1	72.8	1.2	0.15	7.8	1	C16:0	-34.4	0.14	C18:0	-34.31	0.17	0.09	0.22	1	0	1	N/A	0	0	0
IND02522	AKA_FI_350	VDB01972	CBW	0	Akali	4		D	Estonia	27.2	58.4	Charred deposit	internal	1	this study	AE	2233.4	1	1	1	1	1	0	N/A	0.18	2.42	1	1	1	68.1	1.3	0.045	10.1	1	C16:0	-30.3	0.21	C18:0	-28.31	0.09	2	0.23	1	0	1	N/A	0	0	0
IND02523	AKA_FI_479	VDB01980	CBW	0	Akali	4		D	Estonia	27.2	58.4	Charred deposit	internal	1	this study	AE	4002.29	1	1	1	1	1	0	N/A	0.3	2.47	1	1	1	76.8	1.5	0.228	6	1	C16:0	-32.5	0.24	C18:0	-32.12	0.19	0.38	0.31	1	1	1	N/A	0	0	0
IND02524	AKA_FI_114	VDB01973	CBW	0	Akali	4		D	Estonia	27.2	58.4	Charred deposit	internal	1	this study	AE	641.98	1	1	0	0	0	0	N/A	N/A	N/A	0	0	0	N/A	1.6	0.073	14.4	0	N/A	N/A	N/A	N/A	N/A	N/A	N/A	N/A	0	N/A	0	N/A	0	0	0
IND02558	2792-i	VDB02023	TRB	1	Aurebettjødno XVII	4		B	Norway	5.2	59.6	Charred deposit	internal	1	this study	AE	1059.72	1	1	1	1	1	1	N/A	0.46	2.92	1	1	1	68.3	1.2	0.014	31.4	1	C16:0	-26.3	0.2	C18:0	-25.1	0.2	1.2	0.28	1	0	1	N/A	0	1	0
IND02559	2794-i	VDB02024	TRB	1	Aurebettjødno XVII	4		B	Norway	5.2	59.6	Charred deposit	internal	1	this study	AE	580.08	1	1	1	1	1	1	N/A	0.5	2.48	1	1	1	52.9	1.4	0.006	9.3	1	C16:0	-24	0.1	C18:0	-24.3	0.1	-0.3	0.14	1	0	1	N/A	0	0	0
IND02560	2795-i	VDB02025	TRB	1	Aurebettjødno XVII	4		B	Norway	5.2	59.6	Charred deposit	internal	1	this study	AE	1206.08	1	1	1	1	1	1	N/A	0.54	2.35	1	1	1	57.3	1.3	0.002	6	1	C16:0	-23.5	0.1	C18:0	-23.4	0.1	0.1	0.14	1	0	1	N/A	0	0	0
IND02561	2796-i	VDB02026	TRB	1	Aurebettjødno XVII	4		B	Norway	5.2	59.6	Charred deposit	internal	1	this study	AE	1350.65	1	1	1	1	1	1	N/A	0.49	2.7	1	1	1	61	1.2	0.005	14.2	1	C16:0	-24.2	0.2	C18:0	-24.1	0.1	0.1	0.22	1	0	1	N/A	0	0	0
IND02562	2802-i	VDB02027	TRB	1	Aurebettjødno XVII	4		B	Norway	5.2	59.6	Charred deposit	internal	1	this study	AE	1710.35	1	1	1	1	1	1	N/A	0.66	1.59	1	1	1	61.3	1	0.005	11.5	1	C16:0	-23.9	0.1	C18:0	-22.8	0.1	1.1	0.14	1	0	1	N/A	0	0	0
IND02563	2808-i	VDB02028	TRB	1	Aurebettjødno XVII	4		B	Norway	5.2	59.6	Charred deposit	internal	1	this study	AE	1051.11	1	1	1	1	1	1	N/A	0.25	2.75	1	1	1	73.9	1.3	0.015	6.9	1	C16:0	-23.2	0.1	C18:0	-22.9	0.1	0.3	0.14	1	0	1	N/A	0	0	0
IND02564	2819-e	VDB02029	TRB	1	Aurebettjødno XVII	4		B	Norway	5.2	59.6	Charred deposit	external	1	this study	AE	668.3	1	1	1	1	1	1	N/A	0.4	3.02	1	1	1	48.2	1.4	0.006	15	0	N/A	N/A	N/A	N/A	N/A	N/A	N/A	N/A	1	0	1	N/A	0	1	0
IND02565	2820-i	VDB02030	TRB	1	Aurebettjødno XVII	4		B	Norway	5.2	59.6	Charred deposit	internal	1	this study	AE	200.64	1	1	1	1	1	1	N/A	0.58	2.05	1	1	1	71.8	1.3	0.005	8.9	0	N/A	N/A	N/A	N/A	N/A	N/A	N/A	N/A	1	0	1	N/A	0	0	0
IND02566	2821-s	VDB02031	TRB	1	Aurebettjødno XVII	4		B	Norway	5.2	59.6	Sherd	internal	1	this study	AE	53.63	1	1	1	1	1	1	N/A	0.51	2.04	1	1	1	70.4	1.2	0.009	13.9	1	C16:0	-25	0.1	C18:0	-23.7	0.1	1.3	0.14	1	0	1	N/A	0	0	0
IND02567	2823-i	VDB02032	TRB	1	Aurebettjødno XVII	4		B	Norway	5.2	59.6	Charred deposit	internal	1	this study	AE	1483.48	1	1	0	0	0	0	N/A	N/A	N/A	1	1	1	70.6	1.2	0.024	56.5	0	N/A	N/A	N/A	N/A	N/A	N/A	N/A	N/A	0	0	0	N/A	0	1	0
IND02568	2828-i	VDB02033	TRB	1	Aurebettjødno XVII	4		B	Norway	5.2	59.6	Charred deposit	internal	1	this study	AE	177.55	1	1	0	0	0	0	N/A	N/A	N/A	0	1	1	76.9	0.5	0.298	46.7	0	N/A	N/A	N/A	N/A	N/A	N/A	N/A	N/A	0	1	0	N/A	0	1	0
IND02569	2829-iA	VDB02034	TRB	1	Aurebettjødno XVII	4		B	Norway	5.2	59.6	Charred deposit	internal	1	this study	AE	1596.44	1	1	1	1	1	1	N/A	0.34	2.73	1	1	1	63.7	1.6	0.016	47.2	0	N/A	N/A	N/A	N/A	N/A	N/A	N/A	N/A	1	0	1	N/A	0	1	0
IND02570	2829-iB	VDB02034	TRB	1	Aurebettjødno XVII	4		B	Norway	5.2	59.6	Charred deposit	internal	1	this study	AE	693.29	1	1	1	1	1	1	N/A	0.31	2.56	1	1	1	64.3	1.3	N/A	14.5	1	C16:0	-24.5	0.2	C18:0	-23.3	0.2	1.2	0.28	1	0	1	N/A	1	0	0
IND02571	2830-e	VDB02035	TRB	1	Aurebettjødno XVII	4		B	Norway	5.2	59.6	Charred deposit	external	1	this study	AE	626.57	1	1	0	1	1	1	N/A	0.93	3.28	1	1	1	58.6	0.9	0.266	24.6	0	N/A	N/A	N/A	N/A	N/A	N/A	N/A	N/A	1	0	1	N/A	0	1	0
IND02572	2831-i	VDB02036	TRB	1	Aurebettjødno XVII	4		B	Norway	5.2	59.6	Charred deposit	internal	1	this study	AE	1531.14	1	1	1	1	1	1	N/A	0.55	2.2	1	1	1	73.4	1.2	0.003	8.6	1	C16:0	-24.3	0.1	C18:0	-23.3	0.6	1	0.61	1	0	1	N/A	0	0	0
IND02573	2832-i	VDB02037	TRB	1	Aurebettjødno XVII	4		B	Norway	5.2	59.6	Charred deposit	internal	1	this study	AE	1091.49	1	1	1	1	1	1	N/A	0.62	1.92	1	1	1	69.3	1.1	0.103	67.9	1	C16:0	-24.4	0.4	C18:0	-23.8	0.4	0.6	0.57	1	0	1	N/A	0	1	0
IND02574	2833-i	VDB02038	TRB	1	Aurebettjødno XVII	4		B	Norway	5.2	59.6	Charred deposit	internal	1	this study	AE	2002.15	1	1	1	1	1	1	N/A	0.95	2.8	1	1	1	46	1.2	0.004	12.1	1	C16:0	-23.2	0.1	C18:0	-22.6	0.2	0.6	0.22	1	0	1	N/A	0	0	0
IND02575	2839-e	VDB02039	TRB	1	Aurebettjødno XVII	4		B	Norway	5.2	59.6	Charred deposit	external	1	this study	AE	0	0	1	N/A	N/A	N/A	N/A	N/A	N/A	N/A	N/A	N/A	N/A	N/A	N/A	N/A	N/A	0	N/A	N/A	N/A	N/A	N/A	N/A	N/A	N/A	N/A	N/A	N/A	N/A	N/A	N/A	N/A
IND02576	D9_FBC_1	VDB02040	TRB	1	Dąbki, site 9	4		B	Poland	16.33	54.38	Charred deposit	internal	1	this study	AE	5137.92	1	1	0	1	1	0	N/A	0.13	2.61	1	1	1	85.6	2.3	0.035	3.1	1	C16:0	-33.12	0.12	C18:0	-32.95	0.06	0.17	0.13	1	1	1	N/A	1	0	0
IND02577	D9_FBC_2	VDB02041	TRB	1	Dąbki, site 9	4		B	Poland	16.33	54.38	Charred deposit	internal	1	this study	AE	6560.82	1	1	0	1	1	0	N/A	0.13	2.62	1	1	1	85.7	1.9	0.064	5.8	1	C16:0	-31.39	0.18	C18:0	-31.04	0.25	0.35	0.31	1	1	1	N/A	1	0	0
IND02578	D9_FBC_3	VDB02042	TRB	1	Dąbki, site 9	4		B	Poland	16.33	54.38	Charred deposit	internal	1	this study	AE	3574.93	1	1	0	1	1	0	N/A	0.13	1.59	1	0	1	84.1	2.2	0.043	4.8	1	C16:0	-30.99	0.3	C18:0	-30.79	0.12	0.2	0.32	1	1	1	N/A	1	0	0
IND02579	D9_FBC_4	VDB02043	TRB	1	Dąbki, site 9	4		B	Poland	16.33	54.38	Charred deposit	internal	1	this study	AE	1056.62	1	1	0	0	0	0	N/A	N/A	N/A	1	1	1	50.6	2.4	0.006	9.1	1	C16:0	-28.33	0.19	C18:0	-29.4	0.06	-1.07	0.2	0	0	0	N/A	1	0	0
IND02580	D9_FBC_5	VDB02044	TRB	1	Dąbki, site 9	4		B	Poland	16.33	54.38	Sherd	internal	1	this study	AE	49.83	1	1	0	1	0	0	N/A	N/A	1.61	1	1	1	33.3	2.3	N/A	13.6	1	C16:0	-29.28	0.24	C18:0	-29.73	0.1	-0.44	0.26	0	0	0	N/A	1	0	0
IND02581	D9_FBC_6	VDB02045	TRB	1	Dąbki, site 9	4		B	Poland	16.33	54.38	Sherd	internal	1	this study	AE	84.77	1	1	0	0	0	0	N/A	N/A	N/A	1	1	1	46.3	1.6	0.029	2.1	1	C16:0	-28.11	0.34	C18:0	-32.36	0.05	-4.26	0.34	0	0	0	N/A	0	0	0
IND02582	D9_FBC_7	VDB02046	TRB	1	Dąbki, site 9	4		B	Poland	16.33	54.38	Sherd	internal	1	this study	AE	227.2	1	1	0	1	1	0	N/A	0.24	2.14	1	1	1	61.7	1	0.09	3	1	C16:0	-28	0.2	C18:0	-30.67	0.11	-2.67	0.22	1	0	1	N/A	0	0	0
IND02583	D9_FBC_8	VDB02047	TRB	1	Dąbki, site 9	4		B	Poland	16.33	54.38	Sherd	internal	1	this study	AE	247.4	1	1	0	1	0	0	N/A	N/A	5.65	1	1	1	53.5	1	0.047	1.4	1	C16:0	-29.01	0.18	C18:0	-30.66	0.05	-1.65	0.19	0	0	0	N/A	0	0	0
IND02584	D9_FBC_9	VDB02048	TRB	1	Dąbki, site 9	4		B	Poland	16.33	54.38	Charred deposit	internal	1	this study	AE	2674.77	1	1	0	1	1	0	N/A	0.1	2.11	1	0	1	81.5	2.2	0.064	4.9	1	C16:0	-32.63	0.15	C18:0	-31.67	0.07	0.96	0.17	1	1	1	N/A	1	0	0
IND02585	D9_FBC_10	VDB02049	TRB	1	Dąbki, site 9	4		B	Poland	16.33	54.38	Sherd	internal	1	this study	AE	53.5	1	1	0	1	1	0	N/A	0.32	2.56	1	0	1	19.2	2.8	0.012	4.9	1	C16:0	-27.53	0.19	C18:0	-28.44	0.18	-0.92	0.26	1	0	1	N/A	0	0	0
IND02586	D9_FBC_11	VDB02050	TRB	1	Dąbki, site 9	4		B	Poland	16.33	54.38	Charred deposit	internal	1	this study	AE	673.73	1	1	0	1	1	0	N/A	0.12	2.42	1	1	1	58.1	2.3	0.068	4.9	1	C16:0	-28.62	0.18	C18:0	-28.53	0.09	0.1	0.2	1	0	1	N/A	1	0	0
IND02587	D9_FBC_12	VDB02051	TRB	1	Dąbki, site 9	4		B	Poland	16.33	54.38	Charred deposit	internal	1	this study	AE	414.09	1	1	0	1	1	0	N/A	0.15	1.91	1	1	1	67.7136	2.4	0.06	8.3	1	C16:0	-28.09	0.17	C18:0	-28.05	0.28	0.04	0.33	1	0	1	N/A	1	0	0
IND02588	D9_FBC_13	VDB02052	TRB	1	Dąbki, site 9	4		B	Poland	16.33	54.38	Sherd	internal	1	this study	AE	105.18	1	1	0	1	1	0	N/A	0.12	3.77	1	1	1	67.3	1.4	0.026	1.7	1	C16:0	-29.38	0.18	C18:0	-27.75	0.11	1.63	0.21	1	0	1	N/A	0	0	0
IND02589	D9_FBC_14	VDB02053	TRB	1	Dąbki, site 9	4		B	Poland	16.33	54.38	Charred deposit	internal	1	this study	AE	0	0	1	N/A	N/A	N/A	N/A	N/A	N/A	N/A	N/A	N/A	N/A	N/A	N/A	N/A	N/A	0	N/A	N/A	N/A	N/A	N/A	N/A	N/A	N/A	N/A	N/A	N/A	N/A	N/A	N/A	N/A
IND02590	D9_FBC_15	VDB02054	TRB	1	Dąbki, site 9	4		B	Poland	16.33	54.38	Sherd	internal	1	this study	AE	235.03	1	1	0	1	1	0	N/A	0	0.29	1	1	1	68.9	1.4	0.092	3.9	1	C16:0	-28.6	0.32	C18:0	-29.36	0.07	-0.76	0.33	1	0	0	N/A	0	0	0
IND02591	D9_FBC_16	VDB02055	TRB	1	Dąbki, site 9	4		B	Poland	16.33	54.38	Sherd	internal	1	this study	AE	31.61	1	1	0	1	0	0	N/A	N/A	1.16	1	1	1	21.2	3.3	0.001	12	0	N/A	N/A	N/A	N/A	N/A	N/A	N/A	N/A	0	0	0	N/A	1	0	0
IND02592	D9_FBC_17	VDB02056	TRB	1	Dąbki, site 9	4		B	Poland	16.33	54.38	Charred deposit	internal	1	this study	AE	500	1	1	0	1	1	0	N/A	0.08	2.51	1	0	1	84.6	2.4	0.08	4.9	1	C16:0	-32.89	0.33	C18:0	-32.91	0.08	-0.01	0.34	1	1	1	N/A	1	0	0
IND02593	D9_FBC_18	VDB02057	TRB	1	Dąbki, site 9	4		B	Poland	16.33	54.38	Sherd	internal	1	this study	AE	98.05	1	1	0	1	1	0	N/A	0.21	2.7	1	1	1	46.3	1.2	0.012	3.7	1	C16:0	-29.01	0.2	C18:0	-32.61	0.1	-3.6	0.22	1	0	1	N/A	1	0	0
IND02594	D9_FBC_19	VDB02058	TRB	1	Dąbki, site 9	4		B	Poland	16.33	54.38	Sherd	internal	1	this study	AE	13.24	1	1	0	1	0	0	N/A	N/A	0.29	1	1	1	69.5	2.1	0	4.5	1	C16:0	-31.84	0.23	C18:0	-30.29	0.96	1.55	0.99	0	0	0	N/A	1	0	0
IND02595	D9_FBC_20	VDB02059	TRB	1	Dąbki, site 9	4		B	Poland	16.33	54.38	Sherd	internal	1	this study	AE	680.75	1	1	0	1	1	0	N/A	0.2	2.89	1	1	1	85.8	1.9	0.039	2.5	1	C16:0	-30.16	0.24	C18:0	-29.94	0.05	0.22	0.25	1	1	1	N/A	0	0	0
IND02596	D9_FBC_21	VDB02060	TRB	1	Dąbki, site 9	4		B	Poland	16.33	54.38	Sherd	internal	1	this study	AE	379.86	1	1	0	1	1	0	N/A	0.11	3.8	1	1	1	41.9	1.4	0.073	3.8	1	C16:0	-27.95	0.2	C18:0	-28.12	0.05	-0.18	0.21	1	0	1	N/A	0	0	0
IND02597	D9_FBC_22	VDB02061	TRB	1	Dąbki, site 9	4		B	Poland	16.33	54.38	Charred deposit	internal	1	this study	AE	852.17	1	1	0	1	1	0	N/A	0.14	2.72	1	1	1	65.3	2	0.051	13.1	1	C16:0	-28.77	0.15	C18:0	-29.22	0.13	-0.46	0.19	1	0	1	N/A	0	0	0
IND02598	D9_FBC_23	VDB02062	TRB	1	Dąbki, site 9	4		B	Poland	16.33	54.38	Charred deposit	internal	1	this study	AE	492.83	1	1	0	1	0	0	N/A	N/A	2.5	1	1	1	46.9	0.6	0.319	7	1	C16:0	-30.56	0.31	C18:0	-31.86	0.21	-1.3	0.38	0	0	0	N/A	0	0	0
IND02599	D9_FBC_24	VDB02063	TRB	1	Dąbki, site 9	4		B	Poland	16.33	54.38	Charred deposit	internal	1	this study	AE	594.38	1	1	0	1	0	0	N/A	N/A	5.25	1	1	1	40.2	1	N/A	8.2	1	C16:0	-29.35	0.21	C18:0	-29.78	0.06	-0.43	0.22	0	0	0	N/A	0	0	0
IND02600	D9_FBC_25	VDB02064	TRB	1	Dąbki, site 9	4		B	Poland	16.33	54.38	Charred deposit	internal	1	this study	AE	2067.85	1	1	0	1	1	0	N/A	0.08	2.76	1	1	1	80.2	1.7	0.054	7.8	1	C16:0	-30	0.14	C18:0	-30.49	0.15	-0.49	0.2	1	1	1	N/A	1	0	0
IND02601	D9_FBC_26	VDB02065	TRB	1	Dąbki, site 9	4		B	Poland	16.33	54.38	Sherd	internal	1	this study	AE	48.5	1	1	0	1	1	0	N/A	0.55	2.07	0	0	1	71.2	1.2	0.002	1.3	1	C16:0	-31.54	0.17	C18:0	-31.91	0.18	-0.37	0.25	1	0	1	N/A	1	0	0
IND02602	D9_FBC_27	VDB02066	TRB	1	Dąbki, site 9	4		B	Poland	16.33	54.38	Charred deposit	internal	1	this study	AE	906.97	1	1	0	1	1	0	N/A	0.13	2.7	1	1	1	56.1	1.8	0.051	23.1	1	C16:0	-29.84	0.18	C18:0	-29.83	0.13	0.01	0.23	1	0	1	N/A	1	1	0
IND02603	D9_FBC_28	VDB02067	TRB	1	Dąbki, site 9	4		B	Poland	16.33	54.38	Charred deposit	internal	1	this study	AE	3429.95	1	1	0	1	1	0	N/A	0.15	2.87	1	0	1	77.6123	1.7	0.015	3.6	1	C16:0	-31.29	0.22	C18:0	-30.19	0.15	1.11	0.26	1	1	1	N/A	1	0	0
IND02604	D9_FBC_29	VDB02068	TRB	1	Dąbki, site 9	4		B	Poland	16.33	54.38	Sherd	internal	1	this study	AE	959.6	1	1	0	1	0	0	N/A	N/A	1.18	1	1	1	73.1	2.5	0.011	3.5	1	C16:0	-25.94	0.21	C18:0	-26.87	0.09	-0.93	0.23	0	0	0	N/A	1	0	0
IND02605	D9_FBC_30	VDB02069	TRB	1	Dąbki, site 9	4		B	Poland	16.33	54.38	Charred deposit	internal	1	this study	AE	3630.74	1	1	0	1	1	0	N/A	0.06	3.14	1	1	1	75.7	2	0.026	4	1	C16:0	-31.54	0.23	C18:0	-31.05	0.16	0.49	0.28	1	1	1	N/A	1	0	0
IND02606	D9_FBC_31	VDB02070	TRB	1	Dąbki, site 9	4		B	Poland	16.33	54.38	Charred deposit	internal	1	this study	AE	560.41	1	1	0	1	1	0	N/A	0.13	2.31	1	0	1	76.8809	2.7	0.039	8.3	1	C16:0	-32.45	0.14	C18:0	-32.49	0.06	-0.04	0.15	1	1	1	N/A	1	0	0
IND02607	D9_FBC_32	VDB02071	TRB	1	Dąbki, site 9	4		B	Poland	16.33	54.38	Charred deposit	internal	1	this study	AE	671.35	1	1	0	1	1	0	N/A	0.14	2.8	1	1	1	45.0314	1.4	0.076	9.7	1	C16:0	-29.09	0.14	C18:0	-30.18	0.07	-1.09	0.15	1	0	1	N/A	0	0	0
IND02608	D9_FBC_33	VDB02072	TRB	1	Dąbki, site 9	4		B	Poland	16.33	54.38	Sherd	internal	1	this study	AE	56.65	1	1	0	1	1	0	N/A	0.21	2.01	1	1	1	55.6	1.6	0.001	1.7	1	C16:0	-32.53	0.16	C18:0	-32.75	0.13	-0.21	0.21	1	0	1	N/A	0	0	0
IND02610	D9_FBC_35	VDB02074	TRB	1	Dąbki, site 9	4		B	Poland	16.33	54.38	Sherd	internal	1	this study	AE	47.92	1	1	0	1	0	0	N/A	N/A	3.56	1	1	1	43.3	2.5	0.002	1.1	1	C16:0	-29.56	0.14	C18:0	-32.1	0.24	-2.54	0.28	0	0	0	N/A	1	0	0
IND02612	D9_FBC_37	VDB02076	TRB	1	Dąbki, site 9	4		B	Poland	16.33	54.38	Sherd	internal	1	this study	AE	3.18	1	1	0	1	1	0	N/A	0	1.15	1	1	1	50.2	N/A	N/A	N/A	1	C16:0	-30.32	0.18	C18:0	-30.42	0.12	-0.1	0.22	1	0	0	N/A	0	0	0
IND02613	D9_FBC_38	VDB02077	TRB	1	Dąbki, site 9	4		B	Poland	16.33	54.38	Sherd	internal	1	this study	AE	43.37	1	1	0	1	1	0	N/A	0.31	1.72	1	1	1	54.7	2.4	0.28	19	1	C16:0	-31.18	0.3	C18:0	-31.31	0.36	-0.13	0.47	1	0	1	N/A	1	1	0
IND02647	HR-01	VDB02111	SWB	0	Polderweg	5		A	Netherlands	4.82	51.83	Sherd	internal	1	Demirci et al. 2021	AE	203	1	1	1	1	1	1	N/A	0.82	2.13	1	1	1	94.9	1.6	0.043	5.8	1	C16:0	-28.18	0.24	C18:0	-28.66	0.22	-0.48	0.33	1	1	1	N/A	1	0	0
IND02648	HR-02	VDB02112	SWB	0	Polderweg	5		A	Netherlands	4.82	51.83	Sherd	internal	1	Demirci et al. 2021	AE	594	1	1	1	1	1	0	N/A	0.21	2.94	0	0	1	68.6	1.2	0.182	10.6	1	C16:0	-33.2	0.24	C18:0	-33.94	0.22	-0.74	0.33	1	0	1	N/A	0	0	0
IND02649	HR-03	VDB02113	SWB	0	Polderweg	5		A	Netherlands	4.82	51.83	Sherd	internal	1	Demirci et al. 2021	AE	58	1	1	1	1	1	0	N/A	0.22	1.86	1	0	1	93.6	1.2	0.034	6.8	1	C16:0	-30.03	0.24	C18:0	-30.27	0.22	-0.24	0.33	1	1	1	N/A	1	0	0
IND02650	HR-04	VDB02114	SWB	0	Polderweg	5		A	Netherlands	4.82	51.83	Sherd	internal	1	Demirci et al. 2021	AE	45	1	1	1	1	0	0	N/A	N/A	0.22	1	0	1	69.2	1	0.024	1.4	1	C16:0	-29.79	0.46	C18:0	-30.36	0.3	-0.57	0.55	0	0	0	N/A	1	0	0
IND02651	HR-05	VDB02115	SWB	0	Polderweg	5		A	Netherlands	4.82	51.83	Sherd	internal	1	Demirci et al. 2021	AE	791	1	1	1	1	1	0	N/A	0.22	2.32	1	0	1	n/a	1.7	0.179	2.2	1	C16:0	-34.46	0.24	C18:0	-34.62	0.23	-0.15	0.33	1	N/A	1	N/A	0	0	0
IND02652	HR-06	VDB02116	SWB	0	Polderweg	5		A	Netherlands	4.82	51.83	Sherd	internal	1	Demirci et al. 2021	AE	117	1	1	1	1	1	1	N/A	0.85	2.36	1	1	1	86.7	1.4	0.067	8.3	1	C16:0	-28.71	0.25	C18:0	-29.28	0.22	-0.57	0.33	1	1	1	N/A	1	0	0
IND02653	HR-07	VDB02117	SWB	0	Polderweg	5		A	Netherlands	4.82	51.83	Sherd	internal	1	Demirci et al. 2021	AE	101	1	1	1	1	1	1	N/A	0.9	1.86	0	0	1	n/a	1.5	0.028	9.7	1	C16:0	-28.22	0.24	C18:0	-29.4	0.22	-1.18	0.33	1	N/A	1	N/A	1	0	0
IND02654	HR-08	VDB02118	SWB	0	Polderweg	5		A	Netherlands	4.82	51.83	Sherd	internal	1	Demirci et al. 2021	AE	14	1	1	0	1	1	0	N/A	0.21	2.93	0	0	1	89.8	1.4	0.013	12.5	1	C16:0	-31.61	0.24	C18:0	-30.76	0.22	0.85	0.33	1	1	1	N/A	1	0	0
IND02655	HR-09	VDB02119	SWB	0	Polderweg	5		A	Netherlands	4.82	51.83	Sherd	internal	1	Demirci et al. 2021	AE	13	1	1	0	0	0	0	N/A	N/A	N/A	1	0	1	52.9	1	0.002	1.7	1	C16:0	-29.8	0.24	C18:0	-30.07	0.22	-0.27	0.33	0	0	0	N/A	0	0	0
IND02656	HR-10	VDB02120	SWB	0	De Bruin	5		A	Netherlands	4.8	51.83	Sherd	internal	1	Demirci et al. 2021	AE	186	1	1	1	1	1	1	N/A	0.56	1.27	0	0	1	72.4	1.4	0.157	8.6	1	C16:0	-30.64	0.24	C18:0	-30.2	0.22	0.44	0.33	1	0	1	N/A	1	0	0
IND02657	HR-11	VDB02121	SWB	0	De Bruin	5		A	Netherlands	4.8	51.83	Sherd	internal	1	Demirci et al. 2021	AE	8	1	1	0	1	0	0	N/A	N/A	0.4	1	0	1	76.8	0.8	0.003	5.8	1	C16:0	-29.1	0.25	C18:0	-30.1	0.22	-1	0.34	0	1	0	N/A	1	0	0
IND02658	HR-12	VDB02122	SWB	0	De Bruin	5		A	Netherlands	4.8	51.83	Sherd	internal	1	Demirci et al. 2021	AE	22	1	1	0	0	0	0	N/A	N/A	N/A	1	1	1	31.7	1.3	0.004	2.7	1	C16:0	-28.14	0.24	C18:0	-29.54	0.22	-1.4	0.33	0	0	0	N/A	0	0	0
IND02659	HR-13	VDB02123	SWB	0	De Bruin	5		A	Netherlands	4.8	51.83	Sherd	internal	1	Demirci et al. 2021	AE	26	1	1	0	1	0	0	N/A	N/A	0.26	1	0	1	51.2	1	0.009	4	1	C16:0	-28.78	0.25	C18:0	-29.94	0.23	-1.16	0.34	0	0	0	N/A	0	0	0
IND02660	HR-14	VDB02124	SWB	0	De Bruin	5		A	Netherlands	4.8	51.83	Sherd	internal	1	Demirci et al. 2021	AE	15	1	1	0	0	0	0	N/A	N/A	N/A	1	0	1	35.8	1.3	0.007	0.9	1	C16:0	-27.76	0.24	C18:0	-29.48	0.22	-1.71	0.33	0	0	0	N/A	0	0	0
IND02661	HR-15	VDB02125	SWB	0	De Bruin	5		A	Netherlands	4.8	51.83	Sherd	internal	1	Demirci et al. 2021	AE	77	1	1	0	1	1	0	N/A	0.54	0.99	1	1	1	86.8	2	0.054	8.9	1	C16:0	-32.61	0.24	C18:0	-32.49	0.22	0.12	0.33	1	1	1	N/A	0	0	0
IND02662	HR-16	VDB02126	SWB	0	De Bruin	5		A	Netherlands	4.8	51.83	Sherd	internal	1	Demirci et al. 2021	AE	414	1	1	0	1	1	0	N/A	0.18	0.85	1	0	1	n/a	0.7	0.226	3.3	1	C16:0	-30.59	0.25	C18:0	-32.83	0.22	-2.24	0.34	1	N/A	1	N/A	1	0	0
IND02663	HR-17	VDB02127	SWB	0	De Bruin	5		A	Netherlands	4.8	51.83	Sherd	internal	1	Demirci et al. 2021	AE	42	1	1	1	1	1	0	N/A	0.18	0.23	1	0	1	49.3	1	0.051	3.8	1	C16:0	-29.32	0.24	C18:0	-30.24	0.22	-0.92	0.33	1	0	1	N/A	0	0	0
IND02664	HR-18	VDB02128	SWB	0	De Bruin	5		A	Netherlands	4.8	51.83	Sherd	internal	1	Demirci et al. 2021	AE	28	1	1	0	1	1	0	N/A	0.46	3.66	1	0	1	69.8	1.1	0.047	7	1	C16:0	-29.43	0.29	C18:0	-30.34	0.22	-0.92	0.37	1	0	1	N/A	0	0	0
IND02665	HR-19	VDB02129	SWB	0	De Bruin	5		A	Netherlands	4.8	51.83	Sherd	internal	1	Demirci et al. 2021	AE	39	1	1	0	1	1	0	N/A	0.52	3.1	1	0	1	76.4	1.9	0.057	14.8	1	C16:0	-27.32	0.24	C18:0	-28.62	0.23	-1.3	0.33	1	1	1	N/A	1	0	0
IND02666	HR-20	VDB02130	SWB	0	De Bruin	5		A	Netherlands	4.8	51.83	Sherd	internal	1	Demirci et al. 2021	AE	87	1	1	1	1	1	0	N/A	0.13	0.95	1	0	1	72	1.9	0.071	4.6	1	C16:0	-26.33	0.26	C18:0	-29.59	0.27	-3.27	0.37	1	0	1	N/A	0	0	0
IND02667	HR-21	VDB02131	SWB	0	De Bruin	5		A	Netherlands	4.8	51.83	Sherd	internal	1	Demirci et al. 2021	AE	25	1	1	0	1	0	0	N/A	N/A	0.21	1	0	1	45.2	1.1	0.073	2.7	1	C16:0	-28.4	0.24	C18:0	-29.63	0.24	-1.23	0.34	0	0	0	N/A	0	0	0
IND02668	HR-22	VDB02132	SWB	0	De Bruin	5		A	Netherlands	4.8	51.83	Sherd	internal	1	Demirci et al. 2021	AE	42	1	1	1	1	1	0	N/A	0.26	2.84	1	0	1	93.4	1.8	0.145	3.7	1	C16:0	-31.39	0.24	C18:0	-30.95	0.22	0.44	0.33	1	1	1	N/A	0	0	0
IND02669	HR-23	VDB02133	SWB	0	De Bruin	5		A	Netherlands	4.8	51.83	Sherd	internal	1	Demirci et al. 2021	AE	131	1	1	1	1	1	1	N/A	0.62	0.77	1	1	1	60.1	2.9	0.232	2.2	1	C16:0	-30.22	0.24	C18:0	-30.35	0.23	-0.12	0.33	1	0	1	N/A	0	0	0
IND02670	HR-25	VDB02134	SWB	0	De Bruin	5		A	Netherlands	4.8	51.83	Sherd	internal	1	Demirci et al. 2021	AE	236	1	1	1	1	1	0	N/A	0.4	1.78	1	0	1	83.6	2.6	0.206	3.7	1	C16:0	-29.91	0.24	C18:0	-29.39	0.22	0.52	0.33	1	1	1	N/A	0	0	0
IND02671	HR-26	VDB02135	SWB	0	De Bruin	5		A	Netherlands	4.8	51.83	Sherd	internal	1	Demirci et al. 2021	AE	163	1	1	1	1	1	1	N/A	0.67	1.26	1	1	1	78.9	1.4	0.204	2.5	1	C16:0	-31.95	0.24	C18:0	-31.63	0.24	0.32	0.34	1	1	1	N/A	0	0	0
IND02672	HR-27	VDB02136	SWB	0	De Bruin	5		A	Netherlands	4.8	51.83	Sherd	internal	1	Demirci et al. 2021	AE	153	1	1	0	1	0	0	N/A	N/A	0.69	1	0	1	84	3.1	0.165	7.6	1	C16:0	-32.52	0.24	C18:0	-31.14	0.24	1.38	0.34	0	1	0	N/A	0	0	0
IND02673	HD-01	VDB02137	SWB	1	Hazendonk	5		A	Netherlands	4.83	51.86	Sherd	internal	1	Demirci et al. 2021	AE	90	1	1	1	1	0	0	N/A	N/A	0.25	1	0	1	32.8	1.7	0.006	6.7	1	C16:0	-26.49	0.25	C18:0	-27.52	0.23	-1.03	0.34	0	0	0	N/A	0	0	0
IND02674	HD-03	VDB02138	SWB	1	Hazendonk	5		A	Netherlands	4.83	51.86	Sherd	internal	1	Demirci et al. 2021	AE	36	1	1	1	1	0	0	N/A	N/A	0.18	1	1	1	41.4	2	0.029	3.6	1	C16:0	-25.81	0.24	C18:0	-26.27	0.24	-0.46	0.34	0	0	0	N/A	0	0	0
IND02675	HD-05	VDB02139	SWB	1	Hazendonk	5		A	Netherlands	4.83	51.86	Sherd	internal	1	Demirci et al. 2021	AE	92	1	1	1	1	1	0	N/A	0.22	0.44	1	0	1	51.5	1.7	0.038	11.4	1	C16:0	-31.36	0.24	C18:0	-30.92	0.22	0.44	0.33	1	0	1	N/A	1	0	0
IND02676	HD-07	VDB02140	SWB	1	Hazendonk	5		A	Netherlands	4.83	51.86	Sherd	internal	1	Demirci et al. 2021	AE	104	1	1	0	1	0	0	N/A	N/A	0.14	1	0	1	35.4	2.2	0.044	3.4	1	C16:0	-27.63	0.24	C18:0	-26.78	0.22	0.85	0.33	0	0	0	N/A	0	0	0
IND02677	HD-09	VDB02141	SWB	1	Hazendonk	5		A	Netherlands	4.83	51.86	Sherd	internal	1	Demirci et al. 2021	AE	245	1	1	1	1	1	1	N/A	0.36	2.53	1	0	1	79.9	2.1	0.051	6.9	1	C16:0	-32.42	0.24	C18:0	-32.7	0.22	-0.28	0.33	1	1	1	N/A	1	0	0
IND02678	HD-11	VDB02142	SWB	1	Hazendonk	5		A	Netherlands	4.83	51.86	Sherd	internal	1	Demirci et al. 2021	AE	22	1	1	1	1	0	0	N/A	N/A	0.13	1	0	1	41.3	1.3	0.001	6.1	1	C16:0	-26.02	0.24	C18:0	-26.23	0.23	-0.21	0.33	0	0	0	N/A	0	0	0
IND02679	HD-13	VDB02143	SWB	1	Hazendonk	5		A	Netherlands	4.83	51.86	Sherd	internal	1	Demirci et al. 2021	AE	43	1	1	0	1	0	0	N/A	N/A	0.11	1	0	1	28.4	1.8	0.005	4.8	1	C16:0	-28.23	0.24	C18:0	-27.63	0.23	0.61	0.33	0	0	0	N/A	0	0	0
IND02680	HD-15	VDB02144	SWB	1	Hazendonk	5		A	Netherlands	4.83	51.86	Sherd	internal	1	Demirci et al. 2021	AE	17	1	1	1	1	0	0	N/A	N/A	0.05	0	0	1	30.4	2	0.006	1.8	0	N/A	N/A	N/A	N/A	N/A	N/A	N/A	N/A	0	0	0	N/A	0	0	0
IND02681	HD-17	VDB02145	SWB	1	Hazendonk	5		A	Netherlands	4.83	51.86	Sherd	internal	1	Demirci et al. 2021	AE	567	1	1	1	1	1	0	N/A	0.77	2.73	1	1	1	92.7	1.3	0.281	6.9	1	C16:0	-30.13	0.24	C18:0	-30.14	0.22	-0.01	0.33	1	1	1	N/A	0	0	0
IND02682	BR-01	VDB02146	SWB	1	Brandwijk	5		A	Netherlands	4.81	51.89	Sherd	internal	1	Demirci et al. 2021	AE	1343	1	1	1	1	1	1	N/A	0.48	4.17	0	1	1	90	1.6	0.343	6.6	1	C16:0	-30.39	0.24	C18:0	-29.8	0.22	0.59	0.33	1	1	1	N/A	0	0	0
IND02683	BR-03	VDB02147	SWB	1	Brandwijk	5		A	Netherlands	4.81	51.89	Sherd	internal	1	Demirci et al. 2021	AE	249	1	1	1	1	1	1	N/A	0.27	1.62	1	0	1	59.4	2.6	0.291	17.6	1	C16:0	-34.32	0.24	C18:0	-32.62	0.23	1.7	0.33	1	0	1	N/A	1	1	0
IND02684	BR-06	VDB02148	SWB	1	Brandwijk	5		A	Netherlands	4.81	51.89	Sherd	internal	1	Demirci et al. 2021	AE	910	1	1	1	1	1	1	N/A	0.74	4.2	1	1	1	63.6	1.3	0.271	9	1	C16:0	-26.2	0.24	C18:0	-26.02	0.22	0.17	0.33	1	0	1	N/A	0	0	0
IND02685	BR-08	VDB02149	SWB	1	Brandwijk	5		A	Netherlands	4.81	51.89	Sherd	internal	1	Demirci et al. 2021	AE	406	1	1	1	1	1	0	N/A	0.17	0.62	1	1	1	65.3	1.1	0.278	20.7	1	C16:0	-31.47	0.24	C18:0	-36.38	0.22	-4.9	0.33	1	0	1	N/A	0	1	0
IND02686	BR-10	VDB02150	SWB	1	Brandwijk	5		A	Netherlands	4.81	51.89	Sherd	internal	1	Demirci et al. 2021	AE	847	1	1	1	1	1	0	N/A	0.54	1.14	1	0	1	93.6	1.6	0.163	8.2	1	C16:0	-31.6	0.24	C18:0	-30.31	0.22	1.29	0.33	1	1	1	N/A	1	0	0
IND02687	BR-12	VDB02151	SWB	1	Brandwijk	5		A	Netherlands	4.81	51.89	Sherd	internal	1	Demirci et al. 2021	AE	146	1	1	0	1	1	0	N/A	0.35	2.26	1	0	1	88.6	1.9	0.124	5.5	1	C16:0	-31.32	0.24	C18:0	-29.78	0.22	1.54	0.33	1	1	1	N/A	1	0	0
IND02688	BR-14	VDB02152	SWB	1	Brandwijk	5		A	Netherlands	4.81	51.89	Sherd	internal	1	Demirci et al. 2021	AE	156	1	1	1	1	1	0	N/A	0.19	4.44	1	0	1	92.7	2.5	0.199	10.1	1	C16:0	-31.83	0.24	C18:0	-30.81	0.22	1.02	0.33	1	1	1	N/A	1	0	0
IND02689	BR-16	VDB02153	SWB	1	Brandwijk	5		A	Netherlands	4.81	51.89	Sherd	internal	1	Demirci et al. 2021	AE	118	1	1	1	1	1	0	N/A	0.29	2.72	1	0	1	52.9	2.7	0.239	8	1	C16:0	-31.71	0.24	C18:0	-30.82	0.22	0.88	0.33	1	0	1	N/A	1	0	0
IND02690	BR-18	VDB02154	SWB	1	Brandwijk	5		A	Netherlands	4.81	51.89	Sherd	internal	1	Demirci et al. 2021	AE	204	1	1	1	1	1	1	N/A	0.19	0.66	1	0	1	69.1	2.6	0.119	20.3	1	C16:0	-32.53	0.24	C18:0	-32.35	0.23	0.18	0.33	1	0	1	N/A	0	1	0
IND02691	BR-20	VDB02155	SWB	1	Brandwijk	5		A	Netherlands	4.81	51.89	Sherd	internal	1	Demirci et al. 2021	AE	130	1	1	1	1	0	0	N/A	N/A	N/A	1	1	1	69.4	2.3	0.029	10.4	1	C16:0	-24.77	0.24	C18:0	-25.89	0.22	-1.13	0.33	0	0	0	N/A	0	0	0
IND02692	BR-22	VDB02156	SWB	1	Brandwijk	5		A	Netherlands	4.81	51.89	Sherd	internal	1	Demirci et al. 2021	AE	160	1	1	1	1	1	0	N/A	0.63	1.73	1	0	1	53.5	2.2	0.059	22.6	1	C16:0	-33	0.35	C18:0	-33.03	0.42	-0.03	0.55	1	0	1	N/A	1	1	0
IND02693	BR-24	VDB02157	SWB	1	Brandwijk	5		A	Netherlands	4.81	51.89	Sherd	internal	1	Demirci et al. 2021	AE	617	1	1	1	1	1	0	N/A	0.21	5.37	1	0	1	97	1.3	0.267	4.3	1	C16:0	-30.93	0.24	C18:0	-29.35	0.22	1.58	0.33	1	1	1	N/A	0	0	0
IND02694	BR-26	VDB02158	SWB	1	Brandwijk	5		A	Netherlands	4.81	51.89	Sherd	internal	1	Demirci et al. 2021	AE	397	1	1	1	1	1	1	N/A	0.31	4	1	1	1	91.2	1.6	0.121	4.7	1	C16:0	-30.95	0.24	C18:0	-30.16	0.22	0.79	0.33	1	1	1	N/A	1	0	0
IND02695	BR-28	VDB02159	SWB	1	Brandwijk	5		A	Netherlands	4.81	51.89	Sherd	internal	1	Demirci et al. 2021	AE	114	1	1	1	1	0	0	N/A	N/A	0.98	1	0	1	61.8	2.5	0.053	7.1	1	C16:0	-26.49	0.24	C18:0	-26.54	0.22	-0.05	0.33	0	0	0	N/A	0	0	0
IND02696	S2-01	VDB02160	SWB	1	Swifterbant S2	5		A	Netherlands	5.58	52.58	Sherd	internal	1	Demirci et al. 2020	AE	105	1	1	1	1	1	1	N/A	0.23	1.69	1	0	1	79.1	2.3	0.05	1.6	1	C16:0	-29.74	0.25	C18:0	-29.59	0.22	0.15	0.33	1	1	1	N/A	0	0	0
IND02697	S2-03	VDB02161	SWB	1	Swifterbant S2	5		A	Netherlands	5.58	52.58	Sherd	internal	1	Demirci et al. 2020	AE	343	1	1	0	1	1	0	N/A	0.22	3.85	1	0	1	92.2	1.5	0.177	2.5	1	C16:0	-31.02	0.24	C18:0	-30.61	0.22	0.41	0.33	1	1	1	N/A	0	0	0
IND02698	S2-06	VDB02162	SWB	1	Swifterbant S2	5		A	Netherlands	5.58	52.58	Sherd	internal	1	Demirci et al. 2020	AE	295	1	1	1	0	0	0	N/A	N/A	N/A	0	0	1	65.1	2.1	0.031	4.4	1	C16:0	-29.29	0.24	C18:0	-29.03	0.22	0.26	0.33	0	0	0	N/A	0	0	0
IND02699	S2-08	VDB02163	SWB	1	Swifterbant S2	5		A	Netherlands	5.58	52.58	Sherd	internal	1	Demirci et al. 2020	AE	33	1	1	0	1	1	0	N/A	0.15	0.71	1	0	1	86.2	1.7	0.01	5.7	1	C16:0	-28.55	0.24	C18:0	-28.87	0.23	-0.32	0.33	1	1	1	N/A	0	0	0
IND02700	S2-10	VDB02164	SWB	1	Swifterbant S2	5		A	Netherlands	5.58	52.58	Sherd	internal	1	Demirci et al. 2020	AE	36	1	1	0	1	1	0	N/A	0.12	0.56	1	0	1	84.1	1.1	0.01	5.9	1	C16:0	-29.6	0.24	C18:0	-30.39	0.22	-0.79	0.33	1	1	1	N/A	0	0	0
IND02701	S2-12	VDB02165	SWB	1	Swifterbant S2	5		A	Netherlands	5.58	52.58	Sherd	internal	1	Demirci et al. 2020	AE	121	1	1	1	1	1	0	N/A	0.28	1.29	1	1	1	65.8	2	0.071	7.4	0	N/A	N/A	N/A	N/A	N/A	N/A	N/A	N/A	1	0	1	N/A	0	0	0
IND02702	S2-15	VDB02166	SWB	1	Swifterbant S2	5		A	Netherlands	5.58	52.58	Sherd	internal	1	Demirci et al. 2020	AE	31	1	1	1	1	1	0	N/A	0.42	1.37	1	1	1	63.2	1.4	0.007	4.5	1	C16:0	-32.85	0.24	C18:0	-31.25	0.23	1.6	0.33	1	0	1	N/A	1	0	0
IND02703	S2-17	VDB02167	SWB	1	Swifterbant S2	5		A	Netherlands	5.58	52.58	Sherd	internal	1	Demirci et al. 2020	AE	88	1	1	1	1	0	0	N/A	N/A	1.31	1	1	1	77.6	1	0.02	5.4	1	C16:0	-29.35	0.24	C18:0	-28.89	0.22	0.46	0.33	0	1	0	N/A	0	0	0
IND02704	S2-19	VDB02168	SWB	1	Swifterbant S2	5		A	Netherlands	5.58	52.58	Sherd	internal	1	Demirci et al. 2020	AE	266	1	1	1	1	1	1	N/A	0.25	2.84	1	0	1	91.6	1.9	0.154	3.1	1	C16:0	-32.04	0.24	C18:0	-31.42	0.23	0.61	0.33	1	1	1	N/A	0	0	0
IND02705	S2-20	VDB02169	SWB	1	Swifterbant S2	5		A	Netherlands	5.58	52.58	Sherd	internal	1	Demirci et al. 2020	AE	127	1	1	0	0	0	0	N/A	N/A	N/A	0	0	1	67.7	1.2	0.007	1.6	1	C16:0	-28.81	0.24	C18:0	-28.77	0.22	0.04	0.33	0	0	0	N/A	0	0	0
IND02706	S2-21	VDB02170	SWB	1	Swifterbant S2	5		A	Netherlands	5.58	52.58	Sherd	internal	1	Demirci et al. 2020	AE	469	1	1	1	1	1	1	N/A	0.32	1.75	0	0	1	n/a	1.8	0.055	2.2	1	C16:0	-30.97	0.24	C18:0	-31.18	0.24	-0.22	0.34	1	N/A	1	N/A	1	0	0
IND02707	S2-22	VDB02171	SWB	1	Swifterbant S2	5		A	Netherlands	5.58	52.58	Sherd	internal	1	Demirci et al. 2020	AE	83	1	1	0	1	1	0	N/A	0.28	2.84	1	1	1	67	1.1	0.118	4.4	1	C16:0	-30.35	0.24	C18:0	-30.05	0.23	0.29	0.33	1	0	1	N/A	1	0	0
IND02708	S2-23	VDB02172	SWB	1	Swifterbant S2	5		A	Netherlands	5.58	52.58	Sherd	internal	1	Demirci et al. 2020	AE	160	1	1	0	1	1	0	N/A	0.43	1.58	1	1	1	79.2	1.7	0.124	5	1	C16:0	-30.84	0.24	C18:0	-30.25	0.22	0.59	0.33	1	1	1	N/A	1	0	0
IND02709	S2-24	VDB02173	SWB	1	Swifterbant S2	5		A	Netherlands	5.58	52.58	Sherd	internal	1	Demirci et al. 2020	AE	286	1	1	0	1	0	0	N/A	N/A	N/A	0	0	0	N/A	1.4	0.093	3.7	0	N/A	N/A	N/A	N/A	N/A	N/A	N/A	N/A	0	N/A	0	N/A	0	0	0
IND02710	S3-01	VDB02174	SWB	1	Swifterbant S3	5		A	Netherlands	5.58	52.57	Sherd	internal	1	Demirci et al. 2020	AE	14	1	1	0	0	0	0	N/A	N/A	N/A	1	1	1	76.9	1.9	0.005	3	0	N/A	N/A	N/A	N/A	N/A	N/A	N/A	N/A	0	1	0	N/A	0	0	0
IND02711	S3-03	VDB02175	SWB	1	Swifterbant S3	5		A	Netherlands	5.58	52.57	Sherd	internal	1	Demirci et al. 2020	AE	194	1	1	1	1	1	0	N/A	0.25	1.43	0	0	1	81.4	2.8	0.069	2.1	1	C16:0	-30.53	0.24	C18:0	-30.3	0.22	0.23	0.33	1	1	1	N/A	0	0	0
IND02712	S3-05	VDB02176	SWB	1	Swifterbant S3	5		A	Netherlands	5.58	52.57	Sherd	internal	1	Demirci et al. 2020	AE	30	1	1	0	0	0	0	N/A	N/A	N/A	1	1	1	32.6	2.1	0.018	23.7	1	C16:0	-27.42	0.24	C18:0	-26.78	0.22	0.64	0.33	0	0	0	N/A	0	1	0
IND02713	S3-08	VDB02177	SWB	1	Swifterbant S3	5		A	Netherlands	5.58	52.57	Sherd	internal	1	Demirci et al. 2020	AE	10	1	1	1	1	0	0	N/A	N/A	0.06	1	1	1	24.3	2.8	0.004	14	0	N/A	N/A	N/A	N/A	N/A	N/A	N/A	N/A	0	0	0	N/A	0	0	0
IND02714	S3-10	VDB02178	SWB	1	Swifterbant S3	5		A	Netherlands	5.58	52.57	Sherd	internal	1	Demirci et al. 2020	AE	12	1	1	0	0	0	0	N/A	N/A	N/A	0	0	0	N/A	2.3	0.002	6.6	0	N/A	N/A	N/A	N/A	N/A	N/A	N/A	N/A	0	N/A	0	N/A	0	0	0
IND02715	S3-12	VDB02179	SWB	1	Swifterbant S3	5		A	Netherlands	5.58	52.57	Sherd	internal	1	Demirci et al. 2020	AE	75	1	1	1	1	1	0	N/A	0.17	1.74	1	1	1	43.2	1.4	0.102	1.6	1	C16:0	-31.39	0.24	C18:0	-31.32	0.22	0.08	0.33	1	0	1	N/A	0	0	0
IND02716	S3-14	VDB02180	SWB	1	Swifterbant S3	5		A	Netherlands	5.58	52.57	Sherd	internal	1	Demirci et al. 2020	AE	54	1	1	1	1	1	0	N/A	0.12	1.91	1	0	1	53.8	2.1	0.102	4.9	1	C16:0	-31.02	0.24	C18:0	-30.71	0.22	0.31	0.33	1	0	1	N/A	1	0	0
IND02717	S3-16	VDB02181	SWB	1	Swifterbant S3	5		A	Netherlands	5.58	52.57	Sherd	internal	1	Demirci et al. 2020	AE	30	1	1	1	1	0	0	N/A	N/A	0.3	1	1	1	18.4	2.8	0.01	1.2	1	C16:0	-31.95	0.24	C18:0	-31.22	0.22	0.73	0.33	0	0	0	N/A	0	0	0
IND02718	S3-18	VDB02182	SWB	1	Swifterbant S3	5		A	Netherlands	5.58	52.57	Sherd	internal	1	Demirci et al. 2020	AE	22	1	1	1	1	0	0	N/A	N/A	1.31	1	1	1	50	2.6	0.008	5.7	0	N/A	N/A	N/A	N/A	N/A	N/A	N/A	N/A	0	0	0	N/A	0	0	0
IND02719	S3-20	VDB02183	SWB	1	Swifterbant S3	5		A	Netherlands	5.58	52.57	Sherd	internal	1	Demirci et al. 2020	AE	12	1	1	1	0	0	0	N/A	N/A	N/A	1	0	1	23.4	1.6	0.008	30.6	0	N/A	N/A	N/A	N/A	N/A	N/A	N/A	N/A	0	0	0	N/A	0	1	0
IND02720	S3-22	VDB02184	SWB	1	Swifterbant S3	5		A	Netherlands	5.58	52.57	Sherd	internal	1	Demirci et al. 2020	AE	620	1	1	0	0	0	0	N/A	N/A	N/A	0	0	0	N/A	1.1	0.134	0.9	0	N/A	N/A	N/A	N/A	N/A	N/A	N/A	N/A	0	N/A	0	N/A	0	0	0
IND02721	S3-24	VDB02185	SWB	1	Swifterbant S3	5		A	Netherlands	5.58	52.57	Sherd	internal	1	Demirci et al. 2020	AE	6186	1	1	0	0	0	0	N/A	N/A	N/A	0	0	0	N/A	1.5	0.102	1.6	0	N/A	N/A	N/A	N/A	N/A	N/A	N/A	N/A	0	N/A	0	N/A	0	0	0
IND02722	S3-26	VDB02186	SWB	1	Swifterbant S3	5		A	Netherlands	5.58	52.57	Sherd	internal	1	Demirci et al. 2020	AE	604.98	1	1	1	1	1	1	N/A	0.23	4.49	0	0	1	n/a	1.5	0.235	4.2	0	N/A	N/A	N/A	N/A	N/A	N/A	N/A	N/A	1	N/A	1	N/A	0	0	0
IND02723	S3-28	VDB02187	SWB	1	Swifterbant S3	5		A	Netherlands	5.58	52.57	Sherd	internal	1	Demirci et al. 2020	AE	33	1	1	0	1	1	0	N/A	0.14	3.49	0	1	1	49.8	1.4	0.001	2.5	1	C16:0	-27.97	0.25	C18:0	-28.66	0.22	-0.69	0.33	1	0	1	N/A	0	0	0
IND02724	S3-30	VDB02188	SWB	1	Swifterbant S3	5		A	Netherlands	5.58	52.57	Sherd	internal	1	Demirci et al. 2020	AE	63	1	1	1	1	1	0	N/A	0.13	2.01	1	1	1	27.3	2.8	0.007	8.7	1	C16:0	-30.93	0.25	C18:0	-30.06	0.23	0.87	0.34	1	0	1	N/A	1	0	0
IND02725	S3-32	VDB02189	SWB	1	Swifterbant S3	5		A	Netherlands	5.58	52.57	Sherd	internal	1	Demirci et al. 2020	AE	38	1	1	0	1	0	0	N/A	N/A	0.27	1	0	1	33.5	1.9	0.004	10.1	0	N/A	N/A	N/A	N/A	N/A	N/A	N/A	N/A	0	0	0	N/A	0	0	0
IND02726	S3-34	VDB02190	SWB	1	Swifterbant S3	5		A	Netherlands	5.58	52.57	Sherd	internal	1	Demirci et al. 2020	AE	483	1	1	1	1	1	0	N/A	0.16	3.43	0	1	1	91.3	1.6	0.043	2	1	C16:0	-26.82	0.24	C18:0	-27.03	0.22	-0.21	0.33	1	1	1	N/A	0	0	0
IND02727	S3-36	VDB02191	SWB	1	Swifterbant S3	5		A	Netherlands	5.58	52.57	Sherd	internal	1	Demirci et al. 2020	AE	3	0	1	N/A	N/A	N/A	N/A	N/A	N/A	N/A	N/A	N/A	N/A	N/A	N/A	N/A	N/A	0	N/A	N/A	N/A	N/A	N/A	N/A	N/A	N/A	N/A	N/A	N/A	N/A	N/A	N/A	N/A
IND02728	S3-38	VDB02192	SWB	1	Swifterbant S3	5		A	Netherlands	5.58	52.57	Sherd	internal	1	Demirci et al. 2020	AE	4	0	1	N/A	N/A	N/A	N/A	N/A	N/A	N/A	N/A	N/A	N/A	N/A	N/A	N/A	N/A	0	N/A	N/A	N/A	N/A	N/A	N/A	N/A	N/A	N/A	N/A	N/A	N/A	N/A	N/A	N/A
IND02729	S4-01	VDB02193	SWB	1	Swifterbant S4	5		A	Netherlands	5.58	52.57	Sherd	internal	1	Demirci et al. 2020	AE	524	1	1	1	1	1	1	N/A	0.23	2.24	0	0	1	74.9	2.6	0.236	5	1	C16:0	-29.83	0.24	C18:0	-30.09	0.22	-0.26	0.33	1	0	1	N/A	1	0	0
IND02730	S4-02	VDB02194	SWB	1	Swifterbant S4	5		A	Netherlands	5.58	52.57	Sherd	internal	1	Demirci et al. 2020	AE	31	1	1	1	1	0	0	N/A	N/A	0.07	1	1	1	64.6	2.1	0.001	8.5	1	C16:0	-28.65	0.24	C18:0	-29.37	0.22	-0.72	0.33	0	0	0	N/A	1	0	0
IND02731	S4-03	VDB02195	SWB	1	Swifterbant S4	5		A	Netherlands	5.58	52.57	Sherd	internal	1	Demirci et al. 2020	AE	39	1	1	1	1	1	0	N/A	0.27	2.16	1	1	1	49.5	1.7	0.011	15.8	1	C16:0	-31.48	0.25	C18:0	-31	0.23	0.48	0.33	1	0	1	N/A	1	1	0
IND02732	S4-04	VDB02196	SWB	1	Swifterbant S4	5		A	Netherlands	5.58	52.57	Sherd	internal	1	Demirci et al. 2020	AE	35	1	1	0	0	0	0	N/A	N/A	N/A	1	0	1	64	2.1	0.013	10.5	0	N/A	N/A	N/A	N/A	N/A	N/A	N/A	N/A	0	0	0	N/A	1	0	0
IND02733	S4-05	VDB02197	SWB	1	Swifterbant S4	5		A	Netherlands	5.58	52.57	Sherd	internal	1	Demirci et al. 2020	AE	334	1	1	1	1	1	1	N/A	0.29	2.1	1	0	1	n/a	2.3	0.224	5.6	0	N/A	N/A	N/A	N/A	N/A	N/A	N/A	N/A	1	N/A	1	N/A	0	0	0
IND02734	S4-06	VDB02198	SWB	1	Swifterbant S4	5		A	Netherlands	5.58	52.57	Sherd	internal	1	Demirci et al. 2020	AE	148	1	1	1	1	1	0	N/A	0.15	4.78	1	1	1	66	1.4	0.041	4	1	C16:0	-30.64	0.24	C18:0	-30.7	0.22	-0.06	0.33	1	0	1	N/A	0	0	0
IND02735	S4-07	VDB02199	SWB	1	Swifterbant S4	5		A	Netherlands	5.58	52.57	Sherd	internal	1	Demirci et al. 2020	AE	26	1	1	0	1	0	0	N/A	N/A	0.23	1	1	1	39.4	1.2	0.004	3	1	C16:0	-29.75	0.24	C18:0	-29.62	0.22	0.13	0.33	0	0	0	N/A	0	0	0
IND02736	S4-08	VDB02200	SWB	1	Swifterbant S4	5		A	Netherlands	5.58	52.57	Sherd	internal	1	Demirci et al. 2020	AE	110	1	1	1	1	1	1	N/A	0.09	1.82	1	1	1	49.2	0.8	0.071	7.8	1	C16:0	-29.18	0.24	C18:0	-29.84	0.22	-0.66	0.33	1	0	1	N/A	0	0	0
IND02737	S4-09	VDB02201	SWB	1	Swifterbant S4	5		A	Netherlands	5.58	52.57	Sherd	internal	1	Demirci et al. 2020	AE	16	1	1	0	1	0	0	N/A	N/A	0.82	1	1	1	19.4	0.8	0.004	1	1	C16:0	-30.7	0.24	C18:0	-30.82	0.22	-0.12	0.33	0	0	0	N/A	0	0	0
IND02738	S4-10	VDB02202	SWB	1	Swifterbant S4	5		A	Netherlands	5.58	52.57	Sherd	internal	1	Demirci et al. 2020	AE	50	1	1	1	1	0	0	N/A	N/A	0.71	1	0	1	74.9	1.4	0.018	12.5	0	N/A	N/A	N/A	N/A	N/A	N/A	N/A	N/A	0	0	0	N/A	1	0	0
IND02739	S4-11	VDB02203	SWB	1	Swifterbant S4	5		A	Netherlands	5.58	52.57	Sherd	internal	1	Demirci et al. 2020	AE	68	1	1	1	0	0	0	N/A	N/A	N/A	1	1	1	51.7	1	0.006	2.9	1	C16:0	-30.41	0.24	C18:0	-30.41	0.23	0	0.33	0	0	0	N/A	0	0	0
IND02740	S4-12	VDB02204	SWB	1	Swifterbant S4	5		A	Netherlands	5.58	52.57	Sherd	internal	1	Demirci et al. 2020	AE	203	1	1	1	1	1	1	N/A	0.28	2.25	1	0	1	90.4	1.2	0.123	2.1	1	C16:0	-30.82	0.24	C18:0	-30.28	0.22	0.54	0.33	1	1	1	N/A	0	0	0
IND02741	S4-13	VDB02205	SWB	1	Swifterbant S4	5		A	Netherlands	5.58	52.57	Sherd	internal	1	Demirci et al. 2020	AE	15	1	1	1	1	0	0	N/A	N/A	0.25	1	0	1	2.9	1.3	0.019	1.9	1	C16:0	-31.23	0.24	C18:0	-30.07	0.24	1.16	0.34	0	0	0	N/A	0	0	0
IND02742	S4-14	VDB02206	SWB	1	Swifterbant S4	5		A	Netherlands	5.58	52.57	Sherd	internal	1	Demirci et al. 2020	AE	579	1	1	1	1	1	1	N/A	0.31	2.26	1	1	1	86.8	2.8	0.174	4.4	1	C16:0	-31.32	0.24	C18:0	-31.61	0.23	-0.29	0.33	1	1	1	N/A	1	0	0
IND02743	S4-15	VDB02207	SWB	1	Swifterbant S4	5		A	Netherlands	5.58	52.57	Sherd	internal	1	Demirci et al. 2020	AE	96	1	1	1	1	1	0	N/A	0.27	1.93	0	0	1	83.6	1.9	0.189	1.1	1	C16:0	-31.8	0.24	C18:0	-31.01	0.22	0.79	0.33	1	1	1	N/A	0	0	0
IND02744	S4-16	VDB02208	SWB	1	Swifterbant S4	5		A	Netherlands	5.58	52.57	Sherd	internal	1	Demirci et al. 2020	AE	18	1	1	0	1	0	0	N/A	N/A	0.49	1	0	1	15.2	1	0.004	5.4	1	C16:0	-29.74	0.24	C18:0	-30	0.23	-0.26	0.33	0	0	0	N/A	0	0	0
IND02745	S4-17	VDB02209	SWB	1	Swifterbant S4	5		A	Netherlands	5.58	52.57	Sherd	internal	1	Demirci et al. 2020	AE	193	1	1	0	0	0	0	N/A	N/A	N/A	1	1	1	21.5	1	0.383	1.6	1	C16:0	-31.34	0.53	C18:0	-30.89	0.53	0.45	0.75	0	0	0	N/A	0	0	0
IND02746	S4-18	VDB02210	SWB	1	Swifterbant S4	5		A	Netherlands	5.58	52.57	Sherd	internal	1	Demirci et al. 2020	AE	163	1	1	1	1	1	0	N/A	0.2	2.6	1	0	1	91.4	2.5	0.172	1	1	C16:0	-32.34	0.24	C18:0	-31.87	0.23	0.46	0.33	1	1	1	N/A	0	0	0
IND02747	S4-19	VDB02211	SWB	1	Swifterbant S4	5		A	Netherlands	5.58	52.57	Sherd	internal	1	Demirci et al. 2020	AE	140	1	1	1	1	1	1	N/A	0.25	2.72	1	0	1	91.7	1.8	0.132	3.9	1	C16:0	-31.73	0.69	C18:0	-31.29	0.46	0.43	0.83	1	1	1	N/A	0	0	0
IND02748	S4-20	VDB02212	SWB	1	Swifterbant S4	5		A	Netherlands	5.58	52.57	Sherd	internal	1	Demirci et al. 2020	AE	93	1	1	0	0	0	0	N/A	N/A	N/A	1	1	1	44.1	0.9	0.005	1.9	1	C16:0	-31.21	0.24	C18:0	-30.72	0.22	0.48	0.33	0	0	0	N/A	0	0	0
IND02749	S4-21	VDB02213	SWB	1	Swifterbant S4	5		A	Netherlands	5.58	52.57	Sherd	internal	1	Demirci et al. 2020	AE	34	1	1	0	1	1	0	N/A	0.21	3.24	0	1	1	88.5	1.6	0.04	2	1	C16:0	-31.35	0.24	C18:0	-30.82	0.22	0.53	0.33	1	1	1	N/A	0	0	0
IND02750	S4-22	VDB02214	SWB	1	Swifterbant S4	5		A	Netherlands	5.58	52.57	Sherd	internal	1	Demirci et al. 2020	AE	83	1	1	1	1	1	1	N/A	0.33	1.36	1	0	1	79.2	1.8	0.05	6.4	0	N/A	N/A	N/A	N/A	N/A	N/A	N/A	N/A	1	1	1	N/A	0	0	0
IND02751	S4-23	VDB02215	SWB	1	Swifterbant S4	5		A	Netherlands	5.58	52.57	Sherd	internal	1	Demirci et al. 2020	AE	17	1	1	1	0	0	0	N/A	N/A	N/A	1	0	1	19.8	0.9	0.005	6.9	1	C16:0	-30.21	0.24	C18:0	-30.3	0.22	-0.09	0.33	0	0	0	N/A	0	0	0
IND02752	S4-24	VDB02216	SWB	1	Swifterbant S4	5		A	Netherlands	5.58	52.57	Sherd	internal	1	Demirci et al. 2020	AE	590	1	1	1	1	1	1	N/A	0.31	1.32	1	1	1	79.6	1.6	0.137	0.6	1	C16:0	-33.13	0.24	C18:0	-32.16	0.22	0.97	0.33	1	1	1	N/A	0	0	0
IND02753	S4-25	VDB02217	SWB	1	Swifterbant S4	5		A	Netherlands	5.58	52.57	Sherd	internal	1	Demirci et al. 2020	AE	164	1	1	1	1	1	1	N/A	0.3	3.25	1	1	1	86.3	1.4	0.071	4.3	1	C16:0	-31.18	0.25	C18:0	-31.09	0.23	0.09	0.34	1	1	1	N/A	0	0	0
IND02754	S4-26	VDB02218	SWB	1	Swifterbant S4	5		A	Netherlands	5.58	52.57	Sherd	internal	1	Demirci et al. 2020	AE	132	1	1	1	1	1	0	N/A	0.23	2.72	1	0	1	90.4	1.5	0.076	2.9	1	C16:0	-30.89	0.24	C18:0	-30.05	0.22	0.84	0.33	1	1	1	N/A	0	0	0
IND02755	S4-27	VDB02219	SWB	1	Swifterbant S4	5		A	Netherlands	5.58	52.57	Sherd	internal	1	Demirci et al. 2020	AE	116	1	1	0	0	0	0	N/A	N/A	N/A	0	1	1	31.6	1	0.011	0.8	0	N/A	N/A	N/A	N/A	N/A	N/A	N/A	N/A	0	0	0	N/A	0	0	0
IND02756	S4-28	VDB02220	SWB	1	Swifterbant S4	5		A	Netherlands	5.58	52.57	Sherd	internal	1	Demirci et al. 2020	AE	490	1	1	0	1	1	1	N/A	0.47	1.89	1	1	1	90.5	1.7	0.065	1.9	1	C16:0	-30.41	0.24	C18:0	-30.08	0.22	0.34	0.33	1	1	1	N/A	0	0	0
IND02757	S4-29	VDB02221	SWB	1	Swifterbant S4	5		A	Netherlands	5.58	52.57	Sherd	internal	1	Demirci et al. 2020	AE	6	1	1	0	0	0	0	N/A	N/A	N/A	1	0	1	46.3	N/A	N/A	N/A	0	N/A	N/A	N/A	N/A	N/A	N/A	N/A	N/A	0	0	0	N/A	0	0	0
IND02758	HU-01	VDB02222	MN	1	Hüde I	4		A	Germany	8.47	53.11	Sherd	internal	1	Demirci et al. 2022	AE	803	1	1	1	1	1	1	N/A	0.2	3.92	1	0	1	88.2	1.5	0.218	6.9	1	C16:0	-26.63	0.26	C18:0	-27.11	0.35	-0.48	0.43	1	1	1	N/A	0	0	0
IND02759	HU-02	VDB02223	MN	1	Hüde I	4		A	Germany	8.47	53.11	Sherd	internal	1	Demirci et al. 2022	AE	597	1	1	1	1	1	0	N/A	0.09	5.06	1	0	1	55.7	1.6	0.085	6.5	1	C16:0	-25.7	0.24	C18:0	-26.38	0.23	-0.68	0.33	1	0	1	N/A	0	0	0
IND02760	HU-03	VDB02224	MN	1	Hüde I	4		A	Germany	8.47	53.11	Sherd	internal	1	Demirci et al. 2022	AE	76	1	1	0	1	0	0	N/A	N/A	10.13	1	0	1	69.3	1.7	2.739	3.3	1	C16:0	-26.85	0.34	C18:0	-27.78	0.25	-0.93	0.42	0	0	0	N/A	0	0	0
IND02761	HU-04	VDB02225	MN	1	Hüde I	4		A	Germany	8.47	53.11	Sherd	internal	1	Demirci et al. 2022	AE	168	1	1	0	1	0	0	N/A	N/A	2.45	1	0	1	76.2	1.5	5.234	10.6	1	C16:0	-28.05	0.26	C18:0	-28.61	0.23	-0.56	0.35	0	1	0	N/A	1	0	0
IND02762	HU-05	VDB02226	MN	1	Hüde I	4		A	Germany	8.47	53.11	Sherd	internal	1	Demirci et al. 2022	AE	366	1	1	1	1	1	0	N/A	0.1	3.41	1	0	1	51	1.3	0.23	10.9	1	C16:0	-28.21	0.24	C18:0	-31.65	0.23	-3.45	0.33	1	0	1	N/A	1	0	0
IND02763	HU-06	VDB02226	MN	1	Hüde I	4		A	Germany	8.47	53.11	Sherd	internal	1	Demirci et al. 2022	AE	83	1	1	0	0	0	0	N/A	N/A	N/A	1	1	1	64.5	1.2	1.037	7	1	C16:0	-28.23	0.24	C18:0	-29	0.22	-0.76	0.33	0	0	0	N/A	1	0	0
IND02764	HU-07	VDB02227	MN	1	Hüde I	4		A	Germany	8.47	53.11	Sherd	internal	1	Demirci et al. 2022	AE	738	1	1	0	0	0	0	N/A	N/A	N/A	0	1	0	N/A	1.8	1.991	2.9	1	C16:0	-26.23	0.24	C18:0	-26.41	0.22	-0.18	0.33	0	N/A	0	N/A	0	0	0
IND02765	HU-08	VDB02228	MN	1	Hüde I	4		A	Germany	8.47	53.11	Sherd	internal	1	Demirci et al. 2022	AE	706	1	1	1	1	1	0	N/A	0.1	3.25	1	1	1	70.9	0.8	5.228	1.5	1	C16:0	-28.64	0.26	C18:0	-30.22	0.22	-1.58	0.34	1	0	1	N/A	0	0	0
IND02766	HU-09	VDB02229	MN	1	Hüde I	4		A	Germany	8.47	53.11	Sherd	internal	1	Demirci et al. 2022	AE	436	1	1	1	1	0	0	N/A	N/A	2.24	1	1	1	72.2	2.5	4.64	6.3	1	C16:0	-27.67	0.26	C18:0	-27.97	0.23	-0.3	0.34	0	0	0	N/A	1	0	0
IND02767	HU-10	VDB02230	MN	1	Hüde I	4		A	Germany	8.47	53.11	Sherd	internal	1	Demirci et al. 2022	AE	724	1	1	1	1	1	0	N/A	0.11	4.26	1	1	1	81.1	1.9	1.01	4.6	1	C16:0	-28.82	0.28	C18:0	-28.75	0.29	0.07	0.4	1	1	1	N/A	0	0	0
IND02768	HU-11	VDB02231	MN	1	Hüde I	4		A	Germany	8.47	53.11	Sherd	internal	1	Demirci et al. 2022	AE	879	1	1	0	0	0	0	N/A	N/A	N/A	0	0	1	59.2	1	0.319	3.5	1	C16:0	-28.78	0.24	C18:0	-33.26	0.23	-4.48	0.33	0	0	0	N/A	0	0	0
IND02769	HU-12	VDB02232	MN	1	Hüde I	4		A	Germany	8.47	53.11	Sherd	internal	1	Demirci et al. 2022	AE	124	1	1	1	1	1	0	N/A	0.09	3.81	1	1	1	59.8	1.3	0.893	2.4	1	C16:0	-28.85	0.25	C18:0	-30.93	0.23	-2.07	0.34	1	0	1	N/A	0	0	0
IND02770	HU-13	VDB02233	MN	1	Hüde I	4		A	Germany	8.47	53.11	Sherd	internal	1	Demirci et al. 2022	AE	498	1	1	1	1	0	0	N/A	N/A	1.13	0	0	1	29.2	1.7	2.888	19.2	1	C16:0	-28.06	0.28	C18:0	-30.33	0.22	-2.28	0.36	0	0	0	N/A	0	1	0
IND02771	HU-14	VDB02234	MN	1	Hüde I	4		A	Germany	8.47	53.11	Sherd	internal	1	Demirci et al. 2022	AE	531	1	1	0	1	0	0	N/A	N/A	2.34	1	1	1	63.9	2.3	3.447	6.7	1	C16:0	-26.89	0.25	C18:0	-26.96	0.22	-0.07	0.33	0	0	0	N/A	1	0	0
IND02772	HU-15	VDB02234	MN	1	Hüde I	4		A	Germany	8.47	53.11	Sherd	internal	1	Demirci et al. 2022	AE	246	1	1	1	1	1	0	N/A	0.13	2.51	1	1	1	77.7	2.1	0.996	2.1	1	C16:0	-28.86	0.24	C18:0	-28.64	0.23	0.22	0.33	1	1	1	N/A	0	0	0
IND02773	HU-16	VDB02235	MN	1	Hüde I	4		A	Germany	8.47	53.11	Sherd	internal	1	Demirci et al. 2022	AE	956	1	1	1	1	1	1	N/A	0.19	2.96	1	1	1	41.1	1.8	1.62	4.2	1	C16:0	-25.79	0.28	C18:0	-26.06	0.22	-0.27	0.36	1	0	1	N/A	0	0	0
IND02774	HU-17	VDB02236	MN	1	Hüde I	4		A	Germany	8.47	53.11	Sherd	internal	1	Demirci et al. 2022	AE	130	1	1	1	1	1	1	N/A	0.35	1.96	1	0	1	57.3	0.8	0.509	1	1	C16:0	-28.42	0.24	C18:0	-30.78	0.22	-2.36	0.33	1	0	1	N/A	0	0	0
IND02775	HU-18	VDB02237	MN	1	Hüde I	4		A	Germany	8.47	53.11	Sherd	internal	1	Demirci et al. 2022	AE	125	1	1	0	0	0	0	N/A	N/A	N/A	0	1	1	72.2	0.9	4.294	1.3	1	C16:0	-29.17	0.24	C18:0	-29.14	0.22	0.03	0.33	0	0	0	N/A	0	0	0
IND02776	HU-19	VDB02238	MN	1	Hüde I	4		A	Germany	8.47	53.11	Sherd	internal	1	Demirci et al. 2022	AE	108	1	1	0	1	0	0	N/A	N/A	3.73	1	0	1	49.1	0.9	0.652	11.4	1	C16:0	-29.47	0.24	C18:0	-34.38	0.22	-4.91	0.33	0	0	0	N/A	1	0	0
IND02777	HU-20	VDB02239	MN	1	Hüde I	4		A	Germany	8.47	53.11	Sherd	internal	1	Demirci et al. 2022	AE	121	1	1	0	1	1	0	N/A	0.3	3.11	1	0	1	67.4	2	0.194	1.6	1	C16:0	-25.29	0.27	C18:0	-25.19	0.25	0.1	0.37	1	0	1	N/A	0	0	0
IND02778	HU-21	VDB02240	MN	1	Hüde I	4		A	Germany	8.47	53.11	Sherd	internal	1	Demirci et al. 2022	AE	74	1	1	0	0	0	0	N/A	N/A	N/A	1	1	1	55.4	0.7	1.582	2.2	1	C16:0	-27.95	0.25	C18:0	-32.03	0.23	-4.08	0.33	0	0	0	N/A	0	0	0
IND02779	HU-22	VDB02241	MN	1	Hüde I	4		A	Germany	8.47	53.11	Sherd	internal	1	Demirci et al. 2022	AE	595	1	1	1	1	1	1	N/A	0.07	2.18	1	0	1	33.5	1.1	1.834	13.1	1	C16:0	-27.57	0.26	C18:0	-32	0.23	-4.43	0.35	1	0	1	N/A	0	0	0
IND02780	HU-23	VDB02242	MN	1	Hüde I	4		A	Germany	8.47	53.11	Sherd	internal	1	Demirci et al. 2022	AE	641	1	1	1	1	1	1	N/A	0.15	7.29	1	1	1	68.2	1.2	0.158	14.8	1	C16:0	-27.02	0.25	C18:0	-29.72	0.26	-2.7	0.36	1	0	1	N/A	0	0	0
IND02781	HU-24	VDB02243	MN	1	Hüde I	4		A	Germany	8.47	53.11	Sherd	internal	1	Demirci et al. 2022	AE	489	1	1	1	1	1	1	N/A	0.16	2.73	1	1	1	79.3	1.4	1.63	9.1	1	C16:0	-28.07	0.29	C18:0	-27.98	0.27	0.09	0.4	1	1	1	N/A	1	0	0
IND02782	HU-25	VDB02244	MN	1	Hüde I	4		A	Germany	8.47	53.11	Sherd	internal	1	Demirci et al. 2022	AE	635	1	1	1	1	1	1	N/A	0.32	2.53	1	1	1	62.2	1	1.424	3	1	C16:0	-27.16	0.24	C18:0	-30.31	0.22	-3.15	0.33	1	0	1	N/A	0	0	0
IND02783	HU-26	VDB02245	MN	1	Hüde I	4		A	Germany	8.47	53.11	Sherd	internal	1	Demirci et al. 2022	AE	488	1	1	0	0	0	0	N/A	N/A	N/A	1	1	1	29.9	1.3	1.571	16.7	1	C16:0	-27.3	0.24	C18:0	-28.61	0.23	-1.31	0.33	0	0	0	N/A	0	1	0
IND02784	HU-27	VDB02246	MN	1	Hüde I	4		A	Germany	8.47	53.11	Sherd	internal	1	Demirci et al. 2022	AE	442	1	1	1	1	0	0	N/A	N/A	5.63	1	1	1	61.6	1.3	2.697	12.4	1	C16:0	-28.33	0.24	C18:0	-31.95	0.22	-3.63	0.33	0	0	0	N/A	0	0	0
IND02785	HU-28	VDB02247	MN	1	Hüde I	4		A	Germany	8.47	53.11	Sherd	internal	1	Demirci et al. 2022	AE	130	1	1	0	1	0	0	N/A	N/A	1.58	1	1	1	63.9	0.8	0.162	8.1	1	C16:0	-28.48	0.24	C18:0	-31.18	0.22	-2.7	0.33	0	0	0	N/A	0	0	0
IND02786	HU-29	VDB02248	MN	1	Hüde I	4		A	Germany	8.47	53.11	Sherd	internal	1	Demirci et al. 2022	AE	386	1	1	1	1	1	1	N/A	0.26	1.41	1	1	1	24.9	2.3	0.718	3.4	1	C16:0	-26.55	0.25	C18:0	-28.14	0.24	-1.59	0.35	1	0	1	N/A	0	0	0
IND02787	HU-30	VDB02249	MN	1	Hüde I	4		A	Germany	8.47	53.11	Sherd	internal	1	Demirci et al. 2022	AE	119	1	1	1	1	0	0	N/A	N/A	1.24	1	1	1	49.7	0.7	0.217	11.8	1	C16:0	-28.6	0.24	C18:0	-34.01	0.23	-5.41	0.33	0	0	0	N/A	0	0	0
IND02788	HU-31	VDB02250	MN	1	Hüde I	4		A	Germany	8.47	53.11	Sherd	internal	1	Demirci et al. 2022	AE	112	1	1	1	1	0	0	N/A	N/A	0.95	1	1	1	25.9	2.5	0.207	12.3	1	C16:0	-28.24	0.24	C18:0	-29.12	0.23	-0.87	0.33	0	0	0	N/A	0	0	0
IND02789	HU-32	VDB02251	MN	1	Hüde I	4		A	Germany	8.47	53.11	Sherd	internal	1	Demirci et al. 2022	AE	104	1	1	1	1	1	1	N/A	0.12	3.43	1	1	1	65.6	1	1.603	2.6	1	C16:0	-29.27	0.24	C18:0	-32.66	0.22	-3.39	0.33	1	0	1	N/A	1	0	0
IND02790	HU-33	VDB02252	MN	1	Hüde I	4		A	Germany	8.47	53.11	Sherd	internal	1	Demirci et al. 2022	AE	110	1	1	1	1	1	1	N/A	0.17	2.14	1	0	1	66.9	1.2	1.02	2.4	1	C16:0	-27.51	0.24	C18:0	-32.17	0.22	-4.66	0.33	1	0	1	N/A	0	0	0
IND02791	HU-34	VDB02253	MN	1	Hüde I	4		A	Germany	8.47	53.11	Sherd	internal	1	Demirci et al. 2022	AE	164	1	1	1	1	1	1	N/A	0.6	1.99	1	0	1	61.7	1.1	0.611	5.9	1	C16:0	-23.99	0.24	C18:0	-27.97	0.22	-3.98	0.33	1	0	1	N/A	0	0	0
IND02792	HU-35	VDB02254	MN	1	Hüde I	4		A	Germany	8.47	53.11	Sherd	internal	1	Demirci et al. 2022	AE	495	1	1	1	1	1	0	N/A	0.24	2.05	1	0	1	59.1	1.3	0.298	2.8	1	C16:0	-26.02	0.26	C18:0	-29.3	0.24	-3.28	0.35	1	0	1	N/A	0	0	0
IND02793	HU-36	VDB02255	MN	1	Hüde I	4		A	Germany	8.47	53.11	Sherd	internal	1	Demirci et al. 2022	AE	221	1	1	1	1	0	0	N/A	N/A	2.07	1	1	1	61.4	2.4	0.251	15.3	1	C16:0	-28.27	0.29	C18:0	-27.4	0.22	0.88	0.37	0	0	0	N/A	0	1	0
IND02794	HU-37	VDB02256	MN	1	Hüde I	4		A	Germany	8.47	53.11	Sherd	internal	1	Demirci et al. 2022	AE	216	1	1	0	1	0	0	N/A	N/A	0.92	0	1	1	54.3	1.4	2.251	8.7	1	C16:0	-26.06	0.25	C18:0	-28.23	0.22	-2.17	0.34	0	0	0	N/A	0	0	0
IND02852	Ja-1-4	VDB02260	JW	0	Järvensuo 1	4		D	Finland	23.3	60.91	Sherd	internal	1	this study	AE	327.24	1	1	1	1	1	0	N/A	0.3	4.82	1	1	1	54.5	1.9	0.199	3.9	1	C16:0	-27.34	0.13	C18:0	-27.6	0.12	-0.26	0.18	1	0	1	N/A	0	0	0
IND02853	Ja-2-1	VDB02261	CWC	1	Järvensuo 2	3		D	Finland	23.3	60.91	Sherd	internal	1	this study	AE	53.14	1	1	0	0	0	0	N/A	N/A	N/A	1	1	1	54.5	2.1	1.207	3.4	0	N/A	N/A	N/A	N/A	N/A	N/A	N/A	N/A	0	0	0	N/A	0	0	0
IND02854	Ja-2-2	VDB02262	CWC	1	Järvensuo 2	3		D	Finland	23.3	60.91	Sherd	internal	1	this study	AE	64.1	1	1	0	1	0	0	N/A	N/A	2.48	1	1	1	54.3	3.1	1.586	2.6	0	N/A	N/A	N/A	N/A	N/A	N/A	N/A	N/A	0	0	0	N/A	0	0	0
IND02855	Ja-2-3	VDB02263	CWC	1	Järvensuo 2	3		D	Finland	23.3	60.91	Sherd	internal	1	this study	AE	25.64	1	1	0	0	0	0	N/A	N/A	N/A	1	1	1	61.9	3	1.657	2.2	1	C16:0	-27.19	0.13	C18:0	-26.95	0.27	0.23	0.3	0	0	0	N/A	0	0	0
IND02857	Ja-1-5	VDB02265	JW	0	Järvensuo 1	4		D	Finland	23.3	60.91	Charred deposit	internal	1	this study	AE	653.67	1	1	1	1	1	1	N/A	0.42	1.25	1	1	1	64.4	3	0.065	1.9	1	C16:0	-26.67	0.21	C18:0	-26.96	0.12	-0.29	0.24	1	0	1	N/A	0	0	0
IND02858	Ja-1-6	VDB02266	JW	0	Järvensuo 1	4		D	Finland	23.3	60.91	Charred deposit	internal	1	this study	AE	4.98	0	1	N/A	N/A	N/A	N/A	N/A	N/A	N/A	N/A	N/A	N/A	N/A	N/A	N/A	N/A	0	N/A	N/A	N/A	N/A	N/A	N/A	N/A	N/A	N/A	N/A	N/A	N/A	N/A	N/A	N/A
IND02865	X409-S3	VDB02273	TRB	1	Syltholm II (MLF00906-II)	4		B	Denmark	11.39	54.65	Charred deposit	internal	1	this study	AE	12227.4	1	1	0	1	1	0	N/A	0.09	0.98	1	1	1	52.9	1.3	0.02	1.6	1	C16:0	-27.85	0.07	C18:0	-35.52	0.06	-7.67	0.09	1	0	1	N/A	0	0	0
IND02866	X3422-S4	VDB02274	TRB	1	Syltholm II (MLF00906-II)	4		B	Denmark	11.39	54.65	Charred deposit	internal	1	this study	AE	4357.1	1	1	0	1	1	0	N/A	0.06	1.52	1	1	1	53.1	1.3	0.039	2.5	1	C16:0	-27.63	0.19	C18:0	-35.39	0.07	-7.76	0.2	1	0	0	N/A	1	0	0
IND02867	X3324-S4	VDB02275	TRB	1	Syltholm II (MLF00906-II)	4		B	Denmark	11.39	54.65	Charred deposit	internal	1	this study	AE	3009.69	1	1	1	1	1	1	N/A	0.15	3.81	1	1	1	87.4	1.5	0.03	4.6	1	C16:0	-24.34	0.08	C18:0	-30.41	0.06	-6.07	0.1	1	1	1	N/A	1	0	0
IND02868	X3324e-S1	VDB02275	TRB	1	Syltholm II (MLF00906-II)	4		B	Denmark	11.39	54.65	Charred deposit	external	1	this study	AE	2103.04	1	1	1	1	1	1	N/A	0.24	5.24	1	1	1	87.2	2.3	0.013	7.8	1	C16:0	-20.64	0.08	C18:0	-24.32	0.08	-3.68	0.11	1	1	1	N/A	0	0	0
IND02869	X4536-S1	VDB02276	TRB	1	Syltholm II (MLF00906-I)	4		B	Denmark	11.39	54.65	Charred deposit	internal	1	this study	AE	90.76	0	1	N/A	N/A	N/A	N/A	N/A	N/A	N/A	N/A	N/A	N/A	N/A	N/A	N/A	N/A	0	N/A	N/A	N/A	N/A	N/A	N/A	N/A	N/A	N/A	N/A	N/A	N/A	N/A	N/A	N/A
IND02870	X5720-S1	VDB02277	TRB	1	Syltholm II (MLF00906-I)	4		B	Denmark	11.39	54.65	Charred deposit	internal	1	this study	AE	948.82	1	1	1	1	1	1	N/A	0.24	3.07	1	1	1	91.2	1.6	0.009	5.6	1	C16:0	-16.65	0.06	C18:0	-18.58	0.11	-1.93	0.13	1	1	1	N/A	0	0	0
IND02871	X6254-S3	VDB02278	TRB	1	Syltholm II (MLF00906-II)	4		B	Denmark	11.39	54.65	Charred deposit	internal	1	this study	AE	1469.38	1	1	1	1	1	1	N/A	0.12	2.8	1	1	1	72.4	1.4	0.006	2.6	1	C16:0	-21.2	0.14	C18:0	-28.29	0.05	-7.08	0.15	1	0	1	N/A	1	0	0
IND02872	X6340-S4	VDB02279	TRB	1	Syltholm II (MLF00906-II)	4		B	Denmark	11.39	54.65	Charred deposit	internal	1	this study	AE	9637.12	1	1	0	1	0	0	N/A	N/A	1.76	1	1	1	54	1.3	0.09	2.7	1	C16:0	-27.83	0.07	C18:0	-36.02	0.12	-8.19	0.14	0	0	0	N/A	0	0	0
IND02873	X6344-S4	VDB02280	EBK	0	Syltholm II (MLF00906-II)	5		B	Denmark	11.39	54.65	Charred deposit	internal	1	this study	AE	3760.96	1	1	1	1	1	0	N/A	0.08	1.6	1	1	1	58	0.9	0.012	4.4	1	C16:0	-28.79	0.07	C18:0	-36.09	0.09	-7.29	0.11	1	0	1	N/A	0	0	0
IND02874	X6345-S4	VDB02281	EBK	0	Syltholm II (MLF00906-II)	5		B	Denmark	11.39	54.65	Charred deposit	internal	1	this study	AE	4155.98	1	1	0	1	0	0	N/A	N/A	2.07	1	1	1	57	1.1	0.013	3.7	1	C16:0	-28.41	0.11	C18:0	-36.25	0.06	-7.84	0.13	0	0	0	N/A	0	0	0
IND02875	X6346-S4	VDB02282	EBK	0	Syltholm II (MLF00906-II)	5		B	Denmark	11.39	54.65	Charred deposit	internal	1	this study	AE	2953.89	1	1	0	1	1	0	N/A	0.09	1.81	1	1	1	56.7	1.1	0.029	3.5	1	C16:0	-28.44	0.07	C18:0	-36.24	0.11	-7.8	0.13	1	0	1	N/A	0	0	0
IND02876	X6348-S4	VDB02283	EBK	0	Syltholm II (MLF00906-II)	5		B	Denmark	11.39	54.65	Charred deposit	internal	1	this study	AE	5606.32	1	1	0	1	1	0	N/A	0.07	1.29	1	1	1	56.1	1.1	0.043	3.5	1	C16:0	-28.92	0.06	C18:0	-36.51	0.1	-7.6	0.12	1	0	1	N/A	0	0	0
IND02877	X6666-S3	VDB02284	TRB	1	Syltholm II (MLF00906-II)	4		B	Denmark	11.39	54.65	Charred deposit	internal	1	this study	AE	7010.32	1	1	1	1	1	0	N/A	0.04	1.42	1	1	1	57.5	1	0.034	2.9	1	C16:0	-28.82	0.07	C18:0	-36.13	0.13	-7.31	0.15	1	0	0	N/A	0	0	0
IND02878	X6828-S2	VDB02285	EBK	0	Syltholm II (MLF00906-II)	5		B	Denmark	11.39	54.65	Charred deposit	internal	1	this study	AE	4647.04	1	1	0	1	0	0	N/A	N/A	1.21	1	1	1	50.1	1.3	0.072	2.3	1	C16:0	-27.76	0.11	C18:0	-36.21	0.06	-8.44	0.13	0	0	0	N/A	0	0	0
IND02879	X7281-S1	VDB02286	EBK	0	Syltholm II (MLF00906-I)	5		B	Denmark	11.39	54.65	Charred deposit	internal	1	this study	AE	963.14	1	1	1	1	1	1	N/A	0.1	2.62	1	1	1	72.6	1.1	0.004	3	1	C16:0	-28.73	0.08	C18:0	-33.09	0.08	-4.36	0.11	1	0	1	N/A	0	0	0
IND02880	X7340-S4	VDB02287	EBK	0	Syltholm II (MLF00906-II)	5		B	Denmark	11.39	54.65	Charred deposit	internal	1	this study	AE	69.74	1	1	0	1	1	0	N/A	0.22	2.46	1	1	1	61.5	1.9	0.021	18	0	N/A	N/A	N/A	N/A	N/A	N/A	N/A	N/A	1	0	1	N/A	1	1	0
IND02881	X12455-S1	VDB02288	EBK	0	Syltholm II (MLF00906-I)	5		B	Denmark	11.39	54.65	Charred deposit	internal	1	this study	AE	1581.31	1	1	1	1	1	1	N/A	0.13	2.75	1	1	1	69.5	0.9	0.006	3.2	1	C16:0	-21.74	0.06	C18:0	-29.48	0.06	-7.75	0.08	1	0	1	N/A	1	0	0
IND02882	X12629-S4	VDB02289	EBK	0	Syltholm II (MLF00906-I)	5		B	Denmark	11.39	54.65	Charred deposit	internal	1	this study	AE	1033.57	1	1	1	1	1	1	N/A	0.16	2.53	1	1	1	90.1	1.9	0.002	1.4	1	C16:0	-17.77	0.1	C18:0	-21.38	0.11	-3.61	0.15	1	1	1	N/A	1	0	0
IND02883	X12818-S1	VDB02290	TRB	1	Syltholm II (MLF00906-I)	4		B	Denmark	11.39	54.65	Charred deposit	internal	1	this study	AE	7472.12	1	1	1	1	1	0	N/A	0.07	0.99	1	1	1	49.9	1	0.06	23.3	1	C16:0	-26.99	0.08	C18:0	-34.24	0.07	-7.25	0.11	1	0	1	N/A	0	1	0
IND02884	X13084-S1	VDB02291	EBK	0	Syltholm II (MLF00906-I)	5		B	Denmark	11.39	54.65	Charred deposit	internal	1	this study	AE	770.47	1	1	1	1	1	0	N/A	0.21	2.97	1	1	1	87.2	1.4	0.019	4	1	C16:0	-19.85	0.11	C18:0	-25.96	0.13	-6.11	0.17	1	1	1	N/A	0	0	0
LEG0032	KML 49.5/7.70:18i	N/A	TRB	1	Åkonge	4		B	Denmark	11.55	55.58	Sherd	Internal	1	Cubas et al. 2020	SE		1	0	0	0	0	0	N/A	N/A	N/A	0	0	0	N/A	N/A	N/A	N/A	1	C16:0	-29.88	N/A	C18:0	-33.72	N/A	-3.84	N/A	0	N/A	N/A	N/A	N/A	N/A	N/A
LEG0034	KML 49.5/74.0:127i	N/A	TRB	1	Åkonge	4		B	Denmark	11.55	55.58	Sherd	Internal	1	Craig et al. 2011; Saul 2011	SE		1	0	0	0	0	0	N/A	N/A	N/A	0	0	0	N/A	N/A	N/A	N/A	1	C16:0	-29	N/A	C18:0	-32	N/A	-3	N/A	0	N/A	N/A	N/A	N/A	N/A	N/A
LEG0038	KML 49.5/76.5:9i	N/A	TRB	1	Åkonge	4		B	Denmark	11.55	55.58	Sherd	Internal	1	Craig et al. 2011; Saul 2011	SE		1	0	0	0	0	0	N/A	N/A	N/A	0	0	0	N/A	N/A	N/A	N/A	1	C16:0	-30.2	N/A	C18:0	-30.6	N/A	-0.4	N/A	0	N/A	N/A	N/A	N/A	N/A	N/A
LEG0039	KML 49.5/77.0:113f	N/A	EBK	0	Åkonge	5		B	Denmark	11.55	55.58	Charred deposit	Internal	1	Robson 2015	SE		1	0	0	0	0	0	N/A	N/A	N/A	0	0	0	N/A	N/A	N/A	N/A	1	C16:0	-31	N/A	C18:0	-32.3	N/A	-1.3	N/A	0	N/A	N/A	N/A	N/A	N/A	N/A
LEG0040	KML 49.5/77.0:113i	N/A	EBK	0	Åkonge	5		B	Denmark	11.55	55.58	Sherd	Internal	1	Craig et al. 2011	SE		1	0	0	0	0	0	N/A	N/A	N/A	0	0	0	N/A	N/A	N/A	N/A	1	C16:0	-29.8	N/A	C18:0	-32.5	N/A	-2.7	N/A	0	N/A	N/A	N/A	N/A	N/A	N/A
LEG0041	KML 49.5/77.0:18i	N/A	TRB	1	Åkonge	4		B	Denmark	11.55	55.58	Sherd	Internal	1	Craig et al. 2011	SE		1	0	0	0	0	0	N/A	N/A	N/A	0	0	0	N/A	N/A	N/A	N/A	1	C16:0	-29.9	N/A	C18:0	-33.7	N/A	-3.8	N/A	0	N/A	N/A	N/A	N/A	N/A	N/A
LEG0042	KML 49.5/77.0:26i	N/A	TRB	1	Åkonge	4		B	Denmark	11.55	55.58	Sherd	Internal	1	Craig et al. 2011	SE		1	0	0	0	0	0	N/A	N/A	N/A	0	0	0	N/A	N/A	N/A	N/A	1	C16:0	-30.3	N/A	C18:0	-31.7	N/A	-1.4	N/A	0	N/A	N/A	N/A	N/A	N/A	N/A
LEG0044	KML 49.5/77.5:80i	N/A	TRB	1	Åkonge	4		B	Denmark	11.55	55.58	Sherd	Internal	1	Craig et al. 2011; Saul 2011	SE		1	0	0	0	0	0	N/A	N/A	N/A	0	0	0	N/A	N/A	N/A	N/A	1	C16:0	-29.2	N/A	C18:0	-31	N/A	-1.8	N/A	0	N/A	N/A	N/A	N/A	N/A	N/A
LEG0045	KML 49.5/78.0:49f(1)	N/A	EBK	0	Åkonge	5		B	Denmark	11.55	55.58	Charred deposit	Internal	1	Robson 2015	SE		1	0	0	0	0	0	N/A	N/A	N/A	0	0	0	N/A	N/A	N/A	N/A	1	C16:0	-29.3	N/A	C18:0	-32.4	N/A	-3.1	N/A	0	N/A	N/A	N/A	N/A	N/A	N/A
LEG0047	KML 49.5/78.0:49i	N/A	EBK	0	Åkonge	5		B	Denmark	11.55	55.58	Sherd	Internal	1	Craig et al. 2011	SE		1	0	1	1	1	1	N/A	N/A	N/A	1	0	1	N/A	N/A	N/A	N/A	1	C16:0	-29.5	N/A	C18:0	-33.3	N/A	-3.8	N/A	1	N/A	N/A	N/A	N/A	N/A	N/A
LEG0049	KML 50.0/74.0:12i	N/A	TRB	1	Åkonge	4		B	Denmark	11.55	55.58	Sherd	Internal	1	Craig et al. 2011; Saul 2011	SE		1	0	1	1	1	1	N/A	N/A	N/A	1	0	1	N/A	N/A	N/A	N/A	1	C16:0	-29.7	N/A	C18:0	-31.4	N/A	-1.7	N/A	1	N/A	N/A	N/A	N/A	N/A	N/A
LEG0051	KML 50.0/74.0:9i	N/A	TRB	1	Åkonge	4		B	Denmark	11.55	55.58	Sherd	Internal	1	Craig et al. 2011; Saul 2011	SE		1	0	0	0	0	0	N/A	N/A	N/A	0	0	0	N/A	N/A	N/A	N/A	1	C16:0	-30.1	N/A	C18:0	-31.2	N/A	-1.1	N/A	0	N/A	N/A	N/A	N/A	N/A	N/A
LEG0052	KML 50.0/75.5:84f	N/A	EBK	0	Åkonge	5		B	Denmark	11.55	55.58	Charred deposit	Internal	1	Robson 2015	SE		1	0	0	0	0	0	N/A	N/A	N/A	0	0	0	N/A	N/A	N/A	N/A	1	C16:0	-30.5	N/A	C18:0	-34.3	N/A	-3.8	N/A	0	N/A	N/A	N/A	N/A	N/A	N/A
LEG0053	KML 50.0/75.5:84i	N/A	EBK	0	Åkonge	5		B	Denmark	11.55	55.58	Sherd	Internal	1	Craig et al. 2011	SE		1	0	0	0	0	0	N/A	N/A	N/A	0	0	1	N/A	N/A	N/A	N/A	1	C16:0	-30.9	N/A	C18:0	-33	N/A	-2.1	N/A	0	N/A	N/A	N/A	N/A	N/A	N/A
LEG0054	KML 50.0/75.5:8i	N/A	EBK	0	Åkonge	5		B	Denmark	11.55	55.58	Sherd	Internal	1	Craig et al. 2011	SE		1	0	0	0	0	0	N/A	N/A	N/A	0	0	0	N/A	N/A	N/A	N/A	1	C16:0	-30.38	N/A	C18:0	-33.72	N/A	-3.34	N/A	0	N/A	N/A	N/A	N/A	N/A	N/A
LEG0057	KML 50.0/76.0:8i	N/A	TRB	1	Åkonge	4		B	Denmark	11.55	55.58	Sherd	Internal	1	Craig et al. 2011; Saul 2011	SE		1	0	0	0	0	0	N/A	N/A	N/A	0	0	0	N/A	N/A	N/A	N/A	1	C16:0	-29.9	N/A	C18:0	-33.4	N/A	-3.5	N/A	0	N/A	N/A	N/A	N/A	N/A	N/A
LEG0059	KML 50.0/76.0:98i	N/A	TRB	1	Åkonge	4		B	Denmark	11.55	55.58	Sherd	Internal	1	Craig et al. 2011; Saul 2011	SE		1	0	0	0	0	0	N/A	N/A	N/A	0	0	0	N/A	N/A	N/A	N/A	1	C16:0	-28	N/A	C18:0	-30.5	N/A	-2.5	N/A	0	N/A	N/A	N/A	N/A	N/A	N/A
LEG0060	KML 50.0/77.0:155i	N/A	TRB	1	Åkonge	4		B	Denmark	11.55	55.58	Sherd	Internal	1	Craig et al. 2011; Robson 2015	SE		1	0	0	0	0	0	N/A	N/A	N/A	0	0	0	N/A	N/A	N/A	N/A	1	C16:0	-29.9	N/A	C18:0	-33.6	N/A	-3.7	N/A	0	N/A	N/A	N/A	N/A	N/A	N/A
LEG0061	KML 50.0/77.5:10f	N/A	TRB	1	Åkonge	4		B	Denmark	11.55	55.58	Charred deposit	Internal	1	Craig et al. 2011; Robson 2015; Saul 2011	SE		1	0	0	1	1	0	N/A	N/A	N/A	0	0	1	N/A	N/A	N/A	N/A	0	N/A	N/A	N/A	N/A	N/A	N/A	N/A	N/A	1	N/A	N/A	N/A	N/A	N/A	N/A
LEG0062	KML 50.0/77.5:10i	N/A	TRB	1	Åkonge	4		B	Denmark	11.55	55.58	Sherd	Internal	1	Craig et al. 2011; Saul 2011	SE		1	0	0	0	0	0	N/A	N/A	N/A	0	0	0	N/A	N/A	N/A	N/A	1	C16:0	-29.4	N/A	C18:0	-30.4	N/A	-1	N/A	0	N/A	N/A	N/A	N/A	N/A	N/A
LEG0063	KML 50.0/78.5:11i	N/A	TRB	1	Åkonge	4		B	Denmark	11.55	55.58	Sherd	Internal	1	Craig et al. 2011; Saul 2011	SE		1	0	0	0	0	0	N/A	N/A	N/A	0	0	0	N/A	N/A	N/A	N/A	1	C16:0	-29.1	N/A	C18:0	-33.2	N/A	-4.1	N/A	0	N/A	N/A	N/A	N/A	N/A	N/A
LEG0065	KML 50.0/78.5:2i	N/A	EBK	0	Åkonge	5		B	Denmark	11.55	55.58	Sherd	Internal	1	Craig et al. 2011	SE		1	0	0	0	0	0	N/A	N/A	N/A	0	0	0	N/A	N/A	N/A	N/A	1	C16:0	-29.8	N/A	C18:0	-32.4	N/A	-2.6	N/A	0	N/A	N/A	N/A	N/A	N/A	N/A
LEG0067	KML 50.5/78.5:2s	N/A	EBK	0	Åkonge	5		B	Denmark	11.55	55.58	Charred deposit	external	1	Craig et al. 2011	SE		1	0	0	1	1	0	N/A	N/A	N/A	0	0	1	N/A	N/A	N/A	N/A	0	N/A	N/A	N/A	N/A	N/A	N/A	N/A	N/A	1	N/A	N/A	N/A	N/A	N/A	N/A
LEG0068	KML Peter's Poti	N/A	TRB	1	Åkonge	4		B	Denmark	11.55	55.58	Sherd	Internal	1	Craig et al. 2011	SE		1	0	0	0	0	0	N/A	N/A	N/A	0	0	0	N/A	N/A	N/A	N/A	1	C16:0	-30.5	N/A	C18:0	-33.8	N/A	-3.3	N/A	0	N/A	N/A	N/A	N/A	N/A	N/A
LEG0080	KML 49.5/75.5:20i	N/A	TRB	1	Åkonge	4		B	Denmark	11.55	55.58	Sherd	Internal	1	Craig et al. 2011	SE		1	0	0	0	0	0	N/A	N/A	N/A	0	0	0	N/A	N/A	N/A	N/A	1	C16:0	-30.7	N/A	C18:0	-34.4	N/A	-3.7	N/A	0	N/A	N/A	N/A	N/A	N/A	N/A
LEG0466	J/L-46	N/A	SWB	1	Doel ‘Deurganckdok’	5		A	Belgium	4.21	51.27	Charred deposit	N/A	1	Craig et al. 2007	SE		1	0	0	0	0	0	N/A	N/A	N/A	0	0	0	N/A	N/A	N/A	N/A	1	C16:0	-31.5	N/A	C18:0	-35.1	N/A	-3.6	N/A	0	N/A	N/A	N/A	N/A	N/A	N/A
LEG0467	J/L-62	N/A	SWB	1	Doel ‘Deurganckdok’	5		A	Belgium	4.21	51.27	Charred deposit	N/A	1	Craig et al. 2007	SE		1	0	0	0	0	0	N/A	N/A	N/A	0	0	0	N/A	N/A	N/A	N/A	1	C16:0	-32.2	N/A	C18:0	-33.2	N/A	-1	N/A	0	N/A	N/A	N/A	N/A	N/A	N/A
LEG0471	Db2 perk. 7	N/A	CWC	1	Dubičiai 2	3		C	Lithuania	24.7	54	Sherd	Internal	1	Robson et al. 2019	SE	8	1	0	1	1	0	0	N/A	N/A	N/A	0	0	0	N/A	N/A	N/A	N/A	1	C16:0	-28.9	N/A	C18:0	-29.3	N/A	-0.4	N/A	0	N/A	N/A	N/A	N/A	N/A	N/A
LEG0472	Db2 perk. 8	N/A	CWC	1	Dubičiai 2	3		C	Lithuania	24.7	54	Sherd	Internal	1	Robson et al. 2019	SE	10	1	0	1	0	0	0	N/A	N/A	N/A	0	0	0	N/A	N/A	N/A	N/A	1	C16:0	-27.4	N/A	C18:0	-28.5	N/A	-1.1	N/A	0	N/A	N/A	N/A	N/A	N/A	N/A
LEG0484	KM 16288:51	N/A	CWC	1	Espoo Näkinkylä	3		D	Finland	24.6	60.2	Sherd	Internal	1	Pääkkönen et al. 2019	AE	1136.3	1	0	0	1	0	0	0	N/A	N/A	0	0	0	N/A	N/A	N/A	N/A	1	C16:0	-26.9	N/A	C18:0	-31.4	N/A	-4.5	N/A	0	N/A	N/A	0	N/A	N/A	N/A
LEG0485	KM 16288:59	N/A	CWC	1	Espoo Näkinkylä	3		D	Finland	24.6	60.2	Sherd	Internal	1	Pääkkönen et al. 2019	AE	121.2	1	0	0	1	0	0	0	N/A	N/A	0	0	0	N/A	N/A	N/A	N/A	1	C16:0	-26.1	N/A	C18:0	-26.9	N/A	-0.8	N/A	0	N/A	N/A	0	N/A	N/A	N/A
LEG0498	15 ACCSIM	N/A	EBK	0	FHM 1592 Ringkloster	5		B	Denmark	9.97	56.01	N/A	N/A	1	Robson 2015	AE		1	0	0	0	0	0	N/A	N/A	N/A	0	0	0	N/A	N/A	N/A	N/A	1	C16:0	-25.5	N/A	C18:0	-25.3	N/A	0.2	N/A	0	N/A	N/A	N/A	N/A	N/A	N/A
LEG0499	15 ACETIM	N/A	EBK	0	FHM 1592 Ringkloster	5		B	Denmark	9.97	56.01	N/A	N/A	1	Robson 2015	AE		1	0	0	0	0	0	N/A	N/A	N/A	0	0	0	N/A	N/A	N/A	N/A	1	C16:0	-31.7	N/A	C18:0	-31.7	N/A	0	N/A	0	N/A	N/A	N/A	N/A	N/A	N/A
LEG0500	15 ACFEIM	N/A	EBK	0	FHM 1592 Ringkloster	5		B	Denmark	9.97	56.01	N/A	N/A	1	Robson 2015	AE		1	0	0	0	0	0	N/A	N/A	N/A	0	0	0	N/A	N/A	N/A	N/A	1	C16:0	-26.1	N/A	C18:0	-28.8	N/A	-2.7	N/A	0	N/A	N/A	N/A	N/A	N/A	N/A
LEG0501	15 ADSYIM	N/A	EBK	0	FHM 1592 Ringkloster	5		B	Denmark	9.97	56.01	N/A	N/A	1	Robson 2015	AE		1	0	0	0	0	0	N/A	N/A	N/A	0	0	0	N/A	N/A	N/A	N/A	1	C16:0	-21.4	N/A	C18:0	-29.5	N/A	-8.1	N/A	0	N/A	N/A	N/A	N/A	N/A	N/A
LEG0502	15 EAJJIM	N/A	EBK	0	FHM 1592 Ringkloster	5		B	Denmark	9.97	56.01	N/A	N/A	1	Robson 2015	AE		1	0	0	0	0	0	N/A	N/A	N/A	0	0	0	N/A	N/A	N/A	N/A	1	C16:0	-26.4	N/A	C18:0	-32.6	N/A	-6.2	N/A	0	N/A	N/A	N/A	N/A	N/A	N/A
LEG0503	150 VGIM	N/A	EBK	0	FHM 1592 Ringkloster	5		B	Denmark	9.97	56.01	N/A	N/A	1	Robson 2015	AE		1	0	0	0	0	0	N/A	N/A	N/A	0	0	0	N/A	N/A	N/A	N/A	1	C16:0	-27.4	N/A	C18:0	-29.2	N/A	-1.8	N/A	0	N/A	N/A	N/A	N/A	N/A	N/A
LEG0504	159 CJBIM	N/A	EBK	0	FHM 1592 Ringkloster	5		B	Denmark	9.97	56.01	N/A	N/A	1	Robson 2015	AE		1	0	0	0	0	0	N/A	N/A	N/A	0	0	0	N/A	N/A	N/A	N/A	1	C16:0	-29.5	N/A	C18:0	-30.1	N/A	-0.6	N/A	0	N/A	N/A	N/A	N/A	N/A	N/A
LEG0506	1592 ARSBW	N/A	EBK	0	FHM 1592 Ringkloster	5		B	Denmark	9.97	56.01	N/A	N/A	1	Robson 2015	AE		1	0	0	0	0	0	N/A	N/A	N/A	0	0	0	N/A	N/A	N/A	N/A	1	C16:0	-27.1	N/A	C18:0	-26.4	N/A	0.7	N/A	0	N/A	N/A	N/A	N/A	N/A	N/A
LEG0509	1592_AAALA	N/A	EBK	0	FHM 1592 Ringkloster	5		B	Denmark	9.97	56.01	Sherd	Internal	1	Courel et al. 2020	AE	4.7	0	1	N/A	N/A	N/A	N/A	N/A	N/A	N/A	N/A	N/A	N/A	51.7	N/A	N/A	N/A	1	C16:0	-29.19	N/A	C18:0	-31.53	N/A	-2.33	N/A	N/A	N/A	N/A	N/A	N/A	N/A	N/A
LEG0510	1592_AAAPD	N/A	EBK	0	FHM 1592 Ringkloster	5		B	Denmark	9.97	56.01	Sherd	Internal	1	Courel et al. 2020	AE	5.6	1	1	1	1	1	0	N/A	0.2	1.19	1	1	1	10	N/A	N/A	N/A	1	C16:0	-43.54	N/A	C18:0	-40.44	N/A	3.1	N/A	1	0	1	N/A	N/A	N/A	N/A
LEG0511	1592_AACAV	N/A	EBK	0	FHM 1592 Ringkloster	5		B	Denmark	9.97	56.01	Sherd	Internal	1	Courel et al. 2020	AE	15.4	1	1	1	1	1	1	N/A	0.36	1.64	1	1	1	47.8	N/A	N/A	N/A	1	C16:0	-29.36	N/A	C18:0	-29.66	N/A	-0.3	N/A	1	0	1	N/A	N/A	N/A	N/A
LEG0512	1592_AADNV	N/A	EBK	0	FHM 1592 Ringkloster	5		B	Denmark	9.97	56.01	Sherd	Internal	1	Courel et al. 2020	AE	14.1	1	1	0	1	1	0	N/A	0.47	1.26	1	1	1	42.9	N/A	N/A	N/A	1	C16:0	-30.1	N/A	C18:0	-29.28	N/A	0.82	N/A	1	0	1	N/A	N/A	N/A	N/A
LEG0513	1592_AADRY	N/A	EBK	0	FHM 1592 Ringkloster	5		B	Denmark	9.97	56.01	Sherd	Internal	1	Courel et al. 2020	AE	1.6	1	1	0	1	1	0	N/A	0.24	1.83	1	1	1	57.2	N/A	N/A	N/A	1	C16:0	-27.49	N/A	C18:0	-27.22	N/A	0.27	N/A	1	0	1	N/A	N/A	N/A	N/A
LEG0514	1592_AADSY	N/A	EBK	0	FHM 1592 Ringkloster	5		B	Denmark	9.97	56.01	Sherd	Internal	1	Courel et al. 2020	AE	60.6	1	1	1	1	1	0	N/A	0.13	1.96	1	1	1	46.7	N/A	N/A	N/A	1	C16:0	-27.99	N/A	C18:0	-28.64	N/A	-0.65	N/A	1	0	1	N/A	N/A	N/A	N/A
LEG0515	1592_AADYS	N/A	EBK	0	FHM 1592 Ringkloster	5		B	Denmark	9.97	56.01	Sherd	Internal	1	Courel et al. 2020	AE	5.5	1	1	1	1	1	1	N/A	0.36	4.06	1	1	1	43.3	N/A	N/A	N/A	1	C16:0	-22.94	N/A	C18:0	-23.17	N/A	-0.23	N/A	1	0	1	N/A	N/A	N/A	N/A
LEG0516	1592_AAEEV	N/A	EBK	0	FHM 1592 Ringkloster	5		B	Denmark	9.97	56.01	Sherd	Internal	1	Courel et al. 2020	AE	9.7	1	1	0	1	0	0	N/A	N/A	1.91	1	1	1	39.8	N/A	N/A	N/A	1	C16:0	-30.67	N/A	C18:0	-33.7	N/A	-3.04	N/A	0	0	0	N/A	N/A	N/A	N/A
LEG0517	1592_AAOYQ	N/A	EBK	0	FHM 1592 Ringkloster	5		B	Denmark	9.97	56.01	Sherd	Internal	1	Courel et al. 2020	AE	6.9	1	1	1	1	1	0	N/A	0.08	3.1	1	1	1	45.9	N/A	N/A	N/A	1	C16:0	-30.6	N/A	C18:0	-31.33	N/A	-0.73	N/A	1	0	1	N/A	N/A	N/A	N/A
LEG0518	1734 NJN	N/A	EBK	0	FHM 1734 Frederiks Odde	5		B	Denmark	10.26	56.03	Sherd	Internal	1	Craig et al. 2011	SE		1	0	0	0	0	0	N/A	N/A	N/A	0	0	0	N/A	N/A	N/A	N/A	1	C16:0	-20.7	N/A	C18:0	-23.6	N/A	-2.9	N/A	0	N/A	N/A	N/A	N/A	N/A	N/A
LEG0519	1734 PJO	N/A	TRB	1	FHM 1734 Norsminde	4		B	Denmark	10.3	56	Sherd	Internal	1	Craig et al. 2011	SE		1	0	0	0	0	0	N/A	N/A	N/A	0	0	0	N/A	N/A	N/A	N/A	1	C16:0	-21.2	N/A	C18:0	-18.9	N/A	2.3	N/A	0	N/A	N/A	N/A	N/A	N/A	N/A
LEG0522	2033 AAXM	N/A	EBK	0	FHM 2033 Tybrind Vig	5		B	Denmark	9.82	55.39	N/A	N/A	1	Craig et al. 2011; Robson 2015	SE		1	0	0	0	0	0	N/A	N/A	N/A	0	0	0	N/A	N/A	N/A	N/A	1	C16:0	-25	N/A	C18:0	-28.6	N/A	-3.6	N/A	0	N/A	N/A	N/A	N/A	N/A	N/A
LEG0526	2033 BGCIM	N/A	EBK	0	FHM 2033 Tybrind Vig	5		B	Denmark	9.82	55.39	N/A	N/A	1	Craig et al. 2007; Craig et al. 2011	SE		1	0	0	1	0	0	N/A	N/A	N/A	0	0	0	N/A	N/A	N/A	N/A	1	C16:0	-28.8	N/A	C18:0	-24.3	N/A	4.5	N/A	0	N/A	N/A	N/A	N/A	N/A	N/A
LEG0530	2033 BOFa	N/A	EBK	0	FHM 2033 Tybrind Vig	5		B	Denmark	9.82	55.39	N/A	N/A	1	Craig et al. 2007; Craig et al. 2011; Robson 2015	SE		1	0	0	0	0	0	N/A	N/A	N/A	0	0	0	N/A	N/A	N/A	N/A	1	C16:0	-24.2	N/A	C18:0	-27.7	N/A	-3.5	N/A	0	N/A	N/A	N/A	N/A	N/A	N/A
LEG0531	2033 BQRIM	N/A	EBK	0	FHM 2033 Tybrind Vig	5		B	Denmark	9.82	55.39	N/A	N/A	1	Craig et al. 2011	SE		1	0	0	0	0	0	N/A	N/A	N/A	0	0	0	N/A	N/A	N/A	N/A	1	C16:0	-19	N/A	C18:0	-25.1	N/A	-6.1	N/A	0	N/A	N/A	N/A	N/A	N/A	N/A
LEG0532	2033 BQYIM	N/A	EBK	0	FHM 2033 Tybrind Vig	5		B	Denmark	9.82	55.39	N/A	N/A	1	Craig et al. 2011	SE		1	0	0	0	0	0	N/A	N/A	N/A	0	0	0	N/A	N/A	N/A	N/A	1	C16:0	-17.2	N/A	C18:0	-16.2	N/A	1	N/A	0	N/A	N/A	N/A	N/A	N/A	N/A
LEG0533	2033 CAD	N/A	EBK	0	FHM 2033 Tybrind Vig	5		B	Denmark	9.82	55.39	N/A	N/A	1	Craig et al. 2007; Craig et al. 2011	SE		1	0	1	1	1	1	N/A	N/A	N/A	1		1	N/A	N/A	N/A	N/A	1	C16:0	-25.4	N/A	C18:0	-25.9	N/A	-0.5	N/A	1	N/A	N/A	N/A	N/A	N/A	N/A
LEG0534	2033 FJL	N/A	EBK	0	FHM 2033 Tybrind Vig	5		B	Denmark	9.82	55.39	N/A	N/A	1	Craig et al. 2011	SE		1	0	0	0	0	0	N/A	N/A	N/A	0	0	0	N/A	N/A	N/A	N/A	1	C16:0	-23.1	N/A	C18:0	-23.5	N/A	-0.4	N/A	0	N/A	N/A	N/A	N/A	N/A	N/A
LEG0537	2033 LGAIM	N/A	EBK	0	FHM 2033 Tybrind Vig	5		B	Denmark	9.82	55.39	N/A	N/A	1	Craig et al. 2011	SE		1	0	0	0	0	0	N/A	N/A	N/A	0	0	0	N/A	N/A	N/A	N/A	1	C16:0	-22.2	N/A	C18:0	-22.3	N/A	-0.1	N/A	0	N/A	N/A	N/A	N/A	N/A	N/A
LEG0539	2033 LGKM	N/A	EBK	0	FHM 2033 Tybrind Vig	5		B	Denmark	9.82	55.39	N/A	N/A	1	Craig et al. 2011	SE		1	0	0	0	0	0	N/A	N/A	N/A	0	0	0	N/A	N/A	N/A	N/A	1	C16:0	-24	N/A	C18:0	-29.4	N/A	-5.4	N/A	0	N/A	N/A	N/A	N/A	N/A	N/A
LEG0546	2033 OB	N/A	EBK	0	FHM 2033 Tybrind Vig	5		B	Denmark	9.82	55.39	N/A	N/A	1	Craig et al. 2011	SE		1	0	0	0	0	0	N/A	N/A	N/A	0	0	0	N/A	N/A	N/A	N/A	1	C16:0	-27.4	N/A	C18:0	-30.9	N/A	-3.5	N/A	0	N/A	N/A	N/A	N/A	N/A	N/A
LEG0548	2033 PHBM	N/A	EBK	0	FHM 2033 Tybrind Vig	5		B	Denmark	9.82	55.39	N/A	N/A	1	Craig et al. 2011	SE		1	0	0	0	0	0	N/A	N/A	N/A	0	0	0	N/A	N/A	N/A	N/A	1	C16:0	-19.9	N/A	C18:0	-23.9	N/A	-4	N/A	0	N/A	N/A	N/A	N/A	N/A	N/A
LEG0551	2033 PST	N/A	EBK	0	FHM 2033 Tybrind Vig	5		B	Denmark	9.82	55.39	N/A	N/A	1	Craig et al. 2007; Craig et al. 2011	SE		1	0	0	1	0	0	N/A	N/A	N/A	0	0	0	N/A	N/A	N/A	N/A	1	C16:0	-22.4	N/A	C18:0	-24.2	N/A	-1.8	N/A	0	N/A	N/A	N/A	N/A	N/A	N/A
LEG0552	2033 QME	N/A	EBK	0	FHM 2033 Tybrind Vig	5		B	Denmark	9.82	55.39	N/A	N/A	1	Craig et al. 2011; Robson 2015	SE		1	0	0	0	0	0	N/A	N/A	N/A	0	0	0	N/A	N/A	N/A	N/A	1	C16:0	-21.5	N/A	C18:0	-24.1	N/A	-2.6	N/A	0	N/A	N/A	N/A	N/A	N/A	N/A
LEG0553	2033 RAG	N/A	EBK	0	FHM 2033 Tybrind Vig	5		B	Denmark	9.82	55.39	N/A	N/A	1	Craig et al. 2007; Craig et al. 2011; Robson 2015	SE		1	0	1	1	1	1	N/A	N/A	N/A	1	0	1	N/A	N/A	N/A	N/A	1	C16:0	-26.9	N/A	C18:0	-29.9	N/A	-3	N/A	1	N/A	N/A	N/A	N/A	N/A	N/A
LEG0554	2033 RBD	N/A	EBK	0	FHM 2033 Tybrind Vig	5		B	Denmark	9.82	55.39	N/A	N/A	1	Craig et al. 2007; Craig et al. 2011; Robson 2015	SE		1	0	1	1	1	1	N/A	N/A	N/A	1	0	1	N/A	N/A	N/A	N/A	1	C16:0	-23.9	N/A	C18:0	-24.3	N/A	-0.4	N/A	1	N/A	N/A	N/A	N/A	N/A	N/A
LEG0555	2033 RCF	N/A	EBK	0	FHM 2033 Tybrind Vig	5		B	Denmark	9.82	55.39	N/A	N/A	1	Craig et al. 2011; Robson 2015	SE		1	0	0	0	0	0	N/A	N/A	N/A	0	0	0	N/A	N/A	N/A	N/A	1	C16:0	-25.1	N/A	C18:0	-24.9	N/A	0.2	N/A	0	N/A	N/A	N/A	N/A	N/A	N/A
LEG0556	2033 SCJ	N/A	EBK	0	FHM 2033 Tybrind Vig	5		B	Denmark	9.82	55.39	N/A	N/A	1	Craig et al. 2011	SE		1	0	0	0	0	0	N/A	N/A	N/A	0	0	0	N/A	N/A	N/A	N/A	1	C16:0	-17.6	N/A	C18:0	-18.9	N/A	-1.3	N/A	0	N/A	N/A	N/A	N/A	N/A	N/A
LEG0557	2033 SGB	N/A	EBK	0	FHM 2033 Tybrind Vig	5		B	Denmark	9.82	55.39	N/A	N/A	1	Craig et al. 2007; Craig et al. 2011; Robson 2015	SE		1	0	1	1	1	1	N/A	N/A	N/A	0	0	0	N/A	N/A	N/A	N/A	1	C16:0	-24.4	N/A	C18:0	-26.2	N/A	-1.8	N/A	0	N/A	N/A	N/A	N/A	N/A	N/A
LEG0558	2033_AAX-B	N/A	EBK	0	FHM 2033 Tybrind Vig	5		B	Denmark	9.82	55.39	Sherd	Internal	1	Courel et al. 2020	AE	20.4	1	1	0	0	0	0	N/A	N/A	N/A	1	1	1	77.6	N/A	N/A	N/A	1	C16:0	-27	N/A	C18:0	-28.96	N/A	-1.96	N/A	0	1	0	N/A	N/A	N/A	N/A
LEG0559	2033_AAX-C	N/A	EBK	0	FHM 2033 Tybrind Vig	5		B	Denmark	9.82	55.39	Sherd	Internal	1	Courel et al. 2020	AE	5.1	1	1	1	1	1	1	N/A	0.43	2.46	1	1	1	76.7	N/A	N/A	N/A	1	C16:0	-22.82	N/A	C18:0	-26.89	N/A	-4.06	N/A	1	1	1	N/A	N/A	N/A	N/A
LEG0560	2033_AAX-D	N/A	EBK	0	FHM 2033 Tybrind Vig	5		B	Denmark	9.82	55.39	Sherd	Internal	1	Courel et al. 2020	AE	27.6	1	1	1	1	1	1	N/A	0.14	3.49	1	1	1	77.7	N/A	N/A	N/A	1	C16:0	-21.85	N/A	C18:0	-23.35	N/A	-1.5	N/A	1	1	1	N/A	N/A	N/A	N/A
LEG0561	2033_AFK	N/A	EBK	0	FHM 2033 Tybrind Vig	5		B	Denmark	9.82	55.39	Sherd	Internal	1	Courel et al. 2020	AE	20.1	1	1	0	1	1	1	N/A	0.23	2.38	1	1	1	80.3	N/A	N/A	N/A	1	C16:0	-25.09	N/A	C18:0	-28.47	N/A	-3.38	N/A	1	1	1	N/A	N/A	N/A	N/A
LEG0562	2033_AKS-B	N/A	EBK	0	FHM 2033 Tybrind Vig	5		B	Denmark	9.82	55.39	Sherd	Internal	1	Courel et al. 2020	AE	8.6	1	1	0	0	0	0	N/A	N/A	N/A	1	1	1	64.1	N/A	N/A	N/A	1	C16:0	-25.41	N/A	C18:0	-27.18	N/A	-1.78	N/A	0	0	0	N/A	N/A	N/A	N/A
LEG0563	2033_AYL-B	N/A	EBK	0	FHM 2033 Tybrind Vig	5		B	Denmark	9.82	55.39	Sherd	Internal	1	Courel et al. 2020	AE	8.3	1	1	0	1	0	0	N/A	N/A	4.36	1	1	1	73.6	N/A	N/A	N/A	1	C16:0	-24.4	N/A	C18:0	-25.58	N/A	-1.18	N/A	0	0	0	N/A	N/A	N/A	N/A
LEG0564	2033_BGC-C	N/A	EBK	0	FHM 2033 Tybrind Vig	5		B	Denmark	9.82	55.39	Sherd	Internal	1	Courel et al. 2020	AE	15	1	1	1	1	1	1	N/A	0.16	2.3	1	1	1	85	N/A	N/A	N/A	1	C16:0	-27.7	N/A	C18:0	-29.59	N/A	-1.89	N/A	1	1	1	N/A	N/A	N/A	N/A
LEG0565	2033_BQL	N/A	EBK	0	FHM 2033 Tybrind Vig	5		B	Denmark	9.82	55.39	Sherd	Internal	1	Courel et al. 2020	AE	12.2	1	1	1	1	0	0	N/A	N/A	1.07	1	1	1	62.6	N/A	N/A	N/A	1	C16:0	-30.07	N/A	C18:0	-30.98	N/A	-0.92	N/A	0	0	0	N/A	N/A	N/A	N/A
LEG0566	2033_BQL.E.R	N/A	EBK	0	FHM 2033 Tybrind Vig	5		B	Denmark	9.82	55.39	Charred deposit	Internal	1	Robson 2015	AE	4.1	0	0	N/A	N/A	N/A	N/A	N/A	N/A	N/A	N/A	N/A	N/A	N/A	N/A	N/A	N/A	0	N/A	N/A	N/A	N/A	N/A	N/A	N/A	N/A	N/A	N/A	N/A	N/A	N/A	N/A	N/A
LEG0567	2033_INT.I.R	N/A	EBK	0	FHM 2033 Tybrind Vig	5		B	Denmark	9.82	55.39	Sherd	Internal	1	Courel et al. 2020	AE	413.7	1	1	1	1	1	1	N/A	0.13	2.23	1	1	1	82.3	N/A	N/A	N/A	1	C16:0	-23.78	N/A	C18:0	-27.01	N/A	-3.23	N/A	1	1	1	N/A	N/A	N/A	N/A
LEG0568	2033_MDB	N/A	EBK	0	FHM 2033 Tybrind Vig	5		B	Denmark	9.82	55.39	Sherd	Internal	1	Courel et al. 2020	AE	14.8	1	1	1	1	1	0	N/A	0.28	2.88	1	1	1	88.3	N/A	N/A	N/A	1	C16:0	-21.23	N/A	C18:0	-19.76	N/A	1.47	N/A	1	1	1	N/A	N/A	N/A	N/A
LEG0569	2033_MTC (2033_MTC-A)	N/A	EBK	0	FHM 2033 Tybrind Vig	5		B	Denmark	9.82	55.39	Sherd	Internal	1	Courel et al. 2020	AE	10.3	1	1	0	0	0	0	N/A	N/A	N/A	1	1	1	32	N/A	N/A	N/A	1	C16:0	-27.33	N/A	C18:0	-29.29	N/A	-1.96	N/A	0	0	0	N/A	N/A	N/A	N/A
LEG0570	2911 102	N/A	TRB	1	FHM 2911 Bjørnsholm	4		B	Denmark	9.21	56.87	Sherd	Internal	1	Craig et al. 2011	SE		1	0	0	0	0	0	N/A	N/A	N/A	0	0	0	N/A	N/A	N/A	N/A	1	C16:0	-29.5	N/A	C18:0	-33.5	N/A	-4	N/A	0	N/A	N/A	N/A	N/A	N/A	N/A
LEG0571	2911 ACEK	N/A	TRB	1	FHM 2911 Bjørnsholm	4		B	Denmark	9.21	56.87	Sherd	Internal	1	Craig et al. 2011	SE		1	0	0	0	0	0	N/A	N/A	N/A	0	0	0	N/A	N/A	N/A	N/A	1	C16:0	-26.1	N/A	C18:0	-29.2	N/A	-3.1	N/A	0	N/A	N/A	N/A	N/A	N/A	N/A
LEG0572	2911 ACEL	N/A	TRB	1	FHM 2911 Bjørnsholm	4		B	Denmark	9.21	56.87	Sherd	Internal	1	Craig et al. 2011	SE		1	0	0	0	0	0	N/A	N/A	N/A	0	0	0	N/A	N/A	N/A	N/A	1	C16:0	-28	N/A	C18:0	-30.6	N/A	-2.6	N/A	0	N/A	N/A	N/A	N/A	N/A	N/A
LEG0573	2911 ACZV	N/A	TRB	1	FHM 2911 Bjørnsholm	4		B	Denmark	9.21	56.87	Sherd	Internal	1	Craig et al. 2011	SE		1	0	0	0	0	0	N/A	N/A	N/A	0	0	0	N/A	N/A	N/A	N/A	1	C16:0	-27.4	N/A	C18:0	-29.1	N/A	-1.7	N/A	0	N/A	N/A	N/A	N/A	N/A	N/A
LEG0574	2911 AEGE	N/A	TRB	1	FHM 2911 Bjørnsholm	4		B	Denmark	9.21	56.87	Sherd	Internal	1	Craig et al. 2011	SE		1	0	0	0	0	0	N/A	N/A	N/A	0	0	0	N/A	N/A	N/A	N/A	1	C16:0	-27.3	N/A	C18:0	-27.1	N/A	0.2	N/A	0	N/A	N/A	N/A	N/A	N/A	N/A
LEG0575	2911 AGGE	N/A	TRB	1	FHM 2911 Bjørnsholm	4		B	Denmark	9.21	56.87	Sherd	Internal	1	Craig et al. 2011	SE		1	0	0	0	0	0	N/A	N/A	N/A	0	0	0	N/A	N/A	N/A	N/A	1	C16:0	-28.1	N/A	C18:0	-32.3	N/A	-4.2	N/A	0	N/A	N/A	N/A	N/A	N/A	N/A
LEG0576	2911 AMBR	N/A	TRB	1	FHM 2911 Bjørnsholm	4		B	Denmark	9.21	56.87	Sherd	Internal	1	Craig et al. 2011	SE		1	0	0	0	0	0	N/A	N/A	N/A	0	0	0	N/A	N/A	N/A	N/A	1	C16:0	-15.7	N/A	C18:0	-18.9	N/A	-3.2	N/A	0	N/A	N/A	N/A	N/A	N/A	N/A
LEG0577	2911 AT(M)	N/A	TRB	1	FHM 2911 Bjørnsholm	4		B	Denmark	9.21	56.87	Sherd	Internal	1	Craig et al. 2011	SE		1	0	0	0	0	0	N/A	N/A	N/A	0	0	0	N/A	N/A	N/A	N/A	1	C16:0	-26.3	N/A	C18:0	-31.4	N/A	-5.1	N/A	0	N/A	N/A	N/A	N/A	N/A	N/A
LEG0578	2911 UAR	N/A	TRB	1	FHM 2911 Bjørnsholm	4		B	Denmark	9.21	56.87	Sherd	Internal	1	Robson 2015	AE		1	0	0	1	0	0	N/A	N/A	N/A	1	0	1	N/A	N/A	N/A	N/A	1	C16:0	-12	N/A	C18:0	-23.9	N/A	-11.9	N/A	0	N/A	N/A	N/A	N/A	N/A	N/A
LEG0579	2911 YN(M)	N/A	TRB	1	FHM 2911 Bjørnsholm	4		B	Denmark	9.21	56.87	Sherd	Internal	1	Craig et al. 2011	SE		1	0	0	0	0	0	N/A	N/A	N/A	0	0	0	N/A	N/A	N/A	N/A	1	C16:0	-21.1	N/A	C18:0	-28.8	N/A	-7.7	N/A	0	N/A	N/A	N/A	N/A	N/A	N/A
LEG0580	3251 LQYI(M)	N/A	EBK	0	FHM 3251 Åle	5		B	Denmark	9.21	56.87	Sherd	Internal	1	Craig et al. 2011; Robson 2015	SE		1	0	0	0	0	0	N/A	N/A	N/A	0	0	0	N/A	N/A	N/A	N/A	1	C16:0	-19	N/A	C18:0	-14.6	N/A	4.4	N/A	0	N/A	N/A	N/A	N/A	N/A	N/A
LEG0581	3705_ABEa-d	N/A	EBK	0	FHM 3705 Ronæs Skov	5		B	Denmark	9.81	55.44	Charred deposit	Internal	1	Robson 2015; Courel et al. 2020	AE	960	1	1	0	1	1	0	N/A	0.08	2.57	1	1	1	69.5	N/A	N/A	N/A	1	C16:0	-26.85	N/A	C18:0	-22.91	N/A	3.94	N/A	1	0	1	N/A	N/A	N/A	N/A
LEG0584	3705_AWJa-f	N/A	EBK	0	FHM 3705 Ronæs Skov	5		B	Denmark	9.81	55.44	Charred deposit	Internal	1	Robson 2015; Courel et al. 2020	AE	132	1	1	0	1	0	0	N/A	N/A	3.32	0	0	1	83.6	N/A	N/A	N/A	1	C16:0	-24.79	N/A	C18:0	-21.65	N/A	3.14	N/A	0	1	0	N/A	N/A	N/A	N/A
LEG0588	4014_DAO	N/A	EBK	0	FHM 4014 Havnø	5		B	Denmark	10.17	56.71	Sherd	Internal	1	Courel et al. 2020; Robson 2015	AE	56.5	1	1	1	1	1	1	N/A	0.3	2.84	1	1	1	60.6	N/A	N/A	N/A	1	C16:0	-24.4	N/A	C18:0	-28	N/A	-3.6	N/A	1	0	1	N/A	N/A	N/A	N/A
LEG0589	4014_DGX	N/A	EBK	0	FHM 4014 Havnø	5		B	Denmark	10.17	56.71	Sherd	Internal	1	Courel et al. 2020; Robson 2015	AE	18.9	1	1	0	1	1	0	N/A	0.14	3.33	1	1	1	64.1	N/A	N/A	N/A	1	C16:0	-24.7	N/A	C18:0	-25.7	N/A	-1	N/A	1	0	1	N/A	N/A	N/A	N/A
LEG0590	4014_FAJ	N/A	EBK	0	FHM 4014 Havnø	5		B	Denmark	10.17	56.71	Sherd	Internal	1	Courel et al. 2020; Robson 2015	AE	39.9	1	1	0	1	0	0	N/A	N/A	2.94	1	1	1	54.9	N/A	N/A	N/A	1	C16:0	-26.2	N/A	C18:0	-28.2	N/A	-2	N/A	0	0	0	N/A	N/A	N/A	N/A
LEG0591	4014_HXZ	N/A	EBK	0	FHM 4014 Havnø	5		B	Denmark	10.17	56.71	Sherd	Internal	1	Courel et al. 2020; Robson 2015	AE	44.3	1	1	0	0	0	0	N/A	N/A	N/A	1	1	1	56.4	N/A	N/A	N/A	1	C16:0	-27	N/A	C18:0	-29.6	N/A	-2.6	N/A	0	0	0	N/A	N/A	N/A	N/A
LEG0592	4014_JQT	N/A	TRB	1	FHM 4014 Havnø	4		B	Denmark	10.17	56.71	Sherd	Internal	1	Robson 2015	AE		1	0	0	0	0	0	N/A	N/A	N/A	0	1	1	N/A	N/A	N/A	N/A	1	C16:0	-28.7	N/A	C18:0	-32.6	N/A	-3.9	N/A	0	N/A	N/A	N/A	N/A	N/A	N/A
LEG0593	4014_LMM	N/A	TRB	1	FHM 4014 Havnø	4		B	Denmark	10.17	56.71	Sherd	Internal	1	Robson 2015	AE		1	0	0	0	0	0	N/A	N/A	N/A	0	0	1	N/A	N/A	N/A	N/A	1	C16:0	-27.8	N/A	C18:0	-29.8	N/A	-2	N/A	0	N/A	N/A	N/A	N/A	N/A	N/A
LEG0594	4014_LUQ	N/A	TRB	1	FHM 4014 Havnø	4		B	Denmark	10.17	56.71	Sherd	Internal	1	Robson 2015	AE		1	0	0	0	0	0	N/A	N/A	N/A	0	0	1	N/A	N/A	N/A	N/A	1	C16:0	-29	N/A	C18:0	-31.4	N/A	-2.4	N/A	0	N/A	N/A	N/A	N/A	N/A	N/A
LEG0595	4014_PCE	N/A	EBK	0	FHM 4014 Havnø	5		B	Denmark	10.17	56.71	Sherd	Internal	1	Courel et al. 2020; Robson 2015	AE	5.2	1	1	1	1	1	1	N/A	0.29	2.79	1	1	1	55.9	N/A	N/A	N/A	1	C16:0	-22.61	N/A	C18:0	-27.27	N/A	-4.67	N/A	1	0	1	N/A	N/A	N/A	N/A
LEG0596	4014_TEW	N/A	EBK	0	FHM 4014 Havnø	5		B	Denmark	10.17	56.71	Sherd	Internal	1	Courel et al. 2020; Robson 2015	AE	47.9	1	1	0	0	0	0	N/A	N/A	N/A	1	1	1	60.1	N/A	N/A	N/A	1	C16:0	-30	N/A	C18:0	-28.5	N/A	1.5	N/A	0	0	0	N/A	N/A	N/A	N/A
LEG0597	4014_TU	N/A	TRB	1	FHM 4014 Havnø	4		B	Denmark	10.17	56.71	Sherd	Internal	1	Robson 2015	AE		1	0	0	1	0	0	N/A	N/A	N/A	0	0	1	N/A	N/A	N/A	N/A	1	C16:0	-27.8	N/A	C18:0	-30.4	N/A	-2.6	N/A	0	N/A	N/A	N/A	N/A	N/A	N/A
LEG0599	H1-I	N/A	EBK	0	FHM 5184 Hjarnø	5		B	Denmark	10.1	55.8	Charred deposit	Internal	1	Courel et al. 2020	AE	472.7	1	1	1	1	1	0	N/A	0.11	2.14	1	1	1	69.1	N/A	N/A	N/A	1	C16:0	-19.94	N/A	C18:0	-22.76	N/A	-2.82	N/A	1	0	1	N/A	N/A	N/A	N/A
LEG0601	H2-I	N/A	EBK	0	FHM 5184 Hjarnø	5		B	Denmark	10.1	55.8	Charred deposit	Internal	1	Courel et al. 2020	AE	988.3	1	1	1	1	1	1	N/A	0.16	4.41	1	1	1	82.1	N/A	N/A	N/A	1	C16:0	-19.33	N/A	C18:0	-18.97	N/A	0.36	N/A	1	1	1	N/A	N/A	N/A	N/A
LEG0602	H3-I	N/A	EBK	0	FHM 5184 Hjarnø	5		B	Denmark	10.1	55.8	Charred deposit	Internal	1	Courel et al. 2020	AE	792.7	1	1	1	1	1	1	N/A	0.17	2.97	1	1	1	87.4	N/A	N/A	N/A	1	C16:0	-20.2	N/A	C18:0	-17.74	N/A	2.46	N/A	1	1	1	N/A	N/A	N/A	N/A
LEG0631	A7154a-d	N/A	EBK	0	Gamborg Fjord	5		B	Denmark	9.78	55.45	Charred deposit	Internal	1	Robson 2015	AE	254	1	0	0	1	1	0	N/A			1	0	0	N/A	N/A	N/A	N/A	0	N/A	N/A	N/A	N/A	N/A	N/A	N/A	N/A	1	N/A	N/A	N/A	N/A	N/A	N/A
LEG0649	vessel No 3	N/A	GAC	1	Gribaša 4	3		C	Lithuania	24.7	54.04	Sherd	Internal	1	Robson et al. 2019	SE	8.8	1	0	0	0	0	0	N/A	N/A	N/A	0	0	0	N/A	N/A	N/A	N/A	1	C16:0	-28.3	N/A	C18:0	-29.3	N/A	-1	N/A	0	N/A	N/A	N/A	N/A	N/A	N/A
LEG0650	vessel No 20	N/A	GAC	1	Gribaša 4	3		C	Lithuania	24.7	54.04	Sherd	Internal	1	Robson et al. 2019	SE	12.5	1	0	0	0	0	0	N/A	N/A	N/A	0	0	0	N/A	N/A	N/A	N/A	0	N/A	N/A	N/A	N/A	N/A	N/A	N/A	N/A	0	N/A	N/A	N/A	N/A	N/A	N/A
LEG0651	GR-EBKb	N/A	EBK	0	Grube-Rosenhof LA 58	5		B	Germany	11.05	54.25	Charred deposit	Internal	1	Courel et al. 2020	AE	625.4	1	1	1	1	1	1	N/A	0.14	3.97	1	1	1	90	N/A	N/A	N/A	1	C16:0	-21.47	N/A	C18:0	-20.45	N/A	1.02	N/A	1	1	1	N/A	N/A	N/A	N/A
LEG0760	KM 17281:149	N/A	CWC	1	Hämeenlinna Hauho Perkiö	3		D	Finland	24.56	61.17	Sherd	Internal	1	Pääkkönen et al. 2019	AE	99.9	1	0	0	1	0	0	0	N/A	N/A	0	0	0	N/A	N/A	N/A	N/A	1	C16:0	-26.9	N/A	C18:0	-28.6	N/A	-1.7	N/A	0	N/A	N/A	0	N/A	N/A	N/A
LEG0761	KM 18564:38	N/A	CWC	1	Helsinki Malminkartano	3		D	Finland	24.86	60.25	Sherd	Internal	1	Pääkkönen et al. 2019	AE	144.5	1	0	0	1	0	0	0	N/A	N/A	0	0	0	N/A	N/A	N/A	N/A	1	C16:0	-29.1	N/A	C18:0	-28.9	N/A	0.2	N/A	0	N/A	N/A	0	N/A	N/A	N/A
LEG0775	NM I A 40764f	N/A	TRB	1	Jordløse Mose VIII	4		B	Denmark	10.16	55.2	Charred deposit	Internal	1	Craig et al. 2007; Koch 1998	SE		1	0	1	1	1	0	N/A	N/A	N/A	0	0	1	N/A	N/A	N/A	N/A	1	C16:0	-29.7	N/A	C18:0	-33	N/A	-3.3	N/A	1	N/A	N/A	N/A	N/A	N/A	N/A
LEG0776	NM I A 40871f	N/A	TRB	1	Jordløse Mose XV	4		B	Denmark	10.16	55.2	Charred deposit	Internal	1	Craig et al. 2007; Koch 1998	SE		1	0	0	1	1	0	N/A	N/A	N/A	0	0	1	N/A	N/A	N/A	N/A	1	C16:0	-28.1	N/A	C18:0	-32.5	N/A	-4.4	N/A	1	N/A	N/A	N/A	N/A	N/A	N/A
LEG0779	NM I A 40882i	N/A	TRB	1	Jordløse Mose XX	4		B	Denmark	10.16	55.2	Sherd	Internal	1	Cubas et al. 2020; Koch 1998; Robson 2015; Robson et al. 2021	SE		1	0	0	1	1	1	N/A	N/A	N/A	1	0	1	N/A	N/A	N/A	N/A	1	C16:0	-32.6	N/A	C18:0	-33.1	N/A	-0.5	N/A	1	N/A	N/A	N/A	N/A	N/A	N/A
LEG0781	NM I A 40883f	N/A	TRB	1	Jordløse Mose XX	4		B	Denmark	10.16	55.2	Charred deposit	Internal	1	Cubas et al. 2020; Fischer 2002; Koch 1998; Robson 2015; Robson et al. 2021	SE		1	0	1	1	1	1	N/A	N/A	N/A	1	0	1	N/A	N/A	N/A	N/A	1	C16:0	-30.3	N/A	C18:0	-31.2	N/A	-0.9	N/A	1	N/A	N/A	N/A	N/A	N/A	N/A
LEG0782	NM I A 40883i	N/A	TRB	1	Jordløse Mose XX	4		B	Denmark	10.16	55.2	Sherd	Internal	1	Cubas et al. 2020; Koch 1998; Robson 2015; Robson et al. 2021	SE		1	0	1	1	1	1	N/A	N/A	N/A	1	0	1	N/A	N/A	N/A	N/A	1	C16:0	-31.3	N/A	C18:0	-33	N/A	-1.7	N/A	1	N/A	N/A	N/A	N/A	N/A	N/A
LEG0784	NM I A 40884f	N/A	TRB	1	Jordløse Mose XX	4		B	Denmark	10.16	55.2	Charred deposit	Internal	1	Cubas et al. 2020	SE		1	0	0	1	0	0	N/A	N/A	N/A	0	0	0	N/A	N/A	N/A	N/A	1	C16:0	-30.3	N/A	C18:0	-31.3	N/A	-1	N/A	0	N/A	N/A	N/A	N/A	N/A	N/A
LEG0788	NM I A 40220i	N/A	TRB	1	Jordløse Mose XXI	4		B	Denmark	10.16	55.2	Sherd	Internal	1	Cubas et al. 2020; Koch 1998; Robson 2015; Robson et al. 2021	SE		1	0	0	0	0	0	N/A	N/A	N/A	0	0	0	N/A	N/A	N/A	N/A	1	C16:0	-27.6	N/A	C18:0	-29.8	N/A	-2.2	N/A	0	N/A	N/A	N/A	N/A	N/A	N/A
LEG0845	EM2502:533	N/A	CWC	1	Karaviškės 6	3		C	Lithuania	24.68	54.03	Sherd	Internal	1	Robson et al. 2019	SE	4.3	0	0	N/A	N/A	N/A	N/A	N/A	N/A	N/A	N/A	N/A	N/A	N/A	N/A	N/A	N/A	1	C16:0	-30	N/A	C18:0	-30.1	N/A	-0.1	N/A	N/A	N/A	N/A	N/A	N/A	N/A	N/A
LEG0846	EM2502:560	N/A	CWC	1	Karaviškės 6	3		C	Lithuania	24.68	54.03	Sherd	Internal	1	Robson et al. 2019	SE	32.2	1	0	0	0	0	0	N/A	N/A	N/A	0	0	0	N/A	N/A	N/A	N/A	1	C16:0	-28.3	N/A	C18:0	-29.9	N/A	-1.6	N/A	0	N/A	N/A	N/A	N/A	N/A	N/A
LEG0847	H-32	N/A	CWC	1	Karaviškės 6	3		C	Lithuania	24.68	54.03	Sherd	Internal	1	Robson et al. 2019	SE	82.1	1	0	0	1	0	0	N/A	N/A	N/A	0	0	1	N/A	N/A	N/A	N/A	1	C16:0	-31.5	N/A	C18:0	-32.8	N/A	-1.3	N/A	0	N/A	N/A	N/A	N/A	N/A	N/A
LEG0851	EM2502:523	N/A	CWC	1	Karaviškės 6	3		C	Lithuania	24.68	54.03	Sherd	Internal	1	Robson et al. 2019	SE	5.6	1	0	0	0	0	0	N/A	N/A	N/A	0	0	0	N/A	N/A	N/A	N/A	0	N/A	N/A	N/A	N/A	N/A	N/A	N/A	N/A	0	N/A	N/A	N/A	N/A	N/A	N/A
LEG0868	SHM20	N/A	EBK	0	Kesemölla	5		B	Sweden	14.4	56.1	Sherd	Internal	1	Papakosta et al. 2019	AE	795	1	0	0	0	0	0	N/A	N/A	N/A	0	0	0	N/A	N/A	N/A	N/A	0	N/A	N/A	N/A	N/A	N/A	N/A	N/A	N/A	0	N/A	N/A	N/A	N/A	N/A	N/A
LEG0869	SHM21	N/A	EBK	0	Kesemölla	5		B	Sweden	14.4	56.1	Sherd	Internal	1	Papakosta et al. 2019	AE	56	1	0	0	0	0	0	N/A	N/A	N/A	0	0	0	N/A	N/A	N/A	N/A	0	N/A	N/A	N/A	N/A	N/A	N/A	N/A	N/A	0	N/A	N/A	N/A	N/A	N/A	N/A
LEG0870	SHM22	N/A	EBK	0	Kesemölla	5		B	Sweden	14.4	56.1	Sherd	Internal	1	Papakosta et al. 2019	AE	335	1	0	0	0	0	0	N/A	N/A	N/A	0	0	0	N/A	N/A	N/A	N/A	0	N/A	N/A	N/A	N/A	N/A	N/A	N/A	N/A	0	N/A	N/A	N/A	N/A	N/A	N/A
LEG0871	SHM23	N/A	EBK	0	Kesemölla	5		B	Sweden	14.4	56.1	Sherd	Internal	1	Papakosta et al. 2019	AE	241	1	0	0	0	0	0	N/A	N/A	N/A	0	0	0	N/A	N/A	N/A	N/A	1	C16:0	-25.31	N/A	C18:0	-25.59	N/A	-0.28	N/A	0	N/A	N/A	N/A	N/A	N/A	N/A
LEG0872	SHM24	N/A	EBK	0	Kesemölla	5		B	Sweden	14.4	56.1	Sherd	Internal	1	Papakosta et al. 2019	AE	872	1	0	0	0	0	0	N/A	N/A	N/A	0	0	0	N/A	N/A	N/A	N/A	1	C16:0	-24.62	N/A	C18:0	-26.23	N/A	-1.61	N/A	0	N/A	N/A	N/A	N/A	N/A	N/A
LEG0873	SHM25	N/A	EBK	0	Kesemölla	5		B	Sweden	14.4	56.1	Sherd	Internal	1	Papakosta et al. 2019	AE	190	1	0	0	0	0	0	N/A	N/A	N/A	0	0	0	N/A	N/A	N/A	N/A	0	N/A	N/A	N/A	N/A	N/A	N/A	N/A	N/A	0	N/A	N/A	N/A	N/A	N/A	N/A
LEG0908	KM-45i 7349 : 5	N/A	CWC	1	Kirkkonummi Backisåker I (Kvarnåker)	3		D	Finland	24.4	60.1	Sherd	N/A	1	Cramp et al. 2014	SE+ALK	57	1	0	0	0	0	0	0	N/A	N/A	0	0	0	N/A	N/A	N/A	N/A	1	C16:0	-26.5	N/A	C18:0	-29.8	N/A	-3.3	N/A	0	N/A	N/A	0	N/A	N/A	N/A
LEG0909	KM-57 5944 : 46	N/A	CWC	1	Kirkkonummi Backisåker I (Kvarnåker)	3		D	Finland	24.4	60.1	Sherd	N/A	1	Cramp et al. 2014	SE+ALK	1826	1	0	0	0	0	0	0	N/A	N/A	0	0	1	N/A	N/A	N/A	N/A	1	C16:0	-27.7	N/A	C18:0	-31.8	N/A	-4.1	N/A	0	N/A	N/A	0	N/A	N/A	N/A
LEG0910	KM-44i 7734 : 11	N/A	CWC	1	Kirkkonummi Koivistosveden	3		D	Finland	24.4	60.1	Sherd	N/A	1	Cramp et al. 2014	SE+ALK	1305	1	0	0	0	0	0	1	N/A	N/A	0	0	0	N/A	N/A	N/A	N/A	1	C16:0	-24.2	N/A	C18:0	-23.8	N/A	0.4	N/A	0	N/A	N/A	1	N/A	N/A	N/A
LEG0911	KM 21501:107	N/A	CWC	1	Kirkkonummi Tengå Nyåker	3		D	Finland	24.4	60.1	Sherd	Internal	1	Pääkkönen et al. 2019	AE	521.7	1	0	0	1	0	0	0	N/A	N/A	0	0	0	N/A	N/A	N/A	N/A	1	C16:0	-26.6	N/A	C18:0	-26.5	N/A	0.1	N/A	0	N/A	N/A	0	N/A	N/A	N/A
LEG0912	KM 21501:146	N/A	CWC	1	Kirkkonummi Tengå Nyåker	3		D	Finland	24.4	60.1	Sherd	Internal	1	Pääkkönen et al. 2019	AE	5818.7	1	0	0	0	0	0	0	N/A	N/A	0	0	0	N/A	N/A	N/A	N/A	1	C16:0	-25.4	N/A	C18:0	-31	N/A	-5.6	N/A	0	N/A	N/A	0	N/A	N/A	N/A
LEG0913	KM 21501:151	N/A	CWC	1	Kirkkonummi Tengå Nyåker	3		D	Finland	24.4	60.1	Sherd	Internal	1	Pääkkönen et al. 2019	AE	1121.9	1	0	0	0	0	0	0	N/A	N/A	0	0	0	N/A	N/A	N/A	N/A	1	C16:0	-26.7	N/A	C18:0	-28	N/A	-1.3	N/A	0	N/A	N/A	0	N/A	N/A	N/A
LEG0914	KM 21501:78	N/A	CWC	1	Kirkkonummi Tengå Nyåker	3		D	Finland	24.4	60.1	Sherd	Internal	1	Pääkkönen et al. 2019	AE	5406.4	1	0	0	1	0	0	0	N/A	N/A	0	0	0	N/A	N/A	N/A	N/A	1	C16:0	-28.3	N/A	C18:0	-30.9	N/A	-2.6	N/A	0	N/A	N/A	0	N/A	N/A	N/A
LEG0915	KM 21501:92	N/A	CWC	1	Kirkkonummi Tengå Nyåker	3		D	Finland	24.4	60.1	Sherd	Internal	1	Pääkkönen et al. 2019	AE	609.1	1	0	0	1	0	0	0	N/A	N/A	0	0	0	N/A	N/A	N/A	N/A	1	C16:0	-26.6	N/A	C18:0	-31.3	N/A	-4.7	N/A	0	N/A	N/A	0	N/A	N/A	N/A
LEG0916	KM-1 8709 : 52	N/A	CWC	1	Kirkkonummi Tengå Nyåker	3		D	Finland	24.4	60.1	Sherd	N/A	1	Cramp et al. 2014	SE+ALK	2398	1	0	0	0	0	0	0	N/A	N/A	0	0	0	N/A	N/A	N/A	N/A	1	C16:0	-28.6	N/A	C18:0	-34.3	N/A	-5.7	N/A	0	N/A	N/A	0	N/A	N/A	N/A
LEG0917	KM-31 8709 : 35	N/A	CWC	1	Kirkkonummi Tengå Nyåker	3		D	Finland	24.4	60.1	Sherd	N/A	1	Cramp et al. 2014	SE+ALK	342	1	0	0	0	0	0	0	N/A	N/A	1	0	1	N/A	N/A	N/A	N/A	1	C16:0	-27.1	N/A	C18:0	-29.8	N/A	-2.7	N/A	0	N/A	N/A	0	N/A	N/A	N/A
LEG0918	KM-47 8709 : 17	N/A	CWC	1	Kirkkonummi Tengå Nyåker	3		D	Finland	24.4	60.1	Sherd	N/A	1	Cramp et al. 2014	SE+ALK	105	1	0	0	0	0	0	0	N/A	N/A	0	0	0	N/A	N/A	N/A	N/A	1	C16:0	-27.7	N/A	C18:0	-30	N/A	-2.3	N/A	0	N/A	N/A	0	N/A	N/A	N/A
LEG0919	KM-48 8709 : 22	N/A	CWC	1	Kirkkonummi Tengå Nyåker	3		D	Finland	24.4	60.1	Sherd	N/A	1	Cramp et al. 2014	SE+ALK	292	1	0	0	0	0	0	0	N/A	N/A	0	0	0	N/A	N/A	N/A	N/A	1	C16:0	-25.8	N/A	C18:0	-31.4	N/A	-5.6	N/A	0	N/A	N/A	0	N/A	N/A	N/A
LEG0925	CC1	N/A	CBW	0	Kokemäki Kraviojankangas	5		D	Finland	22.4	61.3	Sherd	Internal	1	Pääkkönen et al. 2016	SE>AE	245.8	1	0	0	0	0	0	0	N/A	N/A	0	0	0	N/A	N/A	N/A	N/A	1	C16:0	-26.3	N/A	C18:0	-25.7	N/A	0.6	N/A	0	N/A	N/A	0	N/A	N/A	N/A
LEG0926	CC11	N/A	CBW	0	Kokemäki Kraviojankangas	5		D	Finland	22.4	61.3	Sherd	Internal	1	Pääkkönen et al. 2016	SE>AE	429.1	1	0	1	1	1	0	0	N/A	N/A	1	0	1	N/A	N/A	N/A	N/A	1	C16:0	-25.3	N/A	C18:0	-24.3	N/A	1	N/A	1	N/A	N/A	0	N/A	N/A	N/A
LEG0927	CC14	N/A	CBW	0	Kokemäki Kraviojankangas	5		D	Finland	22.4	61.3	Sherd	Internal	1	Pääkkönen et al. 2016	SE>AE	44.2	1	0	0	1	0	0	0	N/A	N/A	0	0	0	N/A	N/A	N/A	N/A	1	C16:0	-26.1	N/A	C18:0	-26.8	N/A	-0.7	N/A	0	N/A	N/A	0	N/A	N/A	N/A
LEG0928	CC15	N/A	CBW	0	Kokemäki Kraviojankangas	5		D	Finland	22.4	61.3	Sherd	Internal	1	Pääkkönen et al. 2016	SE>AE	1092.6	1	0	1	1	0	0	0	N/A	N/A	1	0	1	N/A	N/A	N/A	N/A	1	C16:0	-26.3	N/A	C18:0	-28.3	N/A	-2	N/A	0	N/A	N/A	0	N/A	N/A	N/A
LEG0929	CC16	N/A	CBW	0	Kokemäki Kraviojankangas	5		D	Finland	22.4	61.3	Sherd	Internal	1	Pääkkönen et al. 2016	SE>AE	1073.5	1	0	0	1	0	0	0	N/A	N/A	1	0	1	N/A	N/A	N/A	N/A	1	C16:0	-26.5	N/A	C18:0	-27.9	N/A	-1.4	N/A	0	N/A	N/A	0	N/A	N/A	N/A
LEG0930	CC17	N/A	CBW	0	Kokemäki Kraviojankangas	5		D	Finland	22.4	61.3	Sherd	Internal	1	Pääkkönen et al. 2016	SE>AE	425	1	0	1	1	1	0	0	N/A	N/A	0	0	0	N/A	N/A	N/A	N/A	1	C16:0	-26	N/A	C18:0	-25.9	N/A	0.1	N/A	0	N/A	N/A	0	N/A	N/A	N/A
LEG0931	CC20	N/A	CBW	0	Kokemäki Kraviojankangas	5		D	Finland	22.4	61.3	Sherd	Internal	1	Pääkkönen et al. 2016	SE>AE	135.2	1	0	0	1	0	0	0	N/A	N/A	0	0	1	N/A	N/A	N/A	N/A	1	C16:0	-24.7	N/A	C18:0	-26.1	N/A	-1.4	N/A	0	N/A	N/A	0	N/A	N/A	N/A
LEG0932	CC23	N/A	CBW	0	Kokemäki Kraviojankangas	5		D	Finland	22.4	61.3	Sherd	Internal	1	Pääkkönen et al. 2016	SE>AE	658.1	1	0	1	1	1	0	0	N/A	N/A	1	0	1	N/A	N/A	N/A	N/A	1	C16:0	-24.7	N/A	C18:0	-24.7	N/A	0	N/A	1	N/A	N/A	0	N/A	N/A	N/A
LEG0933	CC25	N/A	CBW	0	Kokemäki Kraviojankangas	5		D	Finland	22.4	61.3	Sherd	Internal	1	Pääkkönen et al. 2016	SE>AE	116.1	1	0	0	1	0	0	0	N/A	N/A	1	0	1	N/A	N/A	N/A	N/A	1	C16:0	-26.8	N/A	C18:0	-29.2	N/A	-2.4	N/A	0	N/A	N/A	0	N/A	N/A	N/A
LEG0934	CC26	N/A	CBW	0	Kokemäki Kraviojankangas	5		D	Finland	22.4	61.3	Sherd	Internal	1	Pääkkönen et al. 2016	SE>AE	989.4	1	0	0	0	0	0	0	N/A	N/A	0	0	1	N/A	N/A	N/A	N/A	1	C16:0	-25.3	N/A	C18:0	-24.7	N/A	0.6	N/A	0	N/A	N/A	0	N/A	N/A	N/A
LEG0935	CC5	N/A	CBW	0	Kokemäki Kraviojankangas	5		D	Finland	22.4	61.3	Sherd	Internal	1	Pääkkönen et al. 2016	SE>AE	211.9	1	0	0	1	1	0	0	N/A	N/A	1	1	1	N/A	N/A	N/A	N/A	1	C16:0	-26.2	N/A	C18:0	-25.8	N/A	0.4	N/A	1	N/A	N/A	0	N/A	N/A	N/A
LEG0936	CC6	N/A	CBW	0	Kokemäki Kraviojankangas	5		D	Finland	22.4	61.3	Sherd	Internal	1	Pääkkönen et al. 2016	SE>AE	224.9	1	0	0	0	0	0	0	N/A	N/A	0	0	0	N/A	N/A	N/A	N/A	1	C16:0	-24.1	N/A	C18:0	-25.8	N/A	-1.7	N/A	0	N/A	N/A	0	N/A	N/A	N/A
LEG0937	CC8	N/A	CBW	0	Kokemäki Kraviojankangas	5		D	Finland	22.4	61.3	Sherd	Internal	1	Pääkkönen et al. 2016	SE>AE	817.8	1	0	0	0	0	0	0	N/A	N/A	0	0	0	N/A	N/A	N/A	N/A	1	C16:0	-29.1	N/A	C18:0	-30.8	N/A	-1.7	N/A	0	N/A	N/A	0	N/A	N/A	N/A
LEG1016	Kv1349	N/A	CWC	1	Kvietiniai	3		C	Lithuania	21.4	55.7	Sherd	Internal	1	Robson et al. 2019	SE	28.6	1	0	1	1	0	0	N/A	N/A	N/A	0	0	1	N/A	N/A	N/A	N/A	0	N/A	N/A	N/A	N/A	N/A	N/A	N/A	N/A	0	N/A	N/A	N/A	N/A	N/A	N/A
LEG1017	Kv1878	N/A	CWC	1	Kvietiniai	3		C	Lithuania	21.4	55.7	Sherd	Internal	1	Robson et al. 2019	SE	3.5	0	0	N/A	N/A	N/A	N/A	N/A	N/A	N/A	N/A	N/A	N/A	N/A	N/A	N/A	N/A	0	N/A	N/A	N/A	N/A	N/A	N/A	N/A	N/A	N/A	N/A	N/A	N/A	N/A	N/A	N/A
LEG1018	Kv1895	N/A	CWC	1	Kvietiniai	3		C	Lithuania	21.4	55.7	Sherd	Internal	1	Robson et al. 2019	SE	271.3	1	0	0	0	0	0	N/A	N/A	N/A	0	0	0	N/A	N/A	N/A	N/A	0	N/A	N/A	N/A	N/A	N/A	N/A	N/A	N/A	0	N/A	N/A	N/A	N/A	N/A	N/A
LEG1019	KM 9214:235	N/A	CWC	1	Lapinjärvi Malmbacken Norrby	3		D	Finland	26.2	60.62	Sherd	Internal	1	Pääkkönen et al. 2019	AE	70.3	1	0	0	1	0	0	0	N/A	N/A	0	0	0	N/A	N/A	N/A	N/A	1	C16:0	-26.1	N/A	C18:0	-30.2	N/A	-4.1	N/A	0	N/A	N/A	0	N/A	N/A	N/A
LEG1020	KM 9214:62	N/A	CWC	1	Lapinjärvi Malmbacken Norrby	3		D	Finland	26.2	60.62	Sherd	Internal	1	Pääkkönen et al. 2019	AE	1133.8	1	0	0	1	0	0	0	N/A	N/A	0	0	0	N/A	N/A	N/A	N/A	1	C16:0	-28.2	N/A	C18:0	-27.2	N/A	1	N/A	0	N/A	N/A	0	N/A	N/A	N/A
LEG1021	KM 9214:74, 75	N/A	CWC	1	Lapinjärvi Malmbacken Norrby	3		D	Finland	26.2	60.62	Sherd	Internal	1	Pääkkönen et al. 2019	AE	688.8	1	0	0	1	0	0	0	N/A	N/A	0	0	0	N/A	N/A	N/A	N/A	1	C16:0	-24.9	N/A	C18:0	-27	N/A	-2.1	N/A	0	N/A	N/A	0	N/A	N/A	N/A
LEG1039	LB01	N/A	EBK	0	Löddesborg	5		B	Sweden	12.97	55.73	Sherd	Internal	1	Papakosta et al. 2019	AE	273	1	0	0	0	0	0	N/A	N/A	N/A	0	0	0	N/A	N/A	N/A	N/A	0	N/A	N/A	N/A	N/A	N/A	N/A	N/A	N/A	0	N/A	N/A	N/A	N/A	N/A	N/A
LEG1040	LB02	N/A	EBK	0	Löddesborg	5		B	Sweden	12.97	55.73	Sherd	Internal	1	Papakosta et al. 2019	AE	33	1	0	0	0	0	0	N/A	N/A	N/A	0	0	0	N/A	N/A	N/A	N/A	0	N/A	N/A	N/A	N/A	N/A	N/A	N/A	N/A	0	N/A	N/A	N/A	N/A	N/A	N/A
LEG1041	LB03	N/A	EBK	0	Löddesborg	5		B	Sweden	12.97	55.73	Sherd	Internal	1	Papakosta et al. 2019	AE	108	1	0	0	0	0	0	N/A	N/A	N/A	0	0	0	N/A	N/A	N/A	N/A	0	N/A	N/A	N/A	N/A	N/A	N/A	N/A	N/A	0	N/A	N/A	N/A	N/A	N/A	N/A
LEG1042	LB04	N/A	EBK	0	Löddesborg	5		B	Sweden	12.97	55.73	Sherd	Internal	1	Papakosta et al. 2019	AE	96	1	0	0	0	0	0	N/A	N/A	N/A	0	0	0	N/A	N/A	N/A	N/A	1	C16:0	-28.4	N/A	C18:0	-29.16	N/A	-0.76	N/A	0	N/A	N/A	N/A	N/A	N/A	N/A
LEG1043	LB05	N/A	EBK	0	Löddesborg	5		B	Sweden	12.97	55.73	Sherd	Internal	1	Papakosta et al. 2019	AE	186	1	0	0	0	0	0	N/A	N/A	N/A	0	0	0	N/A	N/A	N/A	N/A	0	N/A	N/A	N/A	N/A	N/A	N/A	N/A	N/A	0	N/A	N/A	N/A	N/A	N/A	N/A
LEG1044	LB06	N/A	EBK	0	Löddesborg	5		B	Sweden	12.97	55.73	Sherd	Internal	1	Papakosta et al. 2019	AE	198	1	0	0	0	0	0	N/A	N/A	N/A	0	0	0	N/A	N/A	N/A	N/A	0	N/A	N/A	N/A	N/A	N/A	N/A	N/A	N/A	0	N/A	N/A	N/A	N/A	N/A	N/A
LEG1045	LB08	N/A	EBK	0	Löddesborg	5		B	Sweden	12.97	55.73	Sherd	Internal	1	Papakosta et al. 2019	AE	56	1	0	0	0	0	0	N/A	N/A	N/A	0	0	0	N/A	N/A	N/A	N/A	1	C16:0	-27.41	N/A	C18:0	-27.92	N/A	-0.51	N/A	0	N/A	N/A	N/A	N/A	N/A	N/A
LEG1046	LB10	N/A	EBK	0	Löddesborg	5		B	Sweden	12.97	55.73	Sherd	Internal	1	Papakosta et al. 2019	AE	27	1	0	0	0	0	0	N/A	N/A	N/A	0	0	0	N/A	N/A	N/A	N/A	1	C16:0	-25.23	N/A	C18:0	-25.13	N/A	0.1	N/A	0	N/A	N/A	N/A	N/A	N/A	N/A
LEG1047	LB11	N/A	EBK	0	Löddesborg	5		B	Sweden	12.97	55.73	Sherd	Internal	1	Papakosta et al. 2019	AE	359	1	0	0	0	0	0	N/A	N/A	N/A	0	0	0	N/A	N/A	N/A	N/A	0	N/A	N/A	N/A	N/A	N/A	N/A	N/A	N/A	0	N/A	N/A	N/A	N/A	N/A	N/A
LEG1048	LB12	N/A	EBK	0	Löddesborg	5		B	Sweden	12.97	55.73	Sherd	Internal	1	Papakosta et al. 2019	AE	111	1	0	0	0	0	0	N/A	N/A	N/A	0	0	0	N/A	N/A	N/A	N/A	0	N/A	N/A	N/A	N/A	N/A	N/A	N/A	N/A	0	N/A	N/A	N/A	N/A	N/A	N/A
LEG1049	LB13	N/A	EBK	0	Löddesborg	5		B	Sweden	12.97	55.73	Sherd	Internal	1	Papakosta et al. 2019	AE	104	1	0	0	0	0	0	N/A	N/A	N/A	0	0	0	N/A	N/A	N/A	N/A	1	C16:0	-26.59	N/A	C18:0	-27.71	N/A	-1.12	N/A	0	N/A	N/A	N/A	N/A	N/A	N/A
LEG1050	LB14	N/A	EBK	0	Löddesborg	5		B	Sweden	12.97	55.73	Sherd	Internal	1	Papakosta et al. 2019	AE	218	1	0	0	0	0	0	N/A	N/A	N/A	0	0	0	N/A	N/A	N/A	N/A	0	N/A	N/A	N/A	N/A	N/A	N/A	N/A	N/A	0	N/A	N/A	N/A	N/A	N/A	N/A
LEG1051	LB15	N/A	EBK	0	Löddesborg	5		B	Sweden	12.97	55.73	Sherd	Internal	1	Papakosta et al. 2019	AE	293	1	0	0	0	0	0	N/A	N/A	N/A	0	0	0	N/A	N/A	N/A	N/A	0	N/A	N/A	N/A	N/A	N/A	N/A	N/A	N/A	0	N/A	N/A	N/A	N/A	N/A	N/A
LEG1052	LB16	N/A	EBK	0	Löddesborg	5		B	Sweden	12.97	55.73	Sherd	Internal	1	Papakosta et al. 2019	AE	19	1	0	0	0	0	0	N/A	N/A	N/A	0	0	0	N/A	N/A	N/A	N/A	1	C16:0	-28.07	N/A	C18:0	-29.16	N/A	-1.09	N/A	0	N/A	N/A	N/A	N/A	N/A	N/A
LEG1053	LB17	N/A	EBK	0	Löddesborg	5		B	Sweden	12.97	55.73	Sherd	Internal	1	Papakosta et al. 2019	AE	93	1	0	0	0	0	0	N/A	N/A	N/A	0	0	0	N/A	N/A	N/A	N/A	1	C16:0	-26.77	N/A	C18:0	-27.05	N/A	-0.28	N/A	0	N/A	N/A	N/A	N/A	N/A	N/A
LEG1054	LB18	N/A	EBK	0	Löddesborg	5		B	Sweden	12.97	55.73	Sherd	Internal	1	Papakosta et al. 2019	AE	98	1	0	0	0	0	0	N/A	N/A	N/A	0	0	0	N/A	N/A	N/A	N/A	0	N/A	N/A	N/A	N/A	N/A	N/A	N/A	N/A	0	N/A	N/A	N/A	N/A	N/A	N/A
LEG1055	LB19	N/A	EBK	0	Löddesborg	5		B	Sweden	12.97	55.73	Sherd	Internal	1	Papakosta et al. 2019	AE	237	1	0	0	0	0	0	N/A	N/A	N/A	0	0	0	N/A	N/A	N/A	N/A	0	N/A	N/A	N/A	N/A	N/A	N/A	N/A	N/A	0	N/A	N/A	N/A	N/A	N/A	N/A
LEG1056	LB20	N/A	EBK	0	Löddesborg	5		B	Sweden	12.97	55.73	Sherd	Internal	1	Papakosta et al. 2019	AE	107	1	0	0	0	0	0	N/A	N/A	N/A	0	0	0	N/A	N/A	N/A	N/A	0	N/A	N/A	N/A	N/A	N/A	N/A	N/A	N/A	0	N/A	N/A	N/A	N/A	N/A	N/A
LEG1057	LB21	N/A	EBK	0	Löddesborg	5		B	Sweden	12.97	55.73	Sherd	Internal	1	Papakosta et al. 2019	AE	254	1	0	0	0	0	0	N/A	N/A	N/A	0	0	0	N/A	N/A	N/A	N/A	0	N/A	N/A	N/A	N/A	N/A	N/A	N/A	N/A	0	N/A	N/A	N/A	N/A	N/A	N/A
LEG1058	LB22	N/A	EBK	0	Löddesborg	5		B	Sweden	12.97	55.73	Sherd	Internal	1	Papakosta et al. 2019	AE	251	1	0	0	0	0	0	N/A	N/A	N/A	0	0	0	N/A	N/A	N/A	N/A	0	N/A	N/A	N/A	N/A	N/A	N/A	N/A	N/A	0	N/A	N/A	N/A	N/A	N/A	N/A
LEG1059	LB23	N/A	EBK	0	Löddesborg	5		B	Sweden	12.97	55.73	Sherd	Internal	1	Papakosta et al. 2019	AE	203	1	0	0	0	0	0	N/A	N/A	N/A	0	0	0	N/A	N/A	N/A	N/A	1	C16:0	-27.18	N/A	C18:0	-27.88	N/A	-0.7	N/A	0	N/A	N/A	N/A	N/A	N/A	N/A
LEG1060	LB24	N/A	EBK	0	Löddesborg	5		B	Sweden	12.97	55.73	Sherd	Internal	1	Papakosta et al. 2019	AE	76	1	0	0	0	0	0	N/A	N/A	N/A	0	0	0	N/A	N/A	N/A	N/A	0	N/A	N/A	N/A	N/A	N/A	N/A	N/A	N/A	0	N/A	N/A	N/A	N/A	N/A	N/A
LEG1061	LB26	N/A	EBK	0	Löddesborg	5		B	Sweden	12.97	55.73	Sherd	Internal	1	Papakosta et al. 2019	AE	89	1	0	0	0	0	0	N/A	N/A	N/A	0	0	0	N/A	N/A	N/A	N/A	0	N/A	N/A	N/A	N/A	N/A	N/A	N/A	N/A	0	N/A	N/A	N/A	N/A	N/A	N/A
LEG1062	LB27	N/A	EBK	0	Löddesborg	5		B	Sweden	12.97	55.73	Sherd	Internal	1	Papakosta et al. 2019	AE	171	1	0	1	1	1	1	N/A	N/A	N/A	0	0	1	N/A	N/A	N/A	N/A	1	C16:0	-27.03	N/A	C18:0	-28	N/A	-0.97	N/A	1	N/A	N/A	N/A	N/A	N/A	N/A
LEG1079	NM I A 49818i	N/A	TRB	1	Maglelyng 2	4		B	Denmark	11.58	55.58	Sherd	Internal	1	Cubas et al. 2020; Koch 1998; Robson 2015; Robson et al. 2021	SE		1	0	0	1	1	1	N/A	N/A	N/A	1	0	1	N/A	N/A	N/A	N/A	1	C16:0	-31.5	N/A	C18:0	-32.4	N/A	-0.9	N/A	1	N/A	N/A	N/A	N/A	N/A	N/A
LEG1081	NM I A 49819i	N/A	TRB	1	Maglelyng 2	4		B	Denmark	11.58	55.58	Sherd	Internal	1	Cubas et al. 2020	SE		1	0	0	1	0	0	N/A	N/A	N/A	0	0	1	N/A	N/A	N/A	N/A	1	C16:0	-31.9	N/A	C18:0	-32.5	N/A	-0.6	N/A	0	N/A	N/A	N/A	N/A	N/A	N/A
LEG1082	NM I A 44340d	N/A	TRB	1	Maglelyng 3	4		B	Denmark	11.58	55.58	Charred deposit	external	1	Craig et al. 2007; Koch 1998	SE		1	0	1	1	1	0	N/A	N/A	N/A	1	0	1	N/A	N/A	N/A	N/A	1	C16:0	-32.8	N/A	C18:0	-33.7	N/A	-0.9	N/A	1	N/A	N/A	N/A	N/A	N/A	N/A
LEG1085	NM I A 40211f	N/A	TRB	1	Målevgård Mose	4		B	Denmark	12.33	55.76	Charred deposit	Internal	1	Cubas et al. 2020; Koch 1998; Robson 2015; Robson et al. 2021	SE		1	0	0	1	0	0	N/A	N/A	N/A	0	0	1	N/A	N/A	N/A	N/A	1	C16:0	-28.6	N/A	C18:0	-31.3	N/A	-2.7	N/A	0	N/A	N/A	N/A	N/A	N/A	N/A
LEG1086	NM I A 40211i	N/A	TRB	1	Målevgård Mose	4		B	Denmark	12.33	55.76	Sherd	Internal	1	Cubas et al. 2020; Koch 1998; Robson 2015; Robson et al. 2021	SE		1	0	0	1	0	0	N/A	N/A	N/A	0	0	1	N/A	N/A	N/A	N/A	1	C16:0	-29.2	N/A	C18:0	-31.4	N/A	-2.2	N/A	0	N/A	N/A	N/A	N/A	N/A	N/A
LEG1106	KM-53 5942 : 9	N/A	KKW	1	Nakkila (Kiukainen) Uotinmäki	3		D	Finland	22	61.4	Sherd	N/A	1	Cramp et al. 2014	SE+ALK	484	1	0	0	1	1	0	1	N/A	N/A	1	1	1	N/A	N/A	N/A	N/A	1	C16:0	-25.4	N/A	C18:0	-25.6	N/A	-0.2	N/A	1	N/A	N/A	1	N/A	N/A	N/A
LEG1107	KM-54 5942 : 11	N/A	KKW	1	Nakkila (Kiukainen) Uotinmäki	3		D	Finland	22	61.4	Sherd	N/A	1	Cramp et al. 2014	SE+ALK	323	1	0	0	1	1	0	0	N/A	N/A	1	0	1	N/A	N/A	N/A	N/A	1	C16:0	-26.9	N/A	C18:0	-29.7	N/A	-2.8	N/A	1	N/A	N/A	0	N/A	N/A	N/A
LEG1108	SatM-10024	N/A	KKW	1	Nakkila (Kiukainen) Uotinmäki	3		D	Finland	22	61.4	Sherd	Internal	1	Pääkkönen et al. 2019	AE	791.9	1	0	0	1	1	1	1	N/A	N/A	1	1	1	N/A	N/A	N/A	N/A	1	C16:0	-25.3	N/A	C18:0	-26.8	N/A	-1.5	N/A	1	N/A	N/A	1	N/A	N/A	N/A
LEG1109	SatM-10029	N/A	KKW	1	Nakkila (Kiukainen) Uotinmäki	3		D	Finland	22	61.4	Sherd	Internal	1	Pääkkönen et al. 2019	AE	77.1	1	0	0	1	1	0	0	N/A	N/A	1	1	1	N/A	N/A	N/A	N/A	1	C16:0	-25.5	N/A	C18:0	-28.6	N/A	-3.1	N/A	1	N/A	N/A	0	N/A	N/A	N/A
LEG1110	SatM-11888	N/A	KKW	1	Nakkila (Kiukainen) Uotinmäki	3		D	Finland	22	61.4	Sherd	Internal	1	Pääkkönen et al. 2019	AE	34.5	1	0	0	1	1	0	1	N/A	N/A	1	0	1	N/A	N/A	N/A	N/A	1	C16:0	-25.6	N/A	C18:0	-26.3	N/A	-0.7	N/A	1	N/A	N/A	1	N/A	N/A	N/A
LEG1111	SatM-2658	N/A	KKW	1	Nakkila (Kiukainen) Uotinmäki	3		D	Finland	22	61.4	Sherd	Internal	1	Pääkkönen et al. 2019	AE	287.2	1	0	0	0	0	0	1	N/A	N/A	0	0	0	N/A	N/A	N/A	N/A	1	C16:0	-25.5	N/A	C18:0	-24.6	N/A	0.9	N/A	0	N/A	N/A	1	N/A	N/A	N/A
LEG1112	SatM-8157	N/A	KKW	1	Nakkila (Kiukainen) Uotinmäki	3		D	Finland	22	61.4	Sherd	Internal	1	Pääkkönen et al. 2019	AE	155.4	1	0	0	1	1	0	0	N/A	N/A	1	0	1	N/A	N/A	N/A	N/A	1	C16:0	-25.8	N/A	C18:0	-25.1	N/A	0.7	N/A	1	N/A	N/A	0	N/A	N/A	N/A
LEG1113	SatM-8158	N/A	KKW	1	Nakkila (Kiukainen) Uotinmäki	3		D	Finland	22	61.4	Sherd	Internal	1	Pääkkönen et al. 2019	AE	89.7	1	0	0	1	0	0	0	N/A	N/A	1	0	1	N/A	N/A	N/A	N/A	1	C16:0	-26.2	N/A	C18:0	-27.8	N/A	-1.6	N/A	0	N/A	N/A	0	N/A	N/A	N/A
LEG1114	SatM-8160	N/A	KKW	1	Nakkila (Kiukainen) Uotinmäki	3		D	Finland	22	61.4	Sherd	Internal	1	Pääkkönen et al. 2019	AE	263.7	1	0	0	1	0	0	0	N/A	N/A	1	0	0	N/A	N/A	N/A	N/A	1	C16:0	-25.5	N/A	C18:0	-26.1	N/A	-0.6	N/A	0	N/A	N/A	0	N/A	N/A	N/A
LEG1115	SatM-8162	N/A	KKW	1	Nakkila (Kiukainen) Uotinmäki	3		D	Finland	22	61.4	Sherd	Internal	1	Pääkkönen et al. 2019	AE	155.3	1	0	0	1	0	0	0	N/A	N/A	1	0	0	N/A	N/A	N/A	N/A	1	C16:0	-26.3	N/A	C18:0	-28.6	N/A	-2.3	N/A	0	N/A	N/A	0	N/A	N/A	N/A
LEG1116	SatM-8166	N/A	KKW	1	Nakkila (Kiukainen) Uotinmäki	3		D	Finland	22	61.4	Sherd	Internal	1	Pääkkönen et al. 2019	AE	73.6	1	0	0	1	0	0	0	N/A	N/A	0	0	0	N/A	N/A	N/A	N/A	1	C16:0	-27.1	N/A	C18:0	-25.9	N/A	1.2	N/A	0	N/A	N/A	0	N/A	N/A	N/A
LEG1117	SatM-8167	N/A	KKW	1	Nakkila (Kiukainen) Uotinmäki	3		D	Finland	22	61.4	Sherd	Internal	1	Pääkkönen et al. 2019	AE	81.6	1	0	0	1	0	0	0	N/A	N/A	1	0	0	N/A	N/A	N/A	N/A	1	C16:0	-28.2	N/A	C18:0	-28.1	N/A	0.1	N/A	0	N/A	N/A	0	N/A	N/A	N/A
LEG1118	SatM-8169	N/A	KKW	1	Nakkila (Kiukainen) Uotinmäki	3		D	Finland	22	61.4	Sherd	Internal	1	Pääkkönen et al. 2019	AE	269.9	1	0	0	1	1	0	1	N/A	N/A	0	0	1	N/A	N/A	N/A	N/A	1	C16:0	-21.5	N/A	C18:0	-20.4	N/A	1.1	N/A	1	N/A	N/A	1	N/A	N/A	N/A
LEG1119	SatM-8170	N/A	KKW	1	Nakkila (Kiukainen) Uotinmäki	3		D	Finland	22	61.4	Sherd	Internal	1	Pääkkönen et al. 2019	AE	51.2	1	0	0	1	0	0	0	N/A	N/A	0	0	0	N/A	N/A	N/A	N/A	1	C16:0	-26.2	N/A	C18:0	-24.9	N/A	1.3	N/A	0	N/A	N/A	0	N/A	N/A	N/A
LEG1120	SatM-8180	N/A	KKW	1	Nakkila (Kiukainen) Uotinmäki	3		D	Finland	22	61.4	Sherd	Internal	1	Pääkkönen et al. 2019	AE	116.6	1	0	0	1	0	0	1	N/A	N/A	1	0	1	N/A	N/A	N/A	N/A	1	C16:0	-25.2	N/A	C18:0	-25.6	N/A	-0.4	N/A	0	N/A	N/A	1	N/A	N/A	N/A
LEG1121	SatM-8647	N/A	KKW	1	Nakkila (Kiukainen) Uotinmäki	3		D	Finland	22	61.4	Sherd	Internal	1	Pääkkönen et al. 2019	AE	117.5	1	0	0	1	0	0	0	N/A	N/A	1	0	1	N/A	N/A	N/A	N/A	1	C16:0	-24.5	N/A	C18:0	-27.4	N/A	-2.9	N/A	0	N/A	N/A	0	N/A	N/A	N/A
LEG1194	Nr 14(38)	N/A	CWC	1	Neravai	3		C	Lithuania	24.024	54.034	Sherd	Internal	1	Robson et al. 2019	SE	5.4	1	0	1	0	0	0	N/A	N/A	N/A	0	0	0	N/A	N/A	N/A	N/A	0	N/A	N/A	N/A	N/A	N/A	N/A	N/A	N/A	0	N/A	N/A	N/A	N/A	N/A	N/A
LEG1205	N1191i	N/A	EBK	0	Neustadt LA 156	5		B	Germany	10.8	54.1	Sherd	Internal	1	Robson 2015	SE		1	0	0	0	0	0	N/A	N/A	N/A	0	0	0	N/A	N/A	N/A	N/A	1	C16:0	-28.1	N/A	C18:0	-33.1	N/A	-5	N/A	0	N/A	N/A	N/A	N/A	N/A	N/A
LEG1206	N1193f	N/A	EBK	0	Neustadt LA 156	5		B	Germany	10.8	54.1	Charred deposit	Internal	1	Craig et al. 2011	SE		1	0	1	1	1	0	N/A	N/A	N/A	0	0	0	N/A	N/A	N/A	N/A	1	C16:0	-19.9	N/A	C18:0	-20.1	N/A	-0.2	N/A	0	N/A	N/A	N/A	N/A	N/A	N/A
LEG1207	N1193i	N/A	EBK	0	Neustadt LA 156	5		B	Germany	10.8	54.1	Sherd	Internal	1	Craig et al. 2011	SE		1	0	0	1	0	0	N/A	N/A	N/A	0	0	0	N/A	N/A	N/A	N/A	1	C16:0	-19.3	N/A	C18:0	-19.8	N/A	-0.5	N/A	0	N/A	N/A	N/A	N/A	N/A	N/A
LEG1208	N1199i	N/A	TRB	1	Neustadt LA 156	4		B	Germany	10.8	54.1	Sherd	Internal	1	Craig et al. 2011	SE		1	0	0	0	0	0	N/A	N/A	N/A	0	0	0	N/A	N/A	N/A	N/A	1	C16:0	-28.1	N/A	C18:0	-33.1	N/A	-5	N/A	0	N/A	N/A	N/A	N/A	N/A	N/A
LEG1209	N1317f	N/A	EBK	0	Neustadt LA 156	5		B	Germany	10.8	54.1	Charred deposit	Internal	1	Craig et al. 2011; Robson 2015	SE		1	0	1	1	1		N/A	N/A	N/A	1		1	N/A	N/A	N/A	N/A	1	C16:0	-28.4	N/A	C18:0	-27.3	N/A	1.1	N/A	1	N/A	N/A	N/A	N/A	N/A	N/A
LEG1210	N1446i	N/A	EBK	0	Neustadt LA 156	5		B	Germany	10.8	54.1	Sherd	Internal	1	Craig et al. 2011	SE		1	0	0	0	0	0	N/A	N/A	N/A	0	0	0	N/A	N/A	N/A	N/A	1	C16:0	-29.8	N/A	C18:0	-32.3	N/A	-2.5	N/A	0	N/A	N/A	N/A	N/A	N/A	N/A
LEG1213	N1457i	N/A	TRB	1	Neustadt LA 156	4		B	Germany	10.8	54.1	Sherd	Internal	1	Craig et al. 2011	SE		1	0	0	0	0	0	N/A	N/A	N/A	0	0	0	N/A	N/A	N/A	N/A	1	C16:0	-27.3	N/A	C18:0	-33.2	N/A	-5.9	N/A	0	N/A	N/A	N/A	N/A	N/A	N/A
LEG1214	N1494f	N/A	TRB	1	Neustadt LA 156	4		B	Germany	10.8	54.1	Charred deposit	Internal	1	Craig et al. 2011; Glykou 2016; Hartz 2011	SE		1	0	0	1	0	0	N/A	N/A	N/A	0	0	0	N/A	N/A	N/A	N/A	0	N/A	N/A	N/A	N/A	N/A	N/A	N/A	N/A	0	N/A	N/A	N/A	N/A	N/A	N/A
LEG1215	N1494i	N/A	TRB	1	Neustadt LA 156	4		B	Germany	10.8	54.1	Sherd	Internal	1	Craig et al. 2011	SE		1	0	0	1	1	1	N/A	N/A	N/A	1	0	1	N/A	N/A	N/A	N/A	1	C16:0	-19.2	N/A	C18:0	-19.5	N/A	-0.3	N/A	1	N/A	N/A	N/A	N/A	N/A	N/A
LEG1218	N1682i	N/A	EBK	0	Neustadt LA 156	5		B	Germany	10.8	54.1	Sherd	Internal	1	Craig et al. 2011; Heron et al. 2013	SE		1	0	0	0	0	0	N/A	N/A	N/A	0	0	0	N/A	N/A	N/A	N/A	1	C16:0	-23.6	N/A	C18:0	-23.3	N/A	0.3	N/A	0	N/A	N/A	N/A	N/A	N/A	N/A
LEG1219	N16i	N/A	EBK	0	Neustadt LA 156	5		B	Germany	10.8	54.1	Sherd	Internal	1	Craig et al. 2011	SE		1	0	0	0	0	0	N/A	N/A	N/A	0	0	0	N/A	N/A	N/A	N/A	1	C16:0	-26.5	N/A	C18:0	-27.2	N/A	-0.7	N/A	0	N/A	N/A	N/A	N/A	N/A	N/A
LEG1220	N173i	N/A	EBK	0	Neustadt LA 156	5		B	Germany	10.8	54.1	Sherd	Internal	1	Robson 2015	SE		1	0	0	0	0	0	N/A	N/A	N/A	0	0	0	N/A	N/A	N/A	N/A	1	C16:0	-29.6	N/A	C18:0	-33.2	N/A	-3.6	N/A	0	N/A	N/A	N/A	N/A	N/A	N/A
LEG1224	N1908i	N/A	TRB	1	Neustadt LA 156	4		B	Germany	10.8	54.1	Sherd	Internal	1	Craig et al. 2011	SE		1	0	0	0	0	0	N/A	N/A	N/A	0	0	0	N/A	N/A	N/A	N/A	1	C16:0	-28.3	N/A	C18:0	-33.6	N/A	-5.3	N/A	0	N/A	N/A	N/A	N/A	N/A	N/A
LEG1225	N1910i	N/A	EBK	0	Neustadt LA 156	5		B	Germany	10.8	54.1	Sherd	Internal	1	Robson 2015	SE		1	0	0	0	0	0	N/A	N/A	N/A	0	0	0	N/A	N/A	N/A	N/A	1	C16:0	-28.84	N/A	C18:0	-33.63	N/A	-4.79	N/A	0	N/A	N/A	N/A	N/A	N/A	N/A
LEG1227	N1919i	N/A	EBK	0	Neustadt LA 156	5		B	Germany	10.8	54.1	Sherd	Internal	1	Craig et al. 2011	SE		1	0	0	0	0	0	N/A	N/A	N/A	0	0	0	N/A	N/A	N/A	N/A	1	C16:0	-28	N/A	C18:0	-28.1	N/A	-0.1	N/A	0	N/A	N/A	N/A	N/A	N/A	N/A
LEG1229	N2162i	N/A	TRB	1	Neustadt LA 156	4		B	Germany	10.8	54.1	Sherd	Internal	1	Craig et al. 2011	SE		1	0	0	0	0	0	N/A	N/A	N/A	0	0	0	N/A	N/A	N/A	N/A	1	C16:0	-22.5	N/A	C18:0	-26.6	N/A	-4.1	N/A	0	N/A	N/A	N/A	N/A	N/A	N/A
LEG1231	N217i	N/A	TRB	1	Neustadt LA 156	4		B	Germany	10.8	54.1	Sherd	Internal	1	Craig et al. 2011	SE		1	0	0	0	0	0	N/A	N/A	N/A	0	0	0	N/A	N/A	N/A	N/A	1	C16:0	-29.3	N/A	C18:0	-32.5	N/A	-3.2	N/A	0	N/A	N/A	N/A	N/A	N/A	N/A
LEG1233	N22i	N/A	TRB	1	Neustadt LA 156	4		B	Germany	10.8	54.1	Sherd	Internal	1	Craig et al. 2011	SE		1	0	0	0	0	0	N/A	N/A	N/A	0	0	0	N/A	N/A	N/A	N/A	1	C16:0	-30.6	N/A	C18:0	-34.5	N/A	-3.9	N/A	0	N/A	N/A	N/A	N/A	N/A	N/A
LEG1234	N2367i	N/A	EBK	0	Neustadt LA 156	5		B	Germany	10.8	54.1	Sherd	Internal	1	Craig et al. 2011	SE		1	0	0	0	0	0	N/A	N/A	N/A	0	0	0	N/A	N/A	N/A	N/A	1	C16:0	-29.2	N/A	C18:0	-30.4	N/A	-1.2	N/A	0	N/A	N/A	N/A	N/A	N/A	N/A
LEG1236	N2449i	N/A	TRB	1	Neustadt LA 156	4		B	Germany	10.8	54.1	Sherd	Internal	1	Craig et al. 2011	SE		1	0	0	0	0	0	N/A	N/A	N/A	0	0	0	N/A	N/A	N/A	N/A	1	C16:0	-28.2	N/A	C18:0	-32.8	N/A	-4.6	N/A	0	N/A	N/A	N/A	N/A	N/A	N/A
LEG1238	N2451i	N/A	TRB	1	Neustadt LA 156	4		B	Germany	10.8	54.1	Sherd	Internal	1	Craig et al. 2011	SE		1	0	0	1	0	0	N/A	N/A	N/A	1	0	1	N/A	N/A	N/A	N/A	1	C16:0	-27.7	N/A	C18:0	-32.8	N/A	-5.1	N/A	0	N/A	N/A	N/A	N/A	N/A	N/A
LEG1241	N262i	N/A	EBK	0	Neustadt LA 156	5		B	Germany	10.8	54.1	Sherd	Internal	1	Robson 2015	SE		1	0	0	0	0	0	N/A	N/A	N/A	0	0	0	N/A	N/A	N/A	N/A	1	C16:0	-31.71	N/A	C18:0	-35.87	N/A	-4.16	N/A	0	N/A	N/A	N/A	N/A	N/A	N/A
LEG1247	N2641i	N/A	TRB	1	Neustadt LA 156	4		B	Germany	10.8	54.1	Sherd	Internal	1	Craig et al. 2011	SE		1	0	0	1	1	1	N/A	N/A	N/A	1	0	1	N/A	N/A	N/A	N/A	1	C16:0	-22.5	N/A	C18:0	-21.5	N/A	1	N/A	1	N/A	N/A	N/A	N/A	N/A	N/A
LEG1249	N2648f	N/A	EBK	0	Neustadt LA 156	5		B	Germany	10.8	54.1	Charred deposit	Internal	1	Robson 2015	SE		1	0	0	0	0	0	N/A	N/A	N/A	0	0	0	N/A	N/A	N/A	N/A	1	C16:0	-25.1	N/A	C18:0	-25.2	N/A	-0.1	N/A	0	N/A	N/A	N/A	N/A	N/A	N/A
LEG1250	N2648i	N/A	EBK	0	Neustadt LA 156	5		B	Germany	10.8	54.1	Sherd	Internal	1	Craig et al. 2011	SE		1	0	0	1	0	0	N/A	N/A	N/A	1		1	N/A	N/A	N/A	N/A	1	C16:0	-25.1	N/A	C18:0	-25.2	N/A	-0.1	N/A	0	N/A	N/A	N/A	N/A	N/A	N/A
LEG1255	N2756i	N/A	EBK	0	Neustadt LA 156	5		B	Germany	10.8	54.1	Sherd	Internal	1	Robson 2015	SE		1	0	0	0	0	0	N/A	N/A	N/A	0	0	0	N/A	N/A	N/A	N/A	1	C16:0	-31.89	N/A	C18:0	-36.03	N/A	-4.14	N/A	0	N/A	N/A	N/A	N/A	N/A	N/A
LEG1257	N2756s	N/A	EBK	0	Neustadt LA 156	5		B	Germany	10.8	54.1	Charred deposit	external	1	Craig et al. 2011	SE		1	0	0	0	0	0	N/A	N/A	N/A	0	0	0	N/A	N/A	N/A	N/A	1	C16:0	-25.8	N/A	C18:0	-26.5	N/A	-0.7	N/A	0	N/A	N/A	N/A	N/A	N/A	N/A
LEG1259	N2772i	N/A	EBK	0	Neustadt LA 156	5		B	Germany	10.8	54.1	Sherd	Internal	1	Craig et al. 2011	SE		1	0		1	1		N/A	N/A	N/A	1		1	N/A	N/A	N/A	N/A	1	C16:0	-29.2	N/A	C18:0	-31.7	N/A	-2.5	N/A	1	N/A	N/A	N/A	N/A	N/A	N/A
LEG1260	N2784i	N/A	TRB	1	Neustadt LA 156	4		B	Germany	10.8	54.1	Sherd	Internal	1	Craig et al. 2011	SE		1	0	0	0	0	0	N/A	N/A	N/A	0	0	0	N/A	N/A	N/A	N/A	1	C16:0	-19.9	N/A	C18:0	-21.4	N/A	-1.5	N/A	0	N/A	N/A	N/A	N/A	N/A	N/A
LEG1262	N2804i	N/A	TRB	1	Neustadt LA 156	4		B	Germany	10.8	54.1	Sherd	Internal	1	Craig et al. 2011	SE		1	0	1	1	1	1	N/A	N/A	N/A	1	0	1	N/A	N/A	N/A	N/A	1	C16:0	-25	N/A	C18:0	-27.9	N/A	-2.9	N/A	1	N/A	N/A	N/A	N/A	N/A	N/A
LEG1263	N2860f	N/A	EBK	0	Neustadt LA 156	5		B	Germany	10.8	54.1	Charred deposit	Internal	1	Craig et al. 2011	SE		1	0	0	0	0	0	N/A	N/A	N/A	0	0	0	N/A	N/A	N/A	N/A	1	C16:0	-35.2	N/A	C18:0	-33.3	N/A	1.9	N/A	0	N/A	N/A	N/A	N/A	N/A	N/A
LEG1265	N3020i	N/A	EBK	0	Neustadt LA 156	5		B	Germany	10.8	54.1	Sherd	Internal	1	Craig et al. 2011	SE		1	0	0	0	0	0	N/A	N/A	N/A	0	0	0	N/A	N/A	N/A	N/A	1	C16:0	-28.3	N/A	C18:0	-30.7	N/A	-2.4	N/A	0	N/A	N/A	N/A	N/A	N/A	N/A
LEG1266	N3020s	N/A	EBK	0	Neustadt LA 156	5		B	Germany	10.8	54.1	Charred deposit	external	1	Craig et al. 2011; Robson 2015	SE		1	0	0	0	0	0	N/A	N/A	N/A	0	0	0	N/A	N/A	N/A	N/A	1	C16:0	-24.4	N/A	C18:0	-27.4	N/A	-3	N/A	0	N/A	N/A	N/A	N/A	N/A	N/A
LEG1267	N3037i	N/A	TRB	1	Neustadt LA 156	4		B	Germany	10.8	54.1	Sherd	Internal	1	Craig et al. 2011	SE		1	0	0	0	0	0	N/A	N/A	N/A	0	0	0	N/A	N/A	N/A	N/A	1	C16:0	-28.5	N/A	C18:0	-34.4	N/A	-5.9	N/A	0	N/A	N/A	N/A	N/A	N/A	N/A
LEG1269	N3148i	N/A	EBK	0	Neustadt LA 156	5		B	Germany	10.8	54.1	Sherd	Internal	1	Craig et al. 2011	SE		1	0	0	0	0	0	N/A	N/A	N/A	0	0	0	N/A	N/A	N/A	N/A	1	C16:0	-28.2	N/A	C18:0	-27.9	N/A	0.3	N/A	0	N/A	N/A	N/A	N/A	N/A	N/A
LEG1272	N3233i	N/A	TRB	1	Neustadt LA 156	4		B	Germany	10.8	54.1	Sherd	Internal	1	Craig et al. 2011	SE		1	0	0	1	1	0	N/A	N/A	N/A	1	0	1	N/A	N/A	N/A	N/A	1	C16:0	-19.7	N/A	C18:0	-22	N/A	-2.3	N/A	1	N/A	N/A	N/A	N/A	N/A	N/A
LEG1277	N3305i	N/A	EBK	0	Neustadt LA 156	5		B	Germany	10.8	54.1	Sherd	Internal	1	Craig et al. 2011	SE		1	0	0	0	0	0	N/A	N/A	N/A	0	0	0	N/A	N/A	N/A	N/A	1	C16:0	-27.5	N/A	C18:0	-27.8	N/A	-0.3	N/A	0	N/A	N/A	N/A	N/A	N/A	N/A
LEG1278	N3309f	N/A	TRB	1	Neustadt LA 156	4		B	Germany	10.8	54.1	Charred deposit	Internal	1	Craig et al. 2011	SE		1	0	0	1	1	0	N/A	N/A	N/A	0	0	0	N/A	N/A	N/A	N/A	0	N/A	N/A	N/A	N/A	N/A	N/A	N/A	N/A	0	N/A	N/A	N/A	N/A	N/A	N/A
LEG1279	N3309i	N/A	TRB	1	Neustadt LA 156	4		B	Germany	10.8	54.1	Sherd	Internal	1	Craig et al. 2011	SE		1	0	1	1	1	0	N/A	N/A	N/A	1	0	1	N/A	N/A	N/A	N/A	1	C16:0	-20	N/A	C18:0	-20.4	N/A	-0.4	N/A	1	N/A	N/A	N/A	N/A	N/A	N/A
LEG1281	N3406f	N/A	TRB	1	Neustadt LA 156	4		B	Germany	10.8	54.1	Charred deposit	Internal	1	Craig et al. 2011	SE		1	0	0	0	0	0	N/A	N/A	N/A	0	0	0	N/A	N/A	N/A	N/A	0	N/A	N/A	N/A	N/A	N/A	N/A	N/A	N/A	0	N/A	N/A	N/A	N/A	N/A	N/A
LEG1282	N3406i	N/A	TRB	1	Neustadt LA 156	4		B	Germany	10.8	54.1	Sherd	Internal	1	Craig et al. 2011	SE		1	0	0	0	0	0	N/A	N/A	N/A	0	0	0	N/A	N/A	N/A	N/A	1	C16:0	-26.5	N/A	C18:0	-30.8	N/A	-4.3	N/A	0	N/A	N/A	N/A	N/A	N/A	N/A
LEG1283	N385i	N/A	TRB	1	Neustadt LA 156	4		B	Germany	10.8	54.1	Sherd	Internal	1	Craig et al. 2011	SE		1	0	0	0	0	0	N/A	N/A	N/A	0	0	0	N/A	N/A	N/A	N/A	1	C16:0	-26.9	N/A	C18:0	-32.4	N/A	-5.5	N/A	0	N/A	N/A	N/A	N/A	N/A	N/A
LEG1284	N387f	N/A	TRB	1	Neustadt LA 156	4		B	Germany	10.8	54.1	Charred deposit	Internal	1	Craig et al. 2011	SE		1	0	0	0	0	0	N/A	N/A	N/A	0	0	0	N/A	N/A	N/A	N/A	0	N/A	N/A	N/A	N/A	N/A	N/A	N/A	N/A	0	N/A	N/A	N/A	N/A	N/A	N/A
LEG1285	N421i	N/A	TRB	1	Neustadt LA 156	4		B	Germany	10.8	54.1	Sherd	Internal	1	Craig et al. 2011	SE		1	0	0	0	0	0	N/A	N/A	N/A	0	0	0	N/A	N/A	N/A	N/A	1	C16:0	-26.8	N/A	C18:0	-31.9	N/A	-5.1	N/A	0	N/A	N/A	N/A	N/A	N/A	N/A
LEG1286	N441s	N/A	TRB	1	Neustadt LA 156	4		B	Germany	10.8	54.1	Charred deposit	external	1	Craig et al. 2011; Glykou 2016; Hartz 2011	SE		1	0	0	0	0	0	N/A	N/A	N/A	0	0	0	N/A	N/A	N/A	N/A	1	C16:0	-29.3	N/A	C18:0	-33.6	N/A	-4.3	N/A	0	N/A	N/A	N/A	N/A	N/A	N/A
LEG1287	N442i	N/A	TRB	1	Neustadt LA 156	4		B	Germany	10.8	54.1	Sherd	Internal	1	Craig et al. 2011; Glykou 2016; Hartz 2011	SE		1	0	0	0	0	0	N/A	N/A	N/A	0	0	0	N/A	N/A	N/A	N/A	1	C16:0	-30.2	N/A	C18:0	-33.3	N/A	-3.1	N/A	0	N/A	N/A	N/A	N/A	N/A	N/A
LEG1290	N629i	N/A	EBK	0	Neustadt LA 156	5		B	Germany	10.8	54.1	Sherd	Internal	1	Craig et al. 2011; Glykou 2016	SE		1	0	0	0	0	0	N/A	N/A	N/A	0	0	0	N/A	N/A	N/A	N/A	1	C16:0	-22.9	N/A	C18:0	-22.7	N/A	0.2	N/A	0	N/A	N/A	N/A	N/A	N/A	N/A
LEG1297	Neverkær	N/A	TRB	1	Neverkær Mose	4		B	Denmark	10.085	55.398	Charred deposit	N/A	1	Cubas et al. 2020	AE		1	0	1	1	0	0	N/A	N/A	N/A	0	0	1	N/A	N/A	N/A	N/A	1	C16:0	-30.7	N/A	C18:0	-31.3	N/A	-0.6	N/A	0	N/A	N/A	N/A	N/A	N/A	N/A
LEG1311	N75_I/22b	N/A	RCW	1	Nida 1	3		C	Lithuania	21.004	55.303	Sherd	Internal	1	Robson et al. 2019	SE	16.6	1	0	0	0	0	0	N/A	N/A	N/A	0	0	0	N/A	N/A	N/A	N/A	1	C16:0	-30.5	N/A	C18:0	-33.5	N/A	-3	N/A	0	N/A	N/A	N/A	N/A	N/A	N/A
LEG1312	N75_I/9av	N/A	RCW	1	Nida 1	3		C	Lithuania	21.004	55.303	Sherd	Internal	1	Robson et al. 2019	SE	83.6	1	0	1	0	0	0	N/A	N/A	N/A	0	0	1	N/A	N/A	N/A	N/A	1	C16:0	-31.5	N/A	C18:0	-31.4	N/A	0.1	N/A	0	N/A	N/A	N/A	N/A	N/A	N/A
LEG1349	N78_3/4c	N/A	RCW	1	Nida 1	3		C	Lithuania	21.004	55.303	Sherd	Internal	1	Robson et al. 2019	SE	12.5	1	0	1	1	0	0	N/A	N/A	N/A	1	0	0	N/A	N/A	N/A	N/A	0	N/A	N/A	N/A	N/A	N/A	N/A	N/A	N/A	0	N/A	N/A	N/A	N/A	N/A	N/A
LEG1352	L10f	N/A	RCW	1	Nida 1	3		C	Lithuania	21.004	55.303	Charred deposit	Internal	1	Heron et al. 2015	SE	40	1	0	1	1	1	1	0	N/A	N/A	1	0	1	N/A	N/A	N/A	N/A	0	N/A	N/A	N/A	N/A	N/A	N/A	N/A	N/A	1	N/A	N/A	0	N/A	N/A	N/A
LEG1353	L10i	N/A	RCW	1	Nida 1	3		C	Lithuania	21.004	55.303	Sherd	Internal	1	Heron et al. 2015	SE	2200	1	0	1	1	1	1	0	N/A	N/A	0	1	1	N/A	N/A	N/A	N/A	1	C16:0	-29.9	N/A	C18:0	-30.6	N/A	-0.7	N/A	1	N/A	N/A	0	N/A	N/A	N/A
LEG1355	L11f	N/A	RCW	1	Nida 1	3		C	Lithuania	21.004	55.303	Charred deposit	Internal	1	Heron et al. 2015	SE	<10	1	0	0	0	0	0	0	N/A	N/A	0	0	0	N/A	N/A	N/A	N/A	0	N/A	N/A	N/A	N/A	N/A	N/A	N/A	N/A	0	N/A	N/A	0	N/A	N/A	N/A
LEG1356	L11i	N/A	RCW	1	Nida 1	3		C	Lithuania	21.004	55.303	Sherd	Internal	1	Heron et al. 2015	SE	200	1	0	0	1	1	1	0	N/A	N/A	1	1	1	N/A	N/A	N/A	N/A	1	C16:0	-25.8	N/A	C18:0	-28.3	N/A	-2.5	N/A	1	N/A	N/A	0	N/A	N/A	N/A
LEG1357	L16i	N/A	RCW	1	Nida 1	3		C	Lithuania	21.004	55.303	Sherd	Internal	1	Heron et al. 2015	SE	<1	1	0	0	1	1	0	0	N/A	N/A	1	0	1	N/A	N/A	N/A	N/A	1	C16:0	-32	N/A	C18:0	-32.5	N/A	-0.5	N/A	1	N/A	N/A	0	N/A	N/A	N/A
LEG1359	L19i	N/A	RCW	1	Nida 1	3		C	Lithuania	21.004	55.303	Sherd	Internal	1	Heron et al. 2015	AE	20	1	0	1	1	1	0	0	N/A	N/A	1	0	0	N/A	N/A	N/A	N/A	1	C16:0	-30.7	N/A	C18:0	-32.2	N/A	-1.5	N/A	1	N/A	N/A	0	N/A	N/A	N/A
LEG1360	L21i	N/A	RCW	1	Nida 1	3		C	Lithuania	21.004	55.303	Sherd	Internal	1	Heron et al. 2015	AE	N/A	1	0	0	0	0	0	0	N/A	N/A	0	0	0	N/A	N/A	N/A	N/A	1	C16:0	-28	N/A	C18:0	-33.4	N/A	-5.4	N/A	0	N/A	N/A	0	N/A	N/A	N/A
LEG1361	L2i	N/A	RCW	1	Nida 1	3		C	Lithuania	21.004	55.303	Sherd	Internal	1	Heron et al. 2015	SE	800	1	0	0	0	0	0	0	N/A	N/A	1	1	1	N/A	N/A	N/A	N/A	1	C16:0	-32	N/A	C18:0	-32.5	N/A	-0.5	N/A	0	N/A	N/A	0	N/A	N/A	N/A
LEG1362	L3i	N/A	RCW	1	Nida 1	3		C	Lithuania	21.004	55.303	Sherd	Internal	1	Heron et al. 2015	SE	600	1	0	0	0	0	0	0	N/A	N/A	0	0	1	N/A	N/A	N/A	N/A	1	C16:0	-28.5	N/A	C18:0	-32.6	N/A	-4.1	N/A	0	N/A	N/A	0	N/A	N/A	N/A
LEG1363	L4i	N/A	RCW	1	Nida 1	3		C	Lithuania	21.004	55.303	Sherd	Internal	1	Heron et al. 2015	SE	300	1	0	1	1	1	1	0	N/A	N/A	1	0	1	N/A	N/A	N/A	N/A	1	C16:0	-31.4	N/A	C18:0	-31.3	N/A	0.1	N/A	1	N/A	N/A	0	N/A	N/A	N/A
LEG1364	L5f	N/A	RCW	1	Nida 1	3		C	Lithuania	21.004	55.303	Charred deposit	Internal	1	Heron et al. 2015	SE	50	1	0	1	1	1	0	0	N/A	N/A	1	0	1	N/A	N/A	N/A	N/A	0	N/A	N/A	N/A	N/A	N/A	N/A	N/A	N/A	1	N/A	N/A	0	N/A	N/A	N/A
LEG1365	L5i	N/A	RCW	1	Nida 1	3		C	Lithuania	21.004	55.303	Sherd	Internal	1	Heron et al. 2015	SE	500	1	0	1	1	1	0	0	N/A	N/A	1	0	1	N/A	N/A	N/A	N/A	1	C16:0	-31.2	N/A	C18:0	-31.3	N/A	-0.1	N/A	1	N/A	N/A	0	N/A	N/A	N/A
LEG1366	L5s	N/A	RCW	1	Nida 1	3		C	Lithuania	21.004	55.303	Charred deposit	external	1	Heron et al. 2015	SE	200	1	0	0	0	0	0	0	N/A	N/A	0	0	1	N/A	N/A	N/A	N/A	0	N/A	N/A	N/A	N/A	N/A	N/A	N/A	N/A	0	N/A	N/A	0	N/A	N/A	N/A
LEG1368	L6i	N/A	RCW	1	Nida 1	3		C	Lithuania	21.004	55.303	Sherd	Internal	1	Heron et al. 2015	SE	1400	1	0	0	0	0	0	0	N/A	N/A	1	1	1	N/A	N/A	N/A	N/A	1	C16:0	-30.9	N/A	C18:0	-31.7	N/A	-0.8	N/A	0	N/A	N/A	0	N/A	N/A	N/A
LEG1370	L7f	N/A	RCW	1	Nida 1	3		C	Lithuania	21.004	55.303	Charred deposit	Internal	1	Heron et al. 2015	SE	50	1	0	0	0	0	0	0	N/A	N/A	0	0	0	N/A	N/A	N/A	N/A	0	N/A	N/A	N/A	N/A	N/A	N/A	N/A	N/A	0	N/A	N/A	0	N/A	N/A	N/A
LEG1371	L7i	N/A	RCW	1	Nida 1	3		C	Lithuania	21.004	55.303	Sherd	Internal	1	Heron et al. 2015	SE	2200	1	0	1	1	1	0	0	N/A	N/A	1	1	1	N/A	N/A	N/A	N/A	1	C16:0	-30.1	N/A	C18:0	-30.8	N/A	-0.7	N/A	1	N/A	N/A	0	N/A	N/A	N/A
LEG1374	L8iA	N/A	RCW	1	Nida 1	3		C	Lithuania	21.004	55.303	Sherd	Internal	1	Heron et al. 2015	SE	1900	1	0	0	0	0	0	0	N/A	N/A	0	0	1	N/A	N/A	N/A	N/A	1	C16:0	-32.2	N/A	C18:0	-32.6	N/A	-0.4	N/A	0	N/A	N/A	0	N/A	N/A	N/A
LEG1375	L8iB	N/A	RCW	1	Nida 1	3		C	Lithuania	21.004	55.303	Sherd	Internal	1	Heron et al. 2015	SE	10800	1	0	0	0	0	0	0	N/A	N/A	0	0	1	N/A	N/A	N/A	N/A	1	C16:0	-31.1	N/A	C18:0	-31.3	N/A	-0.2	N/A	0	N/A	N/A	0	N/A	N/A	N/A
LEG1376	L8s	N/A	RCW	1	Nida 1	3		C	Lithuania	21.004	55.303	Charred deposit	external	1	Heron et al. 2015	SE	N/A	1	0	0	1	1	1	0	N/A	N/A	1	0	1	N/A	N/A	N/A	N/A	0	N/A	N/A	N/A	N/A	N/A	N/A	N/A	N/A	1	N/A	N/A	0	N/A	N/A	N/A
LEG1377	L9f	N/A	RCW	1	Nida 1	3		C	Lithuania	21.004	55.303	Charred deposit	Internal	1	Heron et al. 2015; Piličiauskas and Heron 2015	SE	10	1	0	0	0	0	0	0	N/A	N/A	0	0	0	N/A	N/A	N/A	N/A	0	N/A	N/A	N/A	N/A	N/A	N/A	N/A	N/A	0	N/A	N/A	0	N/A	N/A	N/A
LEG1378	L9i	N/A	RCW	1	Nida 1	3		C	Lithuania	21.004	55.303	Sherd	Internal	1	Heron et al. 2015	SE	800	1	0	1	1	1	0	0	N/A	N/A	1	1	1	N/A	N/A	N/A	N/A	1	C16:0	-31.9	N/A	C18:0	-32.6	N/A	-0.7	N/A	1	N/A	N/A	0	N/A	N/A	N/A
LEG1380	NM I A 51879f	N/A	TRB	1	Øgårde 3 (kar S)	4		B	Denmark	11.543	55.594	Charred deposit	Internal	1	Craig et al. 2007; Koch 1998	SE		1	0	1	1	1	0	N/A	N/A	N/A	0	0	1	N/A	N/A	N/A	N/A	1	C16:0	-29.5	N/A	C18:0	-32.8	N/A	-3.3	N/A	1	N/A	N/A	N/A	N/A	N/A	N/A
LEG1382	NM I A 51872f	N/A	TRB	1	Øgårde 5 (kar A)	4		B	Denmark	11.543	55.594	Charred deposit	Internal	1	Craig et al. 2007; Koch 1998	SE		1	0	0	1	0	0	N/A	N/A	N/A	0	0	0	N/A	N/A	N/A	N/A	1	C16:0	-28.5	N/A	C18:0	-34.7	N/A	-6.2	N/A	0	N/A	N/A	N/A	N/A	N/A	N/A
LEG1383	GE 116	N/A	TRB	1	Oldenburg-Dannau LA 77	4		B	Germany	10.847	54.295	Sherd	Internal	1	Weber et al. 2020	SE+AE	102.8	1	0	0	0	0	0	N/A	N/A	N/A	0	0	0	N/A	2.2	N/A	N/A	1	C16:0	-27.32	N/A	C18:0	-26.47	N/A	0.85	N/A	0	N/A	N/A	N/A	N/A	N/A	N/A
LEG1384	GE 118	N/A	TRB	1	Oldenburg-Dannau LA 77	4		B	Germany	10.847	54.295	Sherd	Internal	1	Weber et al. 2020	SE+AE	425.1	1	0	0	0	0	0	N/A	N/A	N/A	0	0	0	N/A	3.33	N/A	N/A	1	C16:0	-26.72	N/A	C18:0	-29.6	N/A	-2.88	N/A	0	N/A	N/A	N/A	N/A	N/A	N/A
LEG1385	GE 125a	N/A	TRB	1	Oldenburg-Dannau LA 77	4		B	Germany	10.847	54.295	Sherd	Internal	1	Weber et al. 2020	SE+AE	6	1	0	0	0	0	0	N/A	N/A	N/A	0	0	0	N/A	0.35	N/A	N/A	1	C16:0	-28.77	N/A	C18:0	-32.33	N/A	-3.56	N/A	0	N/A	N/A	N/A	N/A	N/A	N/A
LEG1386	GE 125b	N/A	TRB	1	Oldenburg-Dannau LA 77	4		B	Germany	10.847	54.295	Sherd	Internal	1	Weber et al. 2020	SE+AE	9661.5	1	0	0	0	0	0	N/A	N/A	N/A	0	0	0	N/A	0.98	N/A	N/A	1	C16:0	-28.71	N/A	C18:0	-31.47	N/A	-2.76	N/A	0	N/A	N/A	N/A	N/A	N/A	N/A
LEG1387	GE 168	N/A	TRB	1	Oldenburg-Dannau LA 77	4		B	Germany	10.847	54.295	Sherd	Internal	1	Weber et al. 2020	SE+AE	0.9	0	0	N/A	N/A	N/A	N/A	N/A	N/A	N/A	N/A	N/A	N/A	N/A	2.37	N/A	N/A	1	C16:0	-29.26	N/A	C18:0	-29.04	N/A	0.22	N/A	N/A	N/A	N/A	N/A	N/A	N/A	N/A
LEG1388	GE 17	N/A	TRB	1	Oldenburg-Dannau LA 77	4		B	Germany	10.847	54.295	Sherd	Internal	1	Weber et al. 2020	SE+AE	50.9	1	0	0	0	0	0	N/A	N/A	N/A	0	0	0	N/A	1.92	N/A	N/A	1	C16:0	-29.82	N/A	C18:0	-27.73	N/A	2.09	N/A	0	N/A	N/A	N/A	N/A	N/A	N/A
LEG1389	GE 200	N/A	TRB	1	Oldenburg-Dannau LA 77	4		B	Germany	10.847	54.295	Sherd	Internal	1	Weber et al. 2020	SE+AE	338.7	1	0	0	0	0	0	N/A	N/A	N/A	0	0	0	N/A	1.36	N/A	N/A	1	C16:0	-28.29	N/A	C18:0	-33.91	N/A	-5.62	N/A	0	N/A	N/A	N/A	N/A	N/A	N/A
LEG1390	GE 203	N/A	TRB	1	Oldenburg-Dannau LA 77	4		B	Germany	10.847	54.295	Sherd	Internal	1	Weber et al. 2020	SE+AE	209.7	1	0	0	0	0	0	N/A	N/A	N/A	0	0	0	N/A	0.81	N/A	N/A	1	C16:0	-29.74	N/A	C18:0	-34.16	N/A	-4.42	N/A	0	N/A	N/A	N/A	N/A	N/A	N/A
LEG1391	GE 222	N/A	TRB	1	Oldenburg-Dannau LA 77	4		B	Germany	10.847	54.295	Sherd	Internal	1	Weber et al. 2020	SE+AE	25.4	1	0	0	0	0	0	N/A	N/A	N/A	0	0	0	N/A	1.7	N/A	N/A	1	C16:0	-28.18	N/A	C18:0	-30.13	N/A	-1.95	N/A	0	N/A	N/A	N/A	N/A	N/A	N/A
LEG1392	GE 240	N/A	TRB	1	Oldenburg-Dannau LA 77	4		B	Germany	10.847	54.295	Sherd	Internal	1	Weber et al. 2020	SE+AE	279.4	1	0	0	0	0	0	N/A	N/A	N/A	0	0	0	N/A	1.43	N/A	N/A	1	C16:0	-27.77	N/A	C18:0	-33.42	N/A	-5.65	N/A	0	N/A	N/A	N/A	N/A	N/A	N/A
LEG1393	GE 248	N/A	TRB	1	Oldenburg-Dannau LA 77	4		B	Germany	10.847	54.295	Sherd	Internal	1	Weber et al. 2020	SE+AE	3	0	0	N/A	N/A	N/A	N/A	N/A	N/A	N/A	N/A	N/A	N/A	N/A	1.51	N/A	N/A	1	C16:0	-28.88	N/A	C18:0	-31.09	N/A	-2.21	N/A	N/A	N/A	N/A	N/A	N/A	N/A	N/A
LEG1394	GE 248	N/A	TRB	1	Oldenburg-Dannau LA 77	4		B	Germany	10.847	54.295	Sherd	Internal	1	Weber et al. 2020	SE+AE	3	0	0	N/A	N/A	N/A	N/A	N/A	N/A	N/A	N/A	N/A	N/A	N/A	1.51	N/A	N/A	1	C16:0	-28.3	N/A	C18:0	-29.74	N/A	-1.44	N/A	N/A	N/A	N/A	N/A	N/A	N/A	N/A
LEG1395	GE 26	N/A	TRB	1	Oldenburg-Dannau LA 77	4		B	Germany	10.847	54.295	Sherd	Internal	1	Weber et al. 2020	SE+AE	719.2	1	0	0	0	0	0	N/A	N/A	N/A	0	0	0	N/A	0.77	N/A	N/A	1	C16:0	-27.73	N/A	C18:0	-31.29	N/A	-3.56	N/A	0	N/A	N/A	N/A	N/A	N/A	N/A
LEG1396	GE 33	N/A	TRB	1	Oldenburg-Dannau LA 77	4		B	Germany	10.847	54.295	Sherd	Internal	1	Weber et al. 2020	SE+AE	38.3	1	0	0	0	0	0	N/A	N/A	N/A	0	0	0	N/A	1.82	N/A	N/A	1	C16:0	-29.15	N/A	C18:0	-33.52	N/A	-4.37	N/A	0	N/A	N/A	N/A	N/A	N/A	N/A
LEG1397	GE 39	N/A	TRB	1	Oldenburg-Dannau LA 77	4		B	Germany	10.847	54.295	Sherd	Internal	1	Weber et al. 2020	SE+AE	116.9	1	0	0	0	0	0	N/A	N/A	N/A	0	0	0	N/A	2.15	N/A	N/A	1	C16:0	-28.86	N/A	C18:0	-29.44	N/A	-0.58	N/A	0	N/A	N/A	N/A	N/A	N/A	N/A
LEG1398	GE 4	N/A	TRB	1	Oldenburg-Dannau LA 77	4		B	Germany	10.847	54.295	Sherd	Internal	1	Weber et al. 2020	SE+AE	1.4	0	0	N/A	N/A	N/A	N/A	N/A	N/A	N/A	N/A	N/A	N/A	N/A	1.21	N/A	N/A	1	C16:0	-26.78	N/A	C18:0	-29.26	N/A	-2.48	N/A	N/A	N/A	N/A	N/A	N/A	N/A	N/A
LEG1399	GE 74	N/A	TRB	1	Oldenburg-Dannau LA 77	4		B	Germany	10.847	54.295	Sherd	Internal	1	Weber et al. 2020	SE+AE	6.1	1	0	0	0	0	0	N/A	N/A	N/A	0	0	0	N/A	1.86	N/A	N/A	1	C16:0	-29.98	N/A	C18:0	-29.86	N/A	0.12	N/A	0	N/A	N/A	N/A	N/A	N/A	N/A
LEG1400	GE 89	N/A	TRB	1	Oldenburg-Dannau LA 77	4		B	Germany	10.847	54.295	Sherd	Internal	1	Weber et al. 2020	SE+AE	58.2	1	0	0	0	0	0	N/A	N/A	N/A	0	0	0	N/A	2.6	N/A	N/A	1	C16:0	-28.95	N/A	C18:0	-28.96	N/A	-0.01	N/A	0	N/A	N/A	N/A	N/A	N/A	N/A
LEG1445	OD85-190/32-27	N/A	SWB	1	Oudenaarde ‘Donk’	4		A	Belgium	3.587	50.843	Charred deposit	N/A	1	Craig et al. 2007	SE		1	0	1	1	1	0	N/A	N/A	N/A	0	0	0	N/A	N/A	N/A	N/A	1	C16:0	-30.6	N/A	C18:0	-34.2	N/A	-3.6	N/A	0	N/A	N/A	N/A	N/A	N/A	N/A
LEG1446	OD85/144-6	N/A	SWB	1	Oudenaarde ‘Donk’	4		A	Belgium	3.587	50.843	Charred deposit	N/A	1	Craig et al. 2007	SE		1	0	1	1	1	0	N/A	N/A	N/A	0	0	0	N/A	N/A	N/A	N/A	1	C16:0	-31.3	N/A	C18:0	-33.7	N/A	-2.4	N/A	0	N/A	N/A	N/A	N/A	N/A	N/A
LEG1480	CC33	N/A	CBW	0	Pomarkku Myllytörmä/Patakoski	5		D	Finland	22	61.7	Sherd	Internal	1	Pääkkönen et al. 2016	SE>AE	192.2	1	0	1	1	1	1	0	N/A	N/A	1	0	1	N/A	N/A	N/A	N/A	1	C16:0	-26.7	N/A	C18:0	-28.7	N/A	-2	N/A	1	N/A	N/A	0	N/A	N/A	N/A
LEG1481	CC34	N/A	CBW	0	Pomarkku Myllytörmä/Patakoski	5		D	Finland	22	61.7	Sherd	Internal	1	Pääkkönen et al. 2016	SE>AE	29.8	1	0	0	1	0	0	0	N/A	N/A	0	0	0	N/A	N/A	N/A	N/A	1	C16:0	-26.2	N/A	C18:0	-28.6	N/A	-2.4	N/A	0	N/A	N/A	0	N/A	N/A	N/A
LEG1482	CC35	N/A	CBW	0	Pomarkku Myllytörmä/Patakoski	5		D	Finland	22	61.7	Sherd	Internal	1	Pääkkönen et al. 2016	SE>AE	252.2	1	0	1	1	0	0	0	N/A	N/A	0	0	0	N/A	N/A	N/A	N/A	1	C16:0	-25.8	N/A	C18:0	-28.4	N/A	-2.6	N/A	0	N/A	N/A	0	N/A	N/A	N/A
LEG1483	CC36	N/A	CBW	0	Pomarkku Myllytörmä/Patakoski	5		D	Finland	22	61.7	Sherd	Internal	1	Pääkkönen et al. 2016	SE>AE	10.7	1	0	0	1	0	0	0	N/A	N/A	0	0	0	N/A	N/A	N/A	N/A	1	C16:0	-26.4	N/A	C18:0	-29.6	N/A	-3.2	N/A	0	N/A	N/A	0	N/A	N/A	N/A
LEG1484	CC37	N/A	CBW	0	Pomarkku Myllytörmä/Patakoski	5		D	Finland	22	61.7	Sherd	Internal	1	Pääkkönen et al. 2016	SE>AE	517.8	1	0	0	0	0	0	0	N/A	N/A	0	0	0	N/A	N/A	N/A	N/A	1	C16:0	-26.8	N/A	C18:0	-30	N/A	-3.2	N/A	0	N/A	N/A	0	N/A	N/A	N/A
LEG1485	CC38	N/A	CBW	0	Pomarkku Myllytörmä/Patakoski	5		D	Finland	22	61.7	Sherd	Internal	1	Pääkkönen et al. 2016	SE>AE	58.7	1	0	1	1	0	0	0	N/A	N/A	0	0	1	N/A	N/A	N/A	N/A	1	C16:0	-26.4	N/A	C18:0	-28	N/A	-1.6	N/A	0	N/A	N/A	0	N/A	N/A	N/A
LEG1486	CC39	N/A	CBW	0	Pomarkku Myllytörmä/Patakoski	5		D	Finland	22	61.7	Sherd	Internal	1	Pääkkönen et al. 2016	SE>AE	170.8	1	0	0	1	0	0	0	N/A	N/A	0	0	0	N/A	N/A	N/A	N/A	1	C16:0	-26.1	N/A	C18:0	-28.8	N/A	-2.7	N/A	0	N/A	N/A	0	N/A	N/A	N/A
LEG1487	CC42	N/A	CBW	0	Pomarkku Myllytörmä/Patakoski	5		D	Finland	22	61.7	Sherd	Internal	1	Pääkkönen et al. 2016	SE>AE	345.7	1	0	0	0	0	0	0	N/A	N/A	0	0	0	N/A	N/A	N/A	N/A	1	C16:0	-28.9	N/A	C18:0	-30.3	N/A	-1.4	N/A	0	N/A	N/A	0	N/A	N/A	N/A
LEG1488	CC44	N/A	CBW	0	Pomarkku Myllytörmä/Patakoski	5		D	Finland	22	61.7	Sherd	Internal	1	Pääkkönen et al. 2016	SE>AE	70.5	1	0	1	1	0	0	0	N/A	N/A	0	0	0	N/A	N/A	N/A	N/A	1	C16:0	-25.7	N/A	C18:0	-26.7	N/A	-1	N/A	0	N/A	N/A	0	N/A	N/A	N/A
LEG1489	CC45	N/A	CBW	0	Pomarkku Myllytörmä/Patakoski	5		D	Finland	22	61.7	Sherd	Internal	1	Pääkkönen et al. 2016	SE>AE	171.8	1	0	0	0	0	0	0	N/A	N/A	0	0	0	N/A	N/A	N/A	N/A	1	C16:0	-27	N/A	C18:0	-26.1	N/A	0.9	N/A	0	N/A	N/A	0	N/A	N/A	N/A
LEG1490	KM 22004:5911	N/A	CWC	1	Porvoo Böle Munkby	3		D	Finland	25.77	60.438	Sherd	Internal	1	Pääkkönen et al. 2019	AE	781.2	1	0	0	0	0	0	0	N/A	N/A	0	0	0	N/A	N/A	N/A	N/A	1	C16:0	-23.9	N/A	C18:0	-25.2	N/A	-1.3	N/A	0	N/A	N/A	0	N/A	N/A	N/A
LEG1491	KM 22004:6400	N/A	CWC	1	Porvoo Böle Munkby	3		D	Finland	25.77	60.438	Sherd	Internal	1	Pääkkönen et al. 2019	AE	79.3	1	0	0	1	0	0	0	N/A	N/A	0	0	0	N/A	N/A	N/A	N/A	1	C16:0	-27.4	N/A	C18:0	-26.7	N/A	0.7	N/A	0	N/A	N/A	0	N/A	N/A	N/A
LEG1492	R28	N/A	JW	0	Raasepori Telegrafberget	4		D	Finland	23.7	60	Sherd	N/A	1	Papakosta and Pesonen 2019	AE	30	1	0	0	0	0	0	0	N/A	N/A	0	0	0	N/A	0.8	N/A	N/A	0	N/A	N/A	N/A	N/A	N/A	N/A	N/A	N/A	0	N/A	N/A	0	N/A	N/A	N/A
LEG1493	R35	N/A	JW	0	Raasepori Telegrafberget	4		D	Finland	23.7	60	Sherd	N/A	1	Papakosta and Pesonen 2019	AE	500	1	0	1	1	1	1	0	N/A	N/A	0	1	1	N/A	0.7	N/A	N/A	0	N/A	N/A	N/A	N/A	N/A	N/A	N/A	N/A	1	N/A	N/A	0	N/A	N/A	N/A
LEG1494	R66	N/A	JW	0	Raasepori Telegrafberget	4		D	Finland	23.7	60	Sherd	N/A	1	Papakosta and Pesonen 2019	AE	400	1	0	0	1	1	1	0	N/A	N/A	0	1	1	N/A	0.5	N/A	N/A	0	N/A	N/A	N/A	N/A	N/A	N/A	N/A	N/A	1	N/A	N/A	0	N/A	N/A	N/A
LEG1537	X10588	X10588	TRB	1	Syltholm II (MLF00906-I)	4		B	Denmark	11.39	54.645	Charred deposit	Internal	1	Cubas et al. 2020	SE		1	1	0	1	0	0	N/A	N/A	2.75	1	1	1	53.1	N/A	N/A	N/A	1	C16:0	-28.9	N/A	C18:0	-33.6	N/A	-4.7	N/A	0	0	0	N/A	N/A	N/A	N/A
LEG1554	X3363	X3363	TRB	1	Syltholm II (MLF00906-I)	4		B	Denmark	11.39	54.645	Charred deposit	Internal	1	Cubas et al. 2020	SE		1	1	0	1	1	0	N/A	0.06	1.21	0	1	1	51	N/A	N/A	N/A	1	C16:0	-27.5	N/A	C18:0	-33.1	N/A	-5.6	N/A	1	0	0	N/A	N/A	N/A	N/A
LEG1556	X3495	X3495	TRB	1	Syltholm II (MLF00906-I)	4		B	Denmark	11.39	54.645	Charred deposit	Internal	1	Cubas et al. 2020	SE		1	1	0	1	1	1	N/A	0.34	2.95	1	1	1	89.1	N/A	N/A	N/A	1	C16:0	-18.7	N/A	C18:0	-19.8	N/A	-1.1	N/A	1	1	1	N/A	N/A	N/A	N/A
LEG1565	X8352	X8352	EBK	0	Syltholm II (MLF00906-I)	5		B	Denmark	11.39	54.645	Charred deposit	Internal	1	Courel et al. 2020	SE	n/a	1	1	1	1	1	1	N/A	0.17	2.35	1	1	1	87.1	N/A	N/A	N/A	1	C16:0	-19.6	N/A	C18:0	-23.3	N/A	-3.7	N/A	1	1	1	N/A	N/A	N/A	N/A
LEG1569	X9243	X9243	TRB	1	Syltholm II (MLF00906-I)	4		B	Denmark	11.39	54.65	Charred deposit	Internal	1	Cubas et al. 2020	SE		1	1	1	1	1	0	N/A	0.27	2.6	1	1	1	91	N/A	N/A	N/A	1	C16:0	-19.6	N/A	C18:0	-19.9	N/A	-0.3	N/A	1	1	1	N/A	N/A	N/A	N/A
LEG1626	X57	X57	TRB	1	Syltholm XIII (MLF00939-I)	4		B	Denmark	11.3	54.6	Charred deposit	Internal	1	Cubas et al. 2020	SE		1	1	0	1	0	0	N/A	N/A	1.13	1	1	1	61.4	N/A	N/A	N/A	1	C16:0	-30.1	N/A	C18:0	-34.1	N/A	-4	N/A	0	0	0	N/A	N/A	N/A	N/A
LEG1634	X1318	X1318	EBK	0	Syltholm II (MLF00906-I)	5		B	Denmark	11.39	54.65	Sherd	Internal	1	Papakosta et al. 2019	AE	160	1	0	0	1	1	0	N/A	N/A	N/A	0	0	1	N/A	N/A	N/A	N/A	1	C16:0	-22.38	N/A	C18:0	-28.05	N/A	-5.67	N/A	1	N/A	N/A	N/A	N/A	N/A	N/A
LEG1635	X1659	X1659	EBK	0	Syltholm XIII (MLF00939-I)	5		B	Denmark	11.3	54.6	Sherd	Internal	1	Papakosta et al. 2019	AE	6	1	0	0	0	0	0	N/A	N/A	N/A	0	0	0	N/A	N/A	N/A	N/A	1	C16:0	-28.57	N/A	C18:0	-29.28	N/A	-0.71	N/A	0	N/A	N/A	N/A	N/A	N/A	N/A
LEG1636	X2315	X2315	EBK	0	Syltholm II (MLF00906-I)	5		B	Denmark	11.39	54.65	Sherd	Internal	1	Papakosta et al. 2019	AE	21	1	0	0	0	0	0	N/A	N/A	N/A	0	0	0	N/A	N/A	N/A	N/A	1	C16:0	-24.62	N/A	C18:0	-26.54	N/A	-1.92	N/A	0	N/A	N/A	N/A	N/A	N/A	N/A
LEG1637	X3311	X3311	EBK	0	Syltholm II (MLF00906-I)	5		B	Denmark	11.39	54.65	Sherd	Internal	1	Papakosta et al. 2019	AE	37	1	0	0	0	0	0	N/A	N/A	N/A	0	0	0	N/A	N/A	N/A	N/A	1	C16:0	-18.49	N/A	C18:0	-19.56	N/A	-1.07	N/A	0	N/A	N/A	N/A	N/A	N/A	N/A
LEG1638	X4531	X4531	EBK	0	Syltholm II (MLF00906-II)	5		B	Denmark	11.39	54.65	Sherd	Internal	1	Papakosta et al. 2019	AE	105	1	0	0	1	1	0	N/A	N/A	N/A	0	0	1	N/A	N/A	N/A	N/A	1	C16:0	-19.2	N/A	C18:0	-19.65	N/A	-0.45	N/A	1	N/A	N/A	N/A	N/A	N/A	N/A
LEG1639	X4602	X4602	EBK	0	Syltholm II (MLF00906-II)	5		B	Denmark	11.39	54.65	Sherd	Internal	1	Papakosta et al. 2019	AE	26	1	0	0	1	1	1	N/A	N/A	N/A	0	0	1	N/A	N/A	N/A	N/A	1	C16:0	-19.14	N/A	C18:0	-21.01	N/A	-1.87	N/A	1	N/A	N/A	N/A	N/A	N/A	N/A
LEG1640	X5018	X5018	EBK	0	Syltholm II (MLF00906-II)	5		B	Denmark	11.39	54.65	Sherd	Internal	1	Papakosta et al. 2019	AE	51	1	0	0	1	0	0	N/A	N/A	N/A	0	0	1	N/A	N/A	N/A	N/A	1	C16:0	-23.77	N/A	C18:0	-23.42	N/A	0.35	N/A	0	N/A	N/A	N/A	N/A	N/A	N/A
LEG1641	X8482	X8482	EBK	0	Syltholm II (MLF00906-I)	5		B	Denmark	11.39	54.65	Sherd	Internal	1	Papakosta et al. 2019	AE	25	1	0	0	1	1	0	N/A	N/A	N/A	0	0	1	N/A	N/A	N/A	N/A	1	C16:0	-25.91	N/A	C18:0	-31.16	N/A	-5.25	N/A	1	N/A	N/A	N/A	N/A	N/A	N/A
LEG1642	X9877	X9877	EBK	0	Syltholm II (MLF00906-II)	5		B	Denmark	11.39	54.65	Sherd	Internal	1	Papakosta et al. 2019	AE	190	1	0	0	0	0	0	N/A	N/A	N/A	0	0	0	N/A	N/A	N/A	N/A	1	C16:0	-19.98	N/A	C18:0	-22.01	N/A	-2.03	N/A	0	N/A	N/A	N/A	N/A	N/A	N/A
LEG1643	NM I A 44729f	N/A	TRB	1	Roskilde Fjord III (300 m NNE of Kølholm)	4		B	Denmark	12.059	55.81	Charred deposit	Internal	1	Cubas et al. 2020; Koch 1998; Robson 2015; Robson et al. 2021	SE		1	0	0	0	0	0	N/A	N/A	N/A	0	0	0	N/A	N/A	N/A	N/A	1	C16:0	-29.4	N/A	C18:0	-33.8	N/A	-4.4	N/A	0	N/A	N/A	N/A	N/A	N/A	N/A
LEG1654	RZ-1 002366	N/A	RCW	1	Rzucewo 1	3		C	Poland	18.469	54.695	Sherd	Internal	1	Cramp et al. 2019	AE	1061	1	0	0	1	1	0	1	N/A	N/A	0	1	1	N/A	N/A	N/A	N/A	1	C16:0	-28.4	N/A	C18:0	-28.7	N/A	-0.3	N/A	1	N/A	N/A	1	N/A	N/A	N/A
LEG1655	RZ-10 002363	N/A	RCW	1	Rzucewo 1	3		C	Poland	18.469	54.695	Sherd	Internal	1	Cramp et al. 2019	AE	4804	1	0	0	1	1	0	1	N/A	N/A	0	1	1	N/A	N/A	N/A	N/A	1	C16:0	-28.1	N/A	C18:0	-28.5	N/A	-0.4	N/A	1	N/A	N/A	1	N/A	N/A	N/A
LEG1656	RZ-11 002360	N/A	RCW	1	Rzucewo 1	3		C	Poland	18.469	54.695	Sherd	Internal	1	Cramp et al. 2019	AE	81	1	0	0	1	1	0	1	N/A	N/A	0	0	1	N/A	N/A	N/A	N/A	1	C16:0	-27.7	N/A	C18:0	-28.3	N/A	-0.6	N/A	1	N/A	N/A	1	N/A	N/A	N/A
LEG1657	RZ-12A 002353 002356	N/A	RCW	1	Rzucewo 1	3		C	Poland	18.469	54.695	Sherd	Internal	1	Cramp et al. 2019	AE	913	1	0	0	0	0	0	0	N/A	N/A	0	0	0	N/A	N/A	N/A	N/A	0	N/A	N/A	N/A	N/A	N/A	N/A	N/A	N/A	0	N/A	N/A	0	N/A	N/A	N/A
LEG1658	RZ-12B 002359	N/A	RCW	1	Rzucewo 1	3		C	Poland	18.469	54.695	Sherd	Internal	1	Cramp et al. 2019	AE	503	1	0	0	1	1	0	0	N/A	N/A	0	0	1	N/A	N/A	N/A	N/A	1	C16:0	-29.8	N/A	C18:0	-30.1	N/A	-0.3	N/A	1	N/A	N/A	0	N/A	N/A	N/A
LEG1659	RZ-13 002354	N/A	RCW	1	Rzucewo 1	3		C	Poland	18.469	54.695	Sherd	Internal	1	Cramp et al. 2019	AE	312	1	0	0	0	0	0	1	N/A	N/A	0	0	1	N/A	N/A	N/A	N/A	1	C16:0	-28.2	N/A	C18:0	-28.9	N/A	-0.7	N/A	0	N/A	N/A	1	N/A	N/A	N/A
LEG1660	RZ-14 002357	N/A	RCW	1	Rzucewo 1	3		C	Poland	18.469	54.695	Sherd	Internal	1	Cramp et al. 2019	AE		1	0	0	1	1	0	1	N/A	N/A	0	1	1	N/A	N/A	N/A	N/A	1	C16:0	-26.1	N/A	C18:0	-25.1	N/A	1	N/A	1	N/A	N/A	1	N/A	N/A	N/A
LEG1662	RZ-3 002364	N/A	RCW	1	Rzucewo 1	3		C	Poland	18.469	54.695	Sherd	Internal	1	Cramp et al. 2019	AE	847	1	0	0	1	1	1	1	N/A	N/A	1	1	1	N/A	N/A	N/A	N/A	1	C16:0	-25.2	N/A	C18:0	-26.9	N/A	-1.7	N/A	1	N/A	N/A	1	N/A	N/A	N/A
LEG1663	RZ-4 002365	N/A	RCW	1	Rzucewo 1	3		C	Poland	18.469	54.695	Sherd	Internal	1	Cramp et al. 2019	AE	4330	1	0	0	1	1	1	1	N/A	N/A	0	0	0	N/A	N/A	N/A	N/A	1	C16:0	-27.8	N/A	C18:0	-28.3	N/A	-0.5	N/A	0	N/A	N/A	1	N/A	N/A	N/A
LEG1664	RZ-5 002358	N/A	RCW	1	Rzucewo 1	3		C	Poland	18.469	54.695	Sherd	Internal	1	Cramp et al. 2019	AE	228	1	0	0	0	0	0	1	N/A	N/A	0	0	1	N/A	N/A	N/A	N/A	0	N/A	N/A	N/A	N/A	N/A	N/A	N/A	N/A	0	N/A	N/A	1	N/A	N/A	N/A
LEG1665	RZ-6 002361	N/A	RCW	1	Rzucewo 1	3		C	Poland	18.469	54.695	Sherd	Internal	1	Cramp et al. 2019	AE	669	1	0	0	1	1	1	1	N/A	N/A	0	1	1	N/A	N/A	N/A	N/A	1	C16:0	-26.9	N/A	C18:0	-27.1	N/A	-0.2	N/A	1	N/A	N/A	1	N/A	N/A	N/A
LEG1667	RZ-8B 002355	N/A	RCW	1	Rzucewo 1	3		C	Poland	18.469	54.695	Sherd	Internal	1	Cramp et al. 2019	AE	518	1	0	0	0	0	0	1	N/A	N/A	0	1	1	N/A	N/A	N/A	N/A	0	N/A	N/A	N/A	N/A	N/A	N/A	N/A	N/A	0	N/A	N/A	1	N/A	N/A	N/A
LEG1668	RZ-9 002362	N/A	RCW	1	Rzucewo 1	3		C	Poland	18.469	54.695	Sherd	Internal	1	Cramp et al. 2019	AE	2102	1	0	0	0	0	0	1	N/A	N/A	1	1	1	N/A	N/A	N/A	N/A	1	C16:0	-30	N/A	C18:0	-30.5	N/A	-0.5	N/A	0	N/A	N/A	1	N/A	N/A	N/A
LEG1686	NM I A 53073f	N/A	TRB	1	Salpetermosen	4		B	Denmark	12.3	55.9	Charred deposit	Internal	1	Craig et al. 2011; Robson 2015; Robson et al. 2021	SE		1	0	0	0	0	0	N/A	N/A	N/A	0	0	0	N/A	N/A	N/A	N/A	1	C16:0	-26.8	N/A	C18:0	-26	N/A	0.8	N/A	0	N/A	N/A	N/A	N/A	N/A	N/A
LEG1687	ÅM 642:1	N/A	KKW	1	Saltvik Härdalen 21.11	3		D	Åland Islands	20.062	60.276	Sherd	Internal	1	Pääkkönen et al. 2019	AE	177.2	1	0	0	1	0	0	0	N/A	N/A	0	1	0	N/A	N/A	N/A	N/A	1	C16:0	-27	N/A	C18:0	-29.4	N/A	-2.4	N/A	0	N/A	N/A	0	N/A	N/A	N/A
LEG1791	sample 1	N/A	TRB	1	Skogsmossen	4		B	Sweden	16.5	59.6	Sherd	N/A	1	Isaksson and Hallgren 2012	SE	110	1	0					N/A	N/A	N/A	1	1	1	N/A	1.9	N/A	N/A	1	C16:0	-26.5	N/A	C18:0	-29.1	N/A	-2.6	N/A	0	N/A	N/A	N/A	N/A	N/A	N/A
LEG1792	sample 2	N/A	TRB	1	Skogsmossen	4		B	Sweden	16.5	59.6	Sherd	N/A	1	Isaksson and Hallgren 2012	SE	60	1	0		1			N/A	N/A	N/A	1	1	1	N/A	0.33	N/A	N/A	0	N/A	N/A	N/A	N/A	N/A	N/A	N/A	N/A	0	N/A	N/A	N/A	N/A	N/A	N/A
LEG1793	sample 3	N/A	TRB	1	Skogsmossen	4		B	Sweden	16.5	59.6	Sherd	N/A	1	Isaksson and Hallgren 2012	SE	180	1	0					N/A	N/A	N/A		1	1	N/A	12.2	N/A	N/A	0	N/A	N/A	N/A	N/A	N/A	N/A	N/A	N/A	0	N/A	N/A	N/A	N/A	N/A	N/A
LEG1794	sample 4	N/A	TRB	1	Skogsmossen	4		B	Sweden	16.5	59.6	Sherd	N/A	1	Isaksson and Hallgren 2012	SE	4220	1	0					N/A	N/A	N/A			1	N/A	1.02	N/A	N/A	1	C16:0	-31.4	N/A	C18:0	-39.3	N/A	-7.9	N/A	0	N/A	N/A	N/A	N/A	N/A	N/A
LEG1795	sample 5	N/A	TRB	1	Skogsmossen	4		B	Sweden	16.5	59.6	Sherd	N/A	1	Isaksson and Hallgren 2012	SE	350	1	0	1	1	1	1	N/A	N/A	N/A	1	1	1	N/A	0.28	N/A	N/A	1	C16:0	-25.5	N/A	C18:0	-25	N/A	0.5	N/A	1	N/A	N/A	N/A	N/A	N/A	N/A
LEG1796	sample 6	N/A	TRB	1	Skogsmossen	4		B	Sweden	16.5	59.6	Sherd	N/A	1	Isaksson and Hallgren 2012	SE	0	0	0	N/A	N/A	N/A	N/A	N/A	N/A	N/A	N/A	N/A	N/A	N/A	N/A	N/A	N/A	0	N/A	N/A	N/A	N/A	N/A	N/A	N/A	N/A	N/A	N/A	N/A	N/A	N/A	N/A	N/A
LEG1797	sample 7	N/A	TRB	1	Skogsmossen	4		B	Sweden	16.5	59.6	Sherd	N/A	1	Isaksson and Hallgren 2012	SE	6430	1	0		1			N/A	N/A	N/A	1	1	1	N/A	0.96	N/A	N/A	1	C16:0	-28.4	N/A	C18:0	-34.6	N/A	-6.2	N/A	0	N/A	N/A	N/A	N/A	N/A	N/A
LEG1798	sample 8	N/A	TRB	1	Skogsmossen	4		B	Sweden	16.5	59.6	Sherd	N/A	1	Isaksson and Hallgren 2012	SE	620	1	0		1			N/A	N/A	N/A	1	1	1	N/A	0.96	N/A	N/A	1	C16:0	-28.3	N/A	C18:0	-35.2	N/A	-6.9	N/A	0	N/A	N/A	N/A	N/A	N/A	N/A
LEG1799	sample 9	N/A	TRB	1	Skogsmossen	4		B	Sweden	16.5	59.6	Sherd	N/A	1	Isaksson and Hallgren 2012	SE	20	1	0					N/A	N/A	N/A			1	N/A	1.2	N/A	N/A	0	N/A	N/A	N/A	N/A	N/A	N/A	N/A	N/A	0	N/A	N/A	N/A	N/A	N/A	N/A
LEG1828	SHM01	N/A	EBK	0	Soldattorpet	5		B	Sweden	18.1	59.3	Sherd	Internal	1	Papakosta et al. 2019	AE	44	1	0	0	0	0	0	N/A	N/A	N/A	0	0	0	N/A	N/A	N/A	N/A	1	C16:0	-28.94	N/A	C18:0	-28.36	N/A	0.58	N/A	0	N/A	N/A	N/A	N/A	N/A	N/A
LEG1829	SHM02	N/A	EBK	0	Soldattorpet	5		B	Sweden	18.1	59.3	Sherd	Internal	1	Papakosta et al. 2019	AE	56	1	0	0	0	0	0	N/A	N/A	N/A	0	0	0	N/A	N/A	N/A	N/A	1	C16:0	-25.88	N/A	C18:0	-25.36	N/A	0.52	N/A	0	N/A	N/A	N/A	N/A	N/A	N/A
LEG1830	SHM03	N/A	EBK	0	Soldattorpet	5		B	Sweden	18.1	59.3	Sherd	Internal	1	Papakosta et al. 2019	AE	630	1	0	0	0	0	0	N/A	N/A	N/A	0	0	0	N/A	N/A	N/A	N/A	0	N/A	N/A	N/A	N/A	N/A	N/A	N/A	N/A	0	N/A	N/A	N/A	N/A	N/A	N/A
LEG1831	SHM04	N/A	EBK	0	Soldattorpet	5		B	Sweden	18.1	59.3	Sherd	Internal	1	Papakosta et al. 2019	AE	9	1	0	0	0	0	0	N/A	N/A	N/A	0	0	0	N/A	N/A	N/A	N/A	0	N/A	N/A	N/A	N/A	N/A	N/A	N/A	N/A	0	N/A	N/A	N/A	N/A	N/A	N/A
LEG1832	SHM05	N/A	EBK	0	Soldattorpet	5		B	Sweden	18.1	59.3	Sherd	Internal	1	Papakosta et al. 2019	AE	724	1	0	0	0	0	0	N/A	N/A	N/A	0	0	0	N/A	N/A	N/A	N/A	0	N/A	N/A	N/A	N/A	N/A	N/A	N/A	N/A	0	N/A	N/A	N/A	N/A	N/A	N/A
LEG1833	SHM06	N/A	EBK	0	Soldattorpet	5		B	Sweden	18.1	59.3	Sherd	Internal	1	Papakosta et al. 2019	AE	244	1	0	0	0	0	0	N/A	N/A	N/A	0	0	0	N/A	N/A	N/A	N/A	0	N/A	N/A	N/A	N/A	N/A	N/A	N/A	N/A	0	N/A	N/A	N/A	N/A	N/A	N/A
LEG1834	SHM07	N/A	EBK	0	Soldattorpet	5		B	Sweden	18.1	59.3	Sherd	Internal	1	Papakosta et al. 2019	AE	699	1	0	0	0	0	0	N/A	N/A	N/A	0	0	0	N/A	N/A	N/A	N/A	0	N/A	N/A	N/A	N/A	N/A	N/A	N/A	N/A	0	N/A	N/A	N/A	N/A	N/A	N/A
LEG1835	SHM08	N/A	EBK	0	Soldattorpet	5		B	Sweden	18.1	59.3	Sherd	Internal	1	Papakosta et al. 2019	AE	122	1	0	0	0	0	0	N/A	N/A	N/A	0	0	0	N/A	N/A	N/A	N/A	0	N/A	N/A	N/A	N/A	N/A	N/A	N/A	N/A	0	N/A	N/A	N/A	N/A	N/A	N/A
LEG1836	SHM09	N/A	EBK	0	Soldattorpet	5		B	Sweden	18.1	59.3	Sherd	Internal	1	Papakosta et al. 2019	AE	123	1	0	0	0	0	0	N/A	N/A	N/A	0	0	0	N/A	N/A	N/A	N/A	1	C16:0	-28.45	N/A	C18:0	-30.44	N/A	-1.99	N/A	0	N/A	N/A	N/A	N/A	N/A	N/A
LEG1837	SHM10	N/A	EBK	0	Soldattorpet	5		B	Sweden	18.1	59.3	Sherd	Internal	1	Papakosta et al. 2019	AE	573	1	0	0	0	0	0	N/A	N/A	N/A	0	0	0	N/A	N/A	N/A	N/A	1	C16:0	-27.74	N/A	C18:0	-28.81	N/A	-1.07	N/A	0	N/A	N/A	N/A	N/A	N/A	N/A
LEG1838	SHM11	N/A	EBK	0	Soldattorpet	5		B	Sweden	18.1	59.3	Sherd	Internal	1	Papakosta et al. 2019	AE	214	1	0	0	0	0	0	N/A	N/A	N/A	0	0	0	N/A	N/A	N/A	N/A	1	C16:0	-28.82	N/A	C18:0	-29.47	N/A	-0.65	N/A	0	N/A	N/A	N/A	N/A	N/A	N/A
LEG1839	SHM12	N/A	EBK	0	Soldattorpet	5		B	Sweden	18.1	59.3	Sherd	Internal	1	Papakosta et al. 2019	AE	63	1	0	0	0	0	0	N/A	N/A	N/A	0	0	0	N/A	N/A	N/A	N/A	0	N/A	N/A	N/A	N/A	N/A	N/A	N/A	N/A	0	N/A	N/A	N/A	N/A	N/A	N/A
LEG1840	SHM13	N/A	EBK	0	Soldattorpet	5		B	Sweden	18.1	59.3	Sherd	Internal	1	Papakosta et al. 2019	AE	116	1	0	0	0	0	0	N/A	N/A	N/A	0	0	0	N/A	N/A	N/A	N/A	0	N/A	N/A	N/A	N/A	N/A	N/A	N/A	N/A	0	N/A	N/A	N/A	N/A	N/A	N/A
LEG1841	SHM14	N/A	EBK	0	Soldattorpet	5		B	Sweden	18.1	59.3	Sherd	Internal	1	Papakosta et al. 2019	AE	27	1	0	0	0	0	0	N/A	N/A	N/A	0	0	0	N/A	N/A	N/A	N/A	0	N/A	N/A	N/A	N/A	N/A	N/A	N/A	N/A	0	N/A	N/A	N/A	N/A	N/A	N/A
LEG1842	SHM15	N/A	EBK	0	Soldattorpet	5		B	Sweden	18.1	59.3	Sherd	Internal	1	Papakosta et al. 2019	AE	43	1	0	0	0	0	0	N/A	N/A	N/A	0	0	0	N/A	N/A	N/A	N/A	0	N/A	N/A	N/A	N/A	N/A	N/A	N/A	N/A	0	N/A	N/A	N/A	N/A	N/A	N/A
LEG1843	SHM16	N/A	EBK	0	Soldattorpet	5		B	Sweden	18.1	59.3	Sherd	Internal	1	Papakosta et al. 2019	AE	395	1	0	0	0	0	0	N/A	N/A	N/A	0	0	0	N/A	N/A	N/A	N/A	0	N/A	N/A	N/A	N/A	N/A	N/A	N/A	N/A	0	N/A	N/A	N/A	N/A	N/A	N/A
LEG1844	SHM17	N/A	EBK	0	Soldattorpet	5		B	Sweden	18.1	59.3	Sherd	Internal	1	Papakosta et al. 2019	AE	135	1	0	0	0	0	0	N/A	N/A	N/A	0	0	0	N/A	N/A	N/A	N/A	0	N/A	N/A	N/A	N/A	N/A	N/A	N/A	N/A	0	N/A	N/A	N/A	N/A	N/A	N/A
LEG1845	SHM18	N/A	EBK	0	Soldattorpet	5		B	Sweden	18.1	59.3	Sherd	Internal	1	Papakosta et al. 2019	AE	58	1	0	0	0	0	0	N/A	N/A	N/A	0	0	0	N/A	N/A	N/A	N/A	0	N/A	N/A	N/A	N/A	N/A	N/A	N/A	N/A	0	N/A	N/A	N/A	N/A	N/A	N/A
LEG1846	SHM19	N/A	EBK	0	Soldattorpet	5		B	Sweden	18.1	59.3	Sherd	Internal	1	Papakosta et al. 2019	AE	348	1	0	0	0	0	0	N/A	N/A	N/A	0	0	0	N/A	N/A	N/A	N/A	0	N/A	N/A	N/A	N/A	N/A	N/A	N/A	N/A	0	N/A	N/A	N/A	N/A	N/A	N/A
LEG1847	SHM27	N/A	EBK	0	Soldattorpet	5		B	Sweden	18.1	59.3	Sherd	Internal	1	Papakosta et al. 2019	AE	595	1	0	0	0	0	0	N/A	N/A	N/A	0	0	0	N/A	N/A	N/A	N/A	1	C16:0	-26.28	N/A	C18:0	-25.28	N/A	1	N/A	0	N/A	N/A	N/A	N/A	N/A	N/A
LEG1848	SHM28	N/A	EBK	0	Soldattorpet	5		B	Sweden	18.1	59.3	Sherd	Internal	1	Papakosta et al. 2019	AE	201	1	0	0	0	0	0	N/A	N/A	N/A	0	0	0	N/A	N/A	N/A	N/A	0	N/A	N/A	N/A	N/A	N/A	N/A	N/A	N/A	0	N/A	N/A	N/A	N/A	N/A	N/A
LEG1881	ST_X036_096i	N/A	TRB	1	Stenø	4		B	Denmark	12.1	55.8	Sherd	Internal	1	Cubas et al. 2020	SE		1	0	0	0	0	0	N/A	N/A	N/A	0	0	1	N/A	N/A	N/A	N/A	1	C16:0	-25	N/A	C18:0	-22.6	N/A	2.4	N/A	0	N/A	N/A	N/A	N/A	N/A	N/A
LEG1882	ST_X082_015e	N/A	TRB	1	Stenø	4		B	Denmark	12.1	55.8	Sherd	external	1	Cubas et al. 2020	SE		1	0	1	1	1	0	N/A	N/A	N/A	0	0	1	N/A	N/A	N/A	N/A	1	C16:0	-28	N/A	C18:0	-31.4	N/A	-3.4	N/A	1	N/A	N/A	N/A	N/A	N/A	N/A
LEG1884	ST_X082_015i	N/A	TRB	1	Stenø	4		B	Denmark	12.1	55.8	Sherd	Internal	1	Cubas et al. 2020	SE		1	0	0	1	0	0	N/A	N/A	N/A	0	0	1	N/A	N/A	N/A	N/A	1	C16:0	-28	N/A	C18:0	-31.8	N/A	-3.8	N/A	0	N/A	N/A	N/A	N/A	N/A	N/A
LEG1888	ST_X087_007i	N/A	EBK	0	Stenø	5		B	Denmark	12.1	55.8	Sherd	Internal	1	Robson 2015	SE		1	0	0	0	0	0	N/A	N/A	N/A	0	0	0	N/A	N/A	N/A	N/A	1	C16:0	-28.3	N/A	C18:0	-28.5	N/A	-0.2	N/A	0	N/A	N/A	N/A	N/A	N/A	N/A
LEG1890	ST_X095_039i	N/A	EBK	0	Stenø	5		B	Denmark	12.1	55.8	Sherd	Internal	1	Robson 2015	SE		1	0	0	0	0	0	N/A	N/A	N/A	0	0	0	N/A	N/A	N/A	N/A	1	C16:0	-26.6	N/A	C18:0	-31.3	N/A	-4.7	N/A	0	N/A	N/A	N/A	N/A	N/A	N/A
LEG1895	ST_X122_105i	N/A	TRB	1	Stenø	4		B	Denmark	12.1	55.8	Sherd	Internal	1	Cubas et al. 2020; Robson 2015; Saul 2011	SE		1	0	0	0	0	0	N/A	N/A	N/A	1	0	0	N/A	N/A	N/A	N/A	1	C16:0	-26.2	N/A	C18:0	-28.1	N/A	-1.9	N/A	0	N/A	N/A	N/A	N/A	N/A	N/A
LEG1896	ST_X177_091i	N/A	TRB	1	Stenø	4		B	Denmark	12.1	55.8	Sherd	Internal	1	Cubas et al. 2020; Robson 2015; Saul 2011	SE		1	0	0	0	0	0	N/A	N/A	N/A	0	0	0	N/A	N/A	N/A	N/A	1	C16:0	-28.8	N/A	C18:0	-29.5	N/A	-0.7	N/A	0	N/A	N/A	N/A	N/A	N/A	N/A
LEG1897	ST_X177_092i	N/A	TRB	1	Stenø	4		B	Denmark	12.1	55.8	Sherd	Internal	1	Cubas et al. 2020	SE		1	0	0	0	0	0	N/A	N/A	N/A	0	0	0	N/A	N/A	N/A	N/A	1	C16:0	-25.5	N/A	C18:0	-31.7	N/A	-6.2	N/A	0	N/A	N/A	N/A	N/A	N/A	N/A
LEG1937	L14i	N/A	CBW	0	Šventoji 26	4		C	Lithuania	21.1	56	Sherd	Internal	1	Heron et al. 2015	SE	1200	1	0	1	1	1	0	0	N/A	N/A	1	1	1	N/A	N/A	N/A	N/A	1	C16:0	-29.8	N/A	C18:0	-29.5	N/A	0.3	N/A	1	N/A	N/A	0	N/A	N/A	N/A
LEG1938	L14s	N/A	CBW	0	Šventoji 26	4		C	Lithuania	21.1	56	Charred deposit	external	1	Heron et al. 2015; Piličiauskas et al. 2011	SE	200	1	0	1	1	1	0	0	N/A	N/A	1	0	1	N/A	N/A	N/A	N/A	0	N/A	N/A	N/A	N/A	N/A	N/A	N/A	N/A	1	N/A	N/A	0	N/A	N/A	N/A
LEG1944	L13s	N/A	Porous	0	Šventoji 3	4		C	Lithuania	21.1	56	Charred deposit	external	1	Heron et al. 2015; Piličiauskas et al. 2011	SE	<100	1	0	1	1	1	0	0	N/A	N/A	1	0	1	N/A	N/A	N/A	N/A	0	N/A	N/A	N/A	N/A	N/A	N/A	N/A	N/A	1	N/A	N/A	0	N/A	N/A	N/A
LEG1961	L17i	N/A	GAC	1	Šventoji 4	3		C	Lithuania	21.08	56.01	Sherd	Internal	1	Heron et al. 2015	SE	30	1	0	0	0	0	0	0	N/A	N/A	0	0	1	N/A	N/A	N/A	N/A	1	C16:0	-29.7	N/A	C18:0	-29.8	N/A	-0.1	N/A	0	N/A	N/A	0	N/A	N/A	N/A
LEG1962	L1i	N/A	GAC	1	Šventoji 4	3		C	Lithuania	21.08	56.01	Sherd	Internal	1	Heron et al. 2015	SE	3100	1	0	0	0	0	0	1	N/A	N/A	1	1	1	N/A	N/A	N/A	N/A	1	C16:0	-29.1	N/A	C18:0	-28.8	N/A	0.3	N/A	0	N/A	N/A	1	N/A	N/A	N/A
LEG2006	NM I A 54875a	N/A	TRB	1	Tingbjerggård T1	4		B	Denmark	11.58	55.59	Charred deposit	Internal	1	Craig et al. 2007; Koch 1998; Robson et al. 2021	SE		1	0	0	1	0	0	N/A	N/A	N/A	0	0	0	N/A	N/A	N/A	N/A	1	C16:0	-30.6	N/A	C18:0		N/A	30.6	N/A	0	N/A	N/A	N/A	N/A	N/A	N/A
LEG2022	JAK11	N/A	JW	0	Turku Jäkärlä	4		D	Finland	22.4	60.5	Sherd	Internal	1	Pääkkönen et al. 2016	SE>AE	155.6	1	0	0	0	0	0	0	N/A	N/A	0	0	0	N/A	N/A	N/A	N/A	1	C16:0	-27.1	N/A	C18:0	-26	N/A	1.1	N/A	0	N/A	N/A	0	N/A	N/A	N/A
LEG2023	JAK15	N/A	JW	0	Turku Jäkärlä	4		D	Finland	22.4	60.5	Sherd	Internal	1	Pääkkönen et al. 2016	SE>AE	170.2	1	0	0	1	0	0	0	N/A	N/A	0	0	0	N/A	N/A	N/A	N/A	1	C16:0	-26.4	N/A	C18:0	-25.5	N/A	0.9	N/A	0	N/A	N/A	0	N/A	N/A	N/A
LEG2024	JAK18	N/A	JW	0	Turku Jäkärlä	4		D	Finland	22.4	60.5	Sherd	Internal	1	Pääkkönen et al. 2016	SE>AE	97.6	1	0	0	1	0	0	0	N/A	N/A	0	0	0	N/A	N/A	N/A	N/A	1	C16:0	-27.9	N/A	C18:0	-30.1	N/A	-2.2	N/A	0	N/A	N/A	0	N/A	N/A	N/A
LEG2025	JAK4	N/A	JW	0	Turku Jäkärlä	4		D	Finland	22.4	60.5	Sherd	Internal	1	Pääkkönen et al. 2016	SE>AE	27.5	1	0	0	0	0	0	0	N/A	N/A	0	1	1	N/A	N/A	N/A	N/A	1	C16:0	-27	N/A	C18:0	-26.5	N/A	0.5	N/A	0	N/A	N/A	0	N/A	N/A	N/A
LEG2026	JAK7	N/A	JW	0	Turku Jäkärlä	4		D	Finland	22.4	60.5	Sherd	Internal	1	Pääkkönen et al. 2016	SE>AE	67.4	1	0	0	1	0	0	0	N/A	N/A	1	1	1	N/A	N/A	N/A	N/A	1	C16:0	-26.9	N/A	C18:0	-26.4	N/A	0.5	N/A	0	N/A	N/A	0	N/A	N/A	N/A
LEG2027	TYA 427:14	N/A	CWC	1	Turku Jäkärlä	3		D	Finland	22.4	60.5	Sherd	Internal	1	Pääkkönen et al. 2019	AE	62.5	1	0	0	1	0	0	0	N/A	N/A	0	1	0	N/A	N/A	N/A	N/A	1	C16:0	-26.2	N/A	C18:0	-29.8	N/A	-3.6	N/A	0	N/A	N/A	0	N/A	N/A	N/A
LEG2028	TYA 427:51	N/A	CWC	1	Turku Jäkärlä	3		D	Finland	22.4	60.5	Sherd	Internal	1	Pääkkönen et al. 2019	AE	16.5	1	0	0	1	0	0	0	N/A	N/A	0	0	0	N/A	N/A	N/A	N/A	1	C16:0	-25.4	N/A	C18:0	-22.5	N/A	2.9	N/A	0	N/A	N/A	0	N/A	N/A	N/A
LEG2029	TYA 615:22	N/A	CWC	1	Turku Jäkärlä	3		D	Finland	22.4	60.5	Sherd	Internal	1	Pääkkönen et al. 2019	AE	178.4	1	0	0	0	0	0	0	N/A	N/A	0	0	0	N/A	N/A	N/A	N/A	1	C16:0	-27.2	N/A	C18:0	-26.1	N/A	1.1	N/A	0	N/A	N/A	0	N/A	N/A	N/A
LEG2030	TYA 615:22	N/A	CWC	1	Turku Jäkärlä	3		D	Finland	22.4	60.5	Sherd	Internal	1	Pääkkönen et al. 2019	AE	178.4	1	0	0	0	0	0	0	N/A	N/A	0	0	0	N/A	N/A	N/A	N/A	1	C16:0	-27.5	N/A	C18:0	-30.4	N/A	-2.9	N/A	0	N/A	N/A	0	N/A	N/A	N/A
LEG2032	TYA 239:147	N/A	KKW	1	Turku Kotirinne	3		D	Finland	22.27	60.45	Sherd	Internal	1	Pääkkönen et al. 2019	SE	346.8	1	0	0	0	0	0	0	N/A	N/A	0	1	1	N/A	N/A	N/A	N/A	1	C16:0	-26.1	N/A	C18:0	-27.2	N/A	-1.1	N/A	0	N/A	N/A	0	N/A	N/A	N/A
LEG2033	TYA 239:397, 400	N/A	KKW	1	Turku Kotirinne	3		D	Finland	22.27	60.45	Sherd	Internal	1	Pääkkönen et al. 2019	SE	788.8	1	0	0	1	1	0	0	N/A	N/A	1	0	1	N/A	N/A	N/A	N/A	1	C16:0	-25.3	N/A	C18:0	-24.7	N/A	0.6	N/A	1	N/A	N/A	0	N/A	N/A	N/A
LEG2034	TYA 239:546	N/A	KKW	1	Turku Kotirinne	3		D	Finland	22.27	60.45	Sherd	Internal	1	Pääkkönen et al. 2019	SE	632.1	1	0	0	1	0	0	0	N/A	N/A	1	1	0	N/A	N/A	N/A	N/A	1	C16:0	-25.7	N/A	C18:0	-25.6	N/A	0.1	N/A	0	N/A	N/A	0	N/A	N/A	N/A
LEG2035	TYA 239:6, 7, 19	N/A	KKW	1	Turku Kotirinne	3		D	Finland	22.27	60.45	Sherd	Internal	1	Pääkkönen et al. 2019	SE	1239.5	1	0	0	1	1	1	1	N/A	N/A	1	1	1	N/A	N/A	N/A	N/A	1	C16:0	-26.4	N/A	C18:0	-25.7	N/A	0.7	N/A	1	N/A	N/A	1	N/A	N/A	N/A
LEG2036	TYA 245:375, 391	N/A	KKW	1	Turku Kotirinne	3		D	Finland	22.27	60.45	Sherd	Internal	1	Pääkkönen et al. 2019	SE	115.5	1	0	0	0	0	0	0	N/A	N/A	0	0	0	N/A	N/A	N/A	N/A	1	C16:0	-27	N/A	C18:0	-25.6	N/A	1.4	N/A	0	N/A	N/A	0	N/A	N/A	N/A
LEG2037	TYA 245:42	N/A	KKW	1	Turku Kotirinne	3		D	Finland	22.27	60.45	Sherd	Internal	1	Pääkkönen et al. 2019	SE	1076.8	1	0	0	1	1	1	0	N/A	N/A	1	1	0	N/A	N/A	N/A	N/A	1	C16:0	-23.3	N/A	C18:0	-23.4	N/A	-0.1	N/A	1	N/A	N/A	0	N/A	N/A	N/A
LEG2038	TYA 245:426	N/A	KKW	1	Turku Kotirinne	3		D	Finland	22.27	60.45	Sherd	Internal	1	Pääkkönen et al. 2019	SE	82.8	1	0	0	1	0	0	1	N/A	N/A	1	0	0	N/A	N/A	N/A	N/A	1	C16:0	-25.5	N/A	C18:0	-25.3	N/A	0.2	N/A	0	N/A	N/A	1	N/A	N/A	N/A
LEG2039	TYA 245:50,76	N/A	KKW	1	Turku Kotirinne	3		D	Finland	22.27	60.45	Sherd	Internal	1	Pääkkönen et al. 2019	SE	249.9	1	0	0	1	1	0	1	N/A	N/A	0	0	1	N/A	N/A	N/A	N/A	1	C16:0	-26.4	N/A	C18:0	-28.4	N/A	-2	N/A	1	N/A	N/A	1	N/A	N/A	N/A
LEG2040	TYA 331:1054, 1055	N/A	KKW	1	Turku Kotirinne	3		D	Finland	22.27	60.45	Sherd	Internal	1	Pääkkönen et al. 2019	SE	423.5	1	0	0	1	1	1	1	N/A	N/A	1	1	1	N/A	N/A	N/A	N/A	1	C16:0	-26.2	N/A	C18:0	-25.9	N/A	0.3	N/A	1	N/A	N/A	1	N/A	N/A	N/A
LEG2041	TYA 331:1183	N/A	KKW	1	Turku Kotirinne	3		D	Finland	22.27	60.45	Sherd	Internal	1	Pääkkönen et al. 2019	SE	481.8	1	0	0	1	0	0	0	N/A	N/A	0	0	0	N/A	N/A	N/A	N/A	1	C16:0	-25.5	N/A	C18:0	-24.5	N/A	1	N/A	0	N/A	N/A	0	N/A	N/A	N/A
LEG2042	TYA 331:1195	N/A	KKW	1	Turku Kotirinne	3		D	Finland	22.27	60.45	Sherd	Internal	1	Pääkkönen et al. 2019	SE	271.1	1	0	0	1	1	1	1	N/A	N/A	1	1	0	N/A	N/A	N/A	N/A	1	C16:0	-25.9	N/A	C18:0	-26.3	N/A	-0.4	N/A	1	N/A	N/A	1	N/A	N/A	N/A
LEG2043	TYA 331:410	N/A	KKW	1	Turku Kotirinne	3		D	Finland	22.27	60.45	Sherd	Internal	1	Pääkkönen et al. 2019	SE	988.6	1	0	0	1	1	1	0	N/A	N/A	1	1	1	N/A	N/A	N/A	N/A	1	C16:0	-26.7	N/A	C18:0	-29.3	N/A	-2.6	N/A	1	N/A	N/A	0	N/A	N/A	N/A
LEG2044	TYA 331:428	N/A	KKW	1	Turku Kotirinne	3		D	Finland	22.27	60.45	Sherd	Internal	1	Pääkkönen et al. 2019	SE	221	1	0	0	1	1	0	0	N/A	N/A	1	1	1	N/A	N/A	N/A	N/A	1	C16:0	-24.9	N/A	C18:0	-24.9	N/A	0	N/A	1	N/A	N/A	0	N/A	N/A	N/A
LEG2045	TYA 331:435	N/A	KKW	1	Turku Kotirinne	3		D	Finland	22.27	60.45	Sherd	Internal	1	Pääkkönen et al. 2019	SE	27.5	1	0	0	1	1	0	1	N/A	N/A	1		1	N/A	N/A	N/A	N/A	1	C16:0	-22.9	N/A	C18:0	-21.5	N/A	1.4	N/A	1	N/A	N/A	1	N/A	N/A	N/A
LEG2046	TYA 331:79	N/A	KKW	1	Turku Kotirinne	3		D	Finland	22.27	60.45	Sherd	Internal	1	Pääkkönen et al. 2019	SE	584.8	1	0	0	1	1	0	0	N/A	N/A	1	1	1	N/A	N/A	N/A	N/A	1	C16:0	-23.5	N/A	C18:0	-24.3	N/A	-0.8	N/A	1	N/A	N/A	0	N/A	N/A	N/A
LEG2047	TYA 331:998	N/A	KKW	1	Turku Kotirinne	3		D	Finland	22.27	60.45	Sherd	Internal	1	Pääkkönen et al. 2019	SE	164.2	1	0	0	1	1	0	1	N/A	N/A	1	1	1	N/A	N/A	N/A	N/A	1	C16:0	-24.8	N/A	C18:0	-24.5	N/A	0.3	N/A	1	N/A	N/A	1	N/A	N/A	N/A
LEG2048	TYA 489:120	N/A	KKW	1	Turku Kotirinne	3		D	Finland	22.27	60.45	Sherd	Internal	1	Pääkkönen et al. 2019	SE	1151.9	1	0	0	1	1	1	1	N/A	N/A	1	1	1	N/A	N/A	N/A	N/A	1	C16:0	-23.7	N/A	C18:0	-24.1	N/A	-0.4	N/A	1	N/A	N/A	1	N/A	N/A	N/A
LEG2049	TYA 489:48	N/A	KKW	1	Turku Kotirinne	3		D	Finland	22.27	60.45	Sherd	Internal	1	Pääkkönen et al. 2019	SE	749.2	1	0	0	0	0	0	0	N/A	N/A	0	0	1	N/A	N/A	N/A	N/A	1	C16:0	-27.3	N/A	C18:0	-30.9	N/A	-3.6	N/A	0	N/A	N/A	0	N/A	N/A	N/A
LEG2050	TYA 582:336	N/A	KKW	1	Turku Kotirinne	3		D	Finland	22.27	60.45	Sherd	Internal	1	Pääkkönen et al. 2019	SE	413.4	1	0	0	1	1	0	0	N/A	N/A	1	1	1	N/A	N/A	N/A	N/A	1	C16:0	-25.6	N/A	C18:0	-26.3	N/A	-0.7	N/A	1	N/A	N/A	0	N/A	N/A	N/A
LEG2051	TYA 582:35	N/A	KKW	1	Turku Kotirinne	3		D	Finland	22.27	60.45	Sherd	Internal	1	Pääkkönen et al. 2019	SE	250.3	1	0	0	0	0	0	0	N/A	N/A	0		1	N/A	N/A	N/A	N/A	1	C16:0	-23.9	N/A	C18:0	-24.2	N/A	-0.3	N/A	0	N/A	N/A	0	N/A	N/A	N/A
LEG2052	TYA 582:38	N/A	KKW	1	Turku Kotirinne	3		D	Finland	22.27	60.45	Sherd	Internal	1	Pääkkönen et al. 2019	SE	601.6	1	0	0	1	0	0	0	N/A	N/A	1	1	1	N/A	N/A	N/A	N/A	1	C16:0	-25.2	N/A	C18:0	-24.9	N/A	0.3	N/A	0	N/A	N/A	0	N/A	N/A	N/A
LEG2053	TYA 582:393	N/A	KKW	1	Turku Kotirinne	3		D	Finland	22.27	60.45	Sherd	Internal	1	Pääkkönen et al. 2019	SE	682.8	1	0	0	1	1	1	1	N/A	N/A	1	1	1	N/A	N/A	N/A	N/A	1	C16:0	-26	N/A	C18:0	-25.6	N/A	0.4	N/A	1	N/A	N/A	1	N/A	N/A	N/A
LEG2054	TYA 582:485	N/A	KKW	1	Turku Kotirinne	3		D	Finland	22.27	60.45	Sherd	Internal	1	Pääkkönen et al. 2019	SE	219.4	1	0	0	1	1	0	1	N/A	N/A	1	0	0	N/A	N/A	N/A	N/A	1	C16:0	-25	N/A	C18:0	-25.5	N/A	-0.5	N/A	1	N/A	N/A	1	N/A	N/A	N/A
LEG2055	TYA 582:552	N/A	KKW	1	Turku Kotirinne	3		D	Finland	22.27	60.45	Sherd	Internal	1	Pääkkönen et al. 2019	SE	42.1	1	0	0		0	0	0	N/A	N/A	0	0	0	N/A	N/A	N/A	N/A	1	C16:0	-24	N/A	C18:0	-25.3	N/A	-1.3	N/A	0	N/A	N/A	0	N/A	N/A	N/A
LEG2059	NM I A 43323f	N/A	TRB	1	Ulkestrup Lyng	4		B	Denmark	11.5	55.59	Charred deposit	Internal	1	Craig et al. 2007; Koch 1998; Robson 2015; Robson et al. 2021	SE		1	0	1	1	1	0	N/A	N/A	N/A	0	0	0	N/A	N/A	N/A	N/A	1	C16:0	-32.8	N/A	C18:0	-33.7	N/A	-0.9	N/A	0	N/A	N/A	N/A	N/A	N/A	N/A
LEG2082	KM 19914:594	N/A	CWC	1	Vantaa Jönsas-pohjoinen/itä Kaarela	3		D	Finland	24.86	60.26	Sherd	Internal	1	Pääkkönen et al. 2019	AE	118.1	1	0	0	1	0	0	0	N/A	N/A	0	0	0	N/A	N/A	N/A	N/A	1	C16:0	-26.8	N/A	C18:0	-24.5	N/A	2.3	N/A	0	N/A	N/A	0	N/A	N/A	N/A
LEG2083	KM-11; 30464 : 380	N/A	CBW	0	Vantaa Maarinkunnas	4		D	Finland	25.1	60.3	Sherd	N/A	1	Cramp et al. 2014	SE+ALK	209	1	0	0	1	1	1	1	N/A	N/A	0	0	0	N/A	N/A	N/A	N/A	1	C16:0	-20.4	N/A	C18:0	-19.5	N/A	0.9	N/A	0	N/A	N/A	1	N/A	N/A	N/A
LEG2088	KM-35; 29954 : 2128	N/A	CBW	0	Vantaa Stenkulla	4		D	Finland	25.1	60.3	Sherd	N/A	1	Cramp et al. 2014	SE+ALK	565	1	0	0	1	1	1	1	N/A	N/A	1	0	0	N/A	N/A	N/A	N/A	1	C16:0	-19.4	N/A	C18:0	-21.1	N/A	-1.7	N/A	1	N/A	N/A	1	N/A	N/A	N/A
LEG2089	KM-36; 29954 : 2357	N/A	CBW	0	Vantaa Stenkulla	4		D	Finland	25.1	60.3	Sherd	N/A	1	Cramp et al. 2014	SE+ALK	151	1	0	0	1	1	0	1	N/A	N/A	0	0	1	N/A	N/A	N/A	N/A	1	C16:0	-23.2	N/A	C18:0	-23.1	N/A	0.1	N/A	1	N/A	N/A	1	N/A	N/A	N/A
LEG2090	KM-38; 29954 : 3105	N/A	CBW	0	Vantaa Stenkulla	4		D	Finland	25.1	60.3	Sherd	N/A	1	Cramp et al. 2014	SE+ALK	60	1	0	0	1	1	0	1	N/A	N/A	1	1	1	N/A	N/A	N/A	N/A	1	C16:0	-24.8	N/A	C18:0	-24.4	N/A	0.4	N/A	1	N/A	N/A	1	N/A	N/A	N/A
LEG2091	KM-39; 29954 : 4932	N/A	CBW	0	Vantaa Stenkulla	4		D	Finland	25.1	60.3	Sherd	N/A	1	Cramp et al. 2014	SE+ALK	273	1	0	0	1	1	1	1	N/A	N/A	1	1	1	N/A	N/A	N/A	N/A	1	C16:0	-25.8	N/A	C18:0	-24.8	N/A	1	N/A	1	N/A	N/A	1	N/A	N/A	N/A
LEG2092	KM-40; 29954 : 7738	N/A	CBW	0	Vantaa Stenkulla	4		D	Finland	25.1	60.3	Sherd	N/A	1	Cramp et al. 2014	SE+ALK	146	1	0	0	1	1	0	1	N/A	N/A	1	0	1	N/A	N/A	N/A	N/A	1	C16:0	-19.1	N/A	C18:0	-19	N/A	0.1	N/A	1	N/A	N/A	1	N/A	N/A	N/A
LEG2093	KM-41; 29954 : 9074	N/A	CBW	0	Vantaa Stenkulla	4		D	Finland	25.1	60.3	Sherd	N/A	1	Cramp et al. 2014	SE+ALK	204	1	0	0	1	1	0	1	N/A	N/A	1	0	1	N/A	N/A	N/A	N/A	1	C16:0	-23.2	N/A	C18:0	-22.7	N/A	0.5	N/A	1	N/A	N/A	1	N/A	N/A	N/A
LEG2094	KM-42; 29954 : 1840	N/A	CBW	0	Vantaa Stenkulla	4		D	Finland	25.1	60.3	Sherd	N/A	1	Cramp et al. 2014	SE+ALK	66	1	0	0	1	1	0	0	N/A	N/A	1	1	1	N/A	N/A	N/A	N/A	1	C16:0	-20.2	N/A	C18:0	-19.6	N/A	0.6	N/A	1	N/A	N/A	0	N/A	N/A	N/A
LEG2107	TYA 478:20	N/A	CWC	1	Västanfjärd Galtarby II	3		D	Finland	22.67	60.05	Sherd	Internal	1	Pääkkönen et al. 2019	AE	41.6	1	0	0	1	0	0	0	N/A	N/A	0	0	0	N/A	N/A	N/A	N/A	1	C16:0	-25.4	N/A	C18:0	-27.5	N/A	-2.1	N/A	0	N/A	N/A	0	N/A	N/A	N/A
LEG2108	TYA 478:4	N/A	CWC	1	Västanfjärd Galtarby II	3		D	Finland	22.67	60.05	Sherd	Internal	1	Pääkkönen et al. 2019	AE	34.2	1	0	0	1	0	0	0	N/A	N/A	0	0	0	N/A	N/A	N/A	N/A	1	C16:0	-24.5	N/A	C18:0	-23.2	N/A	1.3	N/A	0	N/A	N/A	0	N/A	N/A	N/A
LEG2127	SHM26	N/A	EBK	0	Vik	5		B	Sweden	14.3	55.6	Sherd	Internal	1	Papakosta et al. 2019	AE	18	1	0	0	0	0	0	N/A	N/A	N/A	0	0	0	N/A	N/A	N/A	N/A	1	C16:0	-15.45	N/A	C18:0	-16.88	N/A	-1.43	N/A	0	N/A	N/A	N/A	N/A	N/A	N/A
LEG2174	KE103e	N/A	TRB	1	Wangels LA 505	4		B	Germany	10.77	54.27	Sherd	external	1	Craig et al. 2011	SE		1	0	0	0	0	0	N/A	N/A	N/A	0	0	0	N/A	N/A	N/A	N/A	1	C16:0	-28.5	N/A	C18:0	-31.9	N/A	-3.4	N/A	0	N/A	N/A	N/A	N/A	N/A	N/A
LEG2175	KE114i	N/A	TRB	1	Wangels LA 505	4		B	Germany	10.77	54.27	Sherd	Internal	1	Craig et al. 2011	SE		1	0	0	0	0	0	N/A	N/A	N/A	0	0	0	N/A	N/A	N/A	N/A	1	C16:0	-29.2	N/A	C18:0	-32.6	N/A	-3.4	N/A	0	N/A	N/A	N/A	N/A	N/A	N/A
LEG2176	KE11e	N/A	TRB	1	Wangels LA 505	4		B	Germany	10.77	54.27	Sherd	external	1	Craig et al. 2011	SE		1	0	0	0	0	0	N/A	N/A	N/A	0	0	0	N/A	N/A	N/A	N/A	1	C16:0	-29.8	N/A	C18:0	-33.8	N/A	-4	N/A	0	N/A	N/A	N/A	N/A	N/A	N/A
LEG2177	KE11i	N/A	TRB	1	Wangels LA 505	4		B	Germany	10.77	54.27	Sherd	Internal	1	Craig et al. 2011	SE		1	0	0	0	0	0	N/A	N/A	N/A	0	0	0	N/A	N/A	N/A	N/A	1	C16:0	-28.6	N/A	C18:0	-33.1	N/A	-4.5	N/A	0	N/A	N/A	N/A	N/A	N/A	N/A
LEG2180	KE1i	N/A	TRB	1	Wangels LA 505	4		B	Germany	10.77	54.27	Sherd	Internal	1	Craig et al. 2011	SE		1	0	0	0	0	0	N/A	N/A	N/A	0	0	0	N/A	N/A	N/A	N/A	1	C16:0	-29.1	N/A	C18:0	-33.1	N/A	-4	N/A	0	N/A	N/A	N/A	N/A	N/A	N/A
LEG2181	KE331i	N/A	TRB	1	Wangels LA 505	4		B	Germany	10.77	54.27	Sherd	Internal	1	Craig et al. 2011	SE		1	0	0	0	0	0	N/A	N/A	N/A	0	0	0	N/A	N/A	N/A	N/A	1	C16:0	-22.8	N/A	C18:0	-24.9	N/A	-2.1	N/A	0	N/A	N/A	N/A	N/A	N/A	N/A
LEG2183	KE34f	N/A	TRB	1	Wangels LA 505	4		B	Germany	10.77	54.27	Charred deposit	Internal	1	Craig et al. 2011	SE		1	0	1	1	1	0	N/A	N/A	N/A	1	0	1	N/A	N/A	N/A	N/A	0	N/A	N/A	N/A	N/A	N/A	N/A	N/A	N/A	1	N/A	N/A	N/A	N/A	N/A	N/A
LEG2184	KE34i	N/A	TRB	1	Wangels LA 505	4		B	Germany	10.77	54.27	Sherd	Internal	1	Craig et al. 2011	SE		1	0	1	1	1	1	N/A	N/A	N/A	1	0	1	N/A	N/A	N/A	N/A	1	C16:0	-26.9	N/A	C18:0	-29.7	N/A	-2.8	N/A	1	N/A	N/A	N/A	N/A	N/A	N/A
LEG2185	KE373f	N/A	TRB	1	Wangels LA 505	4		B	Germany	10.77	54.27	Charred deposit	Internal	1	Craig et al. 2011	SE		1	0	0	0	0	0	N/A	N/A	N/A	0	0	0	N/A	N/A	N/A	N/A	1	C16:0	-29.2	N/A	C18:0	-34.5	N/A	-5.3	N/A	0	N/A	N/A	N/A	N/A	N/A	N/A
LEG2186	KE373i	N/A	TRB	1	Wangels LA 505	4		B	Germany	10.77	54.27	Sherd	Internal	1	Craig et al. 2011	SE		1	0	0	0	0	0	N/A	N/A	N/A	0	0	0	N/A	N/A	N/A	N/A	1	C16:0	-28.8	N/A	C18:0	-34.1	N/A	-5.3	N/A	0	N/A	N/A	N/A	N/A	N/A	N/A
LEG2187	KE394e	N/A	TRB	1	Wangels LA 505	4		B	Germany	10.77	54.27	Sherd	external	1	Craig et al. 2011	SE		1	0	0	0	0	0	N/A	N/A	N/A	0	0	0	N/A	N/A	N/A	N/A	1	C16:0	-27.9	N/A	C18:0	-30.7	N/A	-2.8	N/A	0	N/A	N/A	N/A	N/A	N/A	N/A
LEG2188	KE394i	N/A	TRB	1	Wangels LA 505	4		B	Germany	10.77	54.27	Sherd	Internal	1	Craig et al. 2011	SE		1	0	0	0	0	0	N/A	N/A	N/A	0	0	0	N/A	N/A	N/A	N/A	1	C16:0	-28.8	N/A	C18:0	-34.1	N/A	-5.3	N/A	0	N/A	N/A	N/A	N/A	N/A	N/A
LEG2190	KE470i	N/A	TRB	1	Wangels LA 505	4		B	Germany	10.77	54.27	Sherd	Internal	1	Craig et al. 2011	SE		1	0	0	0	0	0	N/A	N/A	N/A	0	0	0	N/A	N/A	N/A	N/A	1	C16:0	-22.4	N/A	C18:0	-24.3	N/A	-1.9	N/A	0	N/A	N/A	N/A	N/A	N/A	N/A
LEG2191	KE485e	N/A	TRB	1	Wangels LA 505	4		B	Germany	10.77	54.27	Charred deposit	external	1	Craig et al. 2011	SE		1	0	0	0	0	0	N/A	N/A	N/A	0	0	0	N/A	N/A	N/A	N/A	1	C16:0	-29.8	N/A	C18:0	-32.2	N/A	-2.4	N/A	0	N/A	N/A	N/A	N/A	N/A	N/A
LEG2193	KE485i	N/A	TRB	1	Wangels LA 505	4		B	Germany	10.77	54.27	Sherd	Internal	1	Craig et al. 2011	SE		1	0	0	0	0	0	N/A	N/A	N/A	0	0	0	N/A	N/A	N/A	N/A	1	C16:0	-30.5	N/A	C18:0	-33.1	N/A	-2.6	N/A	0	N/A	N/A	N/A	N/A	N/A	N/A
LEG2194	KE486i	N/A	TRB	1	Wangels LA 505	4		B	Germany	10.77	54.27	Sherd	Internal	1	Craig et al. 2011	SE		1	0	0	0	0	0	N/A	N/A	N/A	0	0	0	N/A	N/A	N/A	N/A	1	C16:0	-28.4	N/A	C18:0	-32	N/A	-3.6	N/A	0	N/A	N/A	N/A	N/A	N/A	N/A
LEG2209	GE 1	N/A	TRB	1	Wangels LA 69	4		B	Germany	10.78	54.28	Sherd	Internal	1	Weber et al. 2020	SE+AE	1.8	0	0	N/A	N/A	N/A	N/A	N/A	N/A	N/A	N/A	N/A	N/A	N/A	1.16	N/A	N/A	1	C16:0	-27.98	N/A	C18:0	-29.79	N/A	-1.81	N/A	N/A	N/A	N/A	N/A	N/A	N/A	N/A
LEG2210	GE 16	N/A	TRB	1	Wangels LA 69	3		B	Germany	10.78	54.28	Sherd	Internal	1	Weber et al. 2020	SE+AE	5.9	1	0	0	0	0	0	N/A	N/A	N/A	0	0	0	N/A	2.52	N/A	N/A	1	C16:0	-28.41	N/A	C18:0	-33.41	N/A	-5	N/A	0	N/A	N/A	N/A	N/A	N/A	N/A
LEG2211	GE 2	N/A	TRB	1	Wangels LA 69	4		B	Germany	10.78	54.28	Sherd	Internal	1	Weber et al. 2020	SE+AE	4.3	0	0	N/A	N/A	N/A	N/A	N/A	N/A	N/A	N/A	N/A	N/A	N/A	0.85	N/A	N/A	1	C16:0	-28.49	N/A	C18:0	-30.04	N/A	-1.55	N/A	N/A	N/A	N/A	N/A	N/A	N/A	N/A
LEG2212	GE 21	N/A	TRB	1	Wangels LA 69	3		B	Germany	10.78	54.28	Sherd	Internal	1	Weber et al. 2020	SE+AE	45.3	1	0	0	0	0	0	N/A	N/A	N/A	0	0	0	N/A	1.72	N/A	N/A	1	C16:0	-25.89	N/A	C18:0	-29.44	N/A	-3.55	N/A	0	N/A	N/A	N/A	N/A	N/A	N/A
LEG2213	GE 22	N/A	TRB	1	Wangels LA 69	4		B	Germany	10.78	54.28	Sherd	Internal	1	Weber et al. 2020	SE+AE	1377.2	1	0	0	0	0	0	N/A	N/A	N/A	0	0	0	N/A	1.08	N/A	N/A	1	C16:0	-25.93	N/A	C18:0	-27.3	N/A	-1.37	N/A	0	N/A	N/A	N/A	N/A	N/A	N/A
LEG2214	GE 27	N/A	TRB	1	Wangels LA 69	4		B	Germany	10.78	54.28	Sherd	Internal	1	Weber et al. 2020	SE+AE	776	1	0	0	0	0	0	N/A	N/A	N/A	0	0	0	N/A	0.91	N/A	N/A	1	C16:0	-28.5	N/A	C18:0	-31.82	N/A	-3.32	N/A	0	N/A	N/A	N/A	N/A	N/A	N/A
LEG2215	GE 29	N/A	TRB	1	Wangels LA 69	3		B	Germany	10.78	54.28	Sherd	Internal	1	Weber et al. 2020	SE+AE	214.4	1	0	0	0	0	0	N/A	N/A	N/A	0	0	0	N/A	0.74	N/A	N/A	1	C16:0	-28.28	N/A	C18:0	-30.04	N/A	-1.76	N/A	0	N/A	N/A	N/A	N/A	N/A	N/A
LEG2216	GE 37	N/A	TRB	1	Wangels LA 69	3		B	Germany	10.78	54.28	Sherd	Internal	1	Weber et al. 2020	SE+AE	128.7	1	0	0	0	0	0	N/A	N/A	N/A	0	0	0	N/A	1.23	N/A	N/A	1	C16:0	-26.9	N/A	C18:0	-30.61	N/A	-3.71	N/A	0	N/A	N/A	N/A	N/A	N/A	N/A
LEG2217	GE 4	N/A	TRB	1	Wangels LA 69	4		B	Germany	10.78	54.28	Sherd	Internal	1	Weber et al. 2020	SE+AE	1.4	0	0	N/A	N/A	N/A	N/A	N/A	N/A	N/A	N/A	N/A	N/A	N/A	1.21	N/A	N/A	1	C16:0	-27.22	N/A	C18:0	-27.75	N/A	-0.53	N/A	N/A	N/A	N/A	N/A	N/A	N/A	N/A
LEG2218	GE 41	N/A	TRB	1	Wangels LA 69	3		B	Germany	10.78	54.28	Sherd	Internal	1	Weber et al. 2020	SE+AE	39.1	1	0	0	0	0	0	N/A	N/A	N/A	0	0	0	N/A	1.22	N/A	N/A	1	C16:0	-26.76	N/A	C18:0	-33.63	N/A	-6.87	N/A	0	N/A	N/A	N/A	N/A	N/A	N/A
LEG2219	GE 5	N/A	TRB	1	Wangels LA 69	4		B	Germany	10.78	54.28	Sherd	Internal	1	Weber et al. 2020	SE+AE	39.6	1	0	0	0	0	0	N/A	N/A	N/A	0	0	0	N/A	0.31	N/A	N/A	1	C16:0	-26.87	N/A	C18:0	-33.34	N/A	-6.47	N/A	0	N/A	N/A	N/A	N/A	N/A	N/A
LEG2220	GE 52	N/A	TRB	1	Wangels LA 69	3		B	Germany	10.78	54.28	Sherd	Internal	1	Weber et al. 2020	SE+AE	201.9	1	0	0	0	0	0	N/A	N/A	N/A	0	0	0	N/A	2.44	N/A	N/A	1	C16:0	-29.82	N/A	C18:0	-37.74	N/A	-7.92	N/A	0	N/A	N/A	N/A	N/A	N/A	N/A
LEG2221	GE 54	N/A	TRB	1	Wangels LA 69	4		B	Germany	10.78	54.28	Sherd	Internal	1	Weber et al. 2020	SE+AE	486.1	1	0	0	0	0	0	N/A	N/A	N/A	0	0	0	N/A	1.71	N/A	N/A	1	C16:0	-29.18	N/A	C18:0	-34.34	N/A	-5.16	N/A	0	N/A	N/A	N/A	N/A	N/A	N/A
LEG2222	GE 7	N/A	TRB	1	Wangels LA 69	4		B	Germany	10.78	54.28	Sherd	Internal	1	Weber et al. 2020	SE+AE	937.8	1	0	0	0	0	0	N/A	N/A	N/A	0	0	0	N/A	2.39	N/A	N/A	1	C16:0	-27.63	N/A	C18:0	-29.33	N/A	-1.7	N/A	0	N/A	N/A	N/A	N/A	N/A	N/A
LEG2223	GE 8	N/A	TRB	1	Wangels LA 69	3		B	Germany	10.78	54.28	Sherd	Internal	1	Weber et al. 2020	SE+AE	472.2	1	0	0	0	0	0	N/A	N/A	N/A	0	0	0	N/A	1.05	N/A	N/A	1	C16:0	-29.57	N/A	C18:0	-30.2	N/A	-0.63	N/A	0	N/A	N/A	N/A	N/A	N/A	N/A
LEG1354	L10s	N/A	RCW	1	Nida 1	3		C	Lithuania	21	55.3	Charred deposit	External	1	Heron et al. 2015	SE	N/A	0	0	N/A	N/A	N/A	N/A	N/A	N/A	N/A	N/A	N/A	N/A	N/A	N/A	N/A	N/A	0	N/A	N/A	N/A	N/A	N/A	N/A	N/A	N/A	N/A	N/A	N/A	N/A	N/A	N/A	N/A
LEG1358	L19f	N/A	RCW	1	Nida 1	3		C	Lithuania	21	55.3	Charred deposit	Internal	1	Heron et al. 2015	SE	N/A	0	0	N/A	N/A	N/A	N/A	N/A	N/A	N/A	N/A	N/A	N/A	N/A	N/A	N/A	N/A	0	N/A	N/A	N/A	N/A	N/A	N/A	N/A	N/A	N/A	N/A	N/A	N/A	N/A	N/A	N/A
LEG1367	L6f	N/A	RCW	1	Nida 1	3		C	Lithuania	21	55.3	Charred deposit	Internal	1	Heron et al. 2015	SE	<5	0	0	N/A	N/A	N/A	N/A	N/A	N/A	N/A	N/A	N/A	N/A	N/A	N/A	N/A	N/A	0	N/A	N/A	N/A	N/A	N/A	N/A	N/A	N/A	N/A	N/A	N/A	N/A	N/A	N/A	N/A
LEG1369	L6s	N/A	RCW	1	Nida 1	3		C	Lithuania	21	55.3	Charred deposit	External	1	Heron et al. 2015	SE	<5	0	0	N/A	N/A	N/A	N/A	N/A	N/A	N/A	N/A	N/A	N/A	N/A	N/A	N/A	N/A	0	N/A	N/A	N/A	N/A	N/A	N/A	N/A	N/A	N/A	N/A	N/A	N/A	N/A	N/A	N/A
LEG1372	L7s	N/A	RCW	1	Nida 1	3		C	Lithuania	21	55.3	Charred deposit	External	1	Heron et al. 2015	SE	N/A	0	0	N/A	N/A	N/A	N/A	N/A	N/A	N/A	N/A	N/A	N/A	N/A	N/A	N/A	N/A	0	N/A	N/A	N/A	N/A	N/A	N/A	N/A	N/A	N/A	N/A	N/A	N/A	N/A	N/A	N/A
LEG1373	L8f	N/A	RCW	1	Nida 1	3		C	Lithuania	21	55.3	Charred deposit	Internal	1	Heron et al. 2015	SE	20	0	0	N/A	N/A	N/A	N/A	N/A	N/A	N/A	N/A	N/A	N/A	N/A	N/A	N/A	N/A	0	N/A	N/A	N/A	N/A	N/A	N/A	N/A	N/A	N/A	N/A	N/A	N/A	N/A	N/A	N/A
LEG1379	L9s	N/A	RCW	1	Nida 1	3		C	Lithuania	21	55.3	Charred deposit	External	1	Heron et al. 2015	SE	N/A	0	0	N/A	N/A	N/A	N/A	N/A	N/A	N/A	N/A	N/A	N/A	N/A	N/A	N/A	N/A	0	N/A	N/A	N/A	N/A	N/A	N/A	N/A	N/A	N/A	N/A	N/A	N/A	N/A	N/A	N/A
LEG1960	L17f	N/A	GAC	1	Šventoji 4	3		C	Lithuania	21.08	56.01	Charred deposit	Internal	1	Heron et al. 2015	SE	N/A	0	0	N/A	N/A	N/A	N/A	N/A	N/A	N/A	N/A	N/A	N/A	N/A	N/A	N/A	N/A	0	N/A	N/A	N/A	N/A	N/A	N/A	N/A	N/A	N/A	N/A	N/A	N/A	N/A	N/A	N/A
IND00028	ROS8.29-F	VDB00022	EBK	0	Grube-Rosenhof LA 58	5		B	Germany	11.05	54.25	Charred deposit	internal	0	this study	N/A	N/A	N/A	0	N/A	N/A	N/A	N/A	N/A	N/A	N/A	N/A	N/A	N/A	N/A	N/A	N/A	N/A	0	N/A	N/A	N/A	N/A	N/A	N/A	N/A	N/A	N/A	N/A	N/A	N/A	N/A	N/A	N/A
IND00957	ROS 846-F	VDB00751	EBK	0	Grube-Rosenhof LA 58	5		B	Germany	11.05	54.25	Charred deposit	internal	0	this study	N/A	N/A	N/A	0	N/A	N/A	N/A	N/A	N/A	N/A	N/A	N/A	N/A	N/A	N/A	N/A	N/A	N/A	0	N/A	N/A	N/A	N/A	N/A	N/A	N/A	N/A	N/A	N/A	N/A	N/A	N/A	N/A	N/A
IND00967	ROS 853-F	VDB00756	EBK	0	Grube-Rosenhof LA 58	5		B	Germany	11.05	54.25	Charred deposit	internal	0	this study	N/A	N/A	N/A	0	N/A	N/A	N/A	N/A	N/A	N/A	N/A	N/A	N/A	N/A	N/A	N/A	N/A	N/A	0	N/A	N/A	N/A	N/A	N/A	N/A	N/A	N/A	N/A	N/A	N/A	N/A	N/A	N/A	N/A
IND01328	D9_EBK_01_I	VDB01041	Mesolithic	0	Dąbki, site 9	5		B	Poland	16.33	54.38	Charred deposit	internal	0	this study	N/A	N/A	N/A	0	N/A	N/A	N/A	N/A	N/A	N/A	N/A	N/A	N/A	N/A	N/A	N/A	N/A	N/A	0	N/A	N/A	N/A	N/A	N/A	N/A	N/A	N/A	N/A	N/A	N/A	N/A	N/A	N/A	N/A
IND01331	D9_EBK_02_E	VDB01042	Mesolithic	0	Dąbki, site 9	5		B	Poland	16.33	54.38	Charred deposit	external	0	this study	N/A	N/A	N/A	0	N/A	N/A	N/A	N/A	N/A	N/A	N/A	N/A	N/A	N/A	N/A	N/A	N/A	N/A	0	N/A	N/A	N/A	N/A	N/A	N/A	N/A	N/A	N/A	N/A	N/A	N/A	N/A	N/A	N/A
IND01333	D9_EBK_03b_I	VDB01043	Mesolithic	0	Dąbki, site 9	5		B	Poland	16.33	54.38	Charred deposit	internal	0	this study	N/A	N/A	N/A	0	N/A	N/A	N/A	N/A	N/A	N/A	N/A	N/A	N/A	N/A	N/A	N/A	N/A	N/A	0	N/A	N/A	N/A	N/A	N/A	N/A	N/A	N/A	N/A	N/A	N/A	N/A	N/A	N/A	N/A
IND01334	D9_EBK_03b_E	VDB01043	Mesolithic	0	Dąbki, site 9	5		B	Poland	16.33	54.38	Charred deposit	external	0	this study	N/A	N/A	N/A	0	N/A	N/A	N/A	N/A	N/A	N/A	N/A	N/A	N/A	N/A	N/A	N/A	N/A	N/A	0	N/A	N/A	N/A	N/A	N/A	N/A	N/A	N/A	N/A	N/A	N/A	N/A	N/A	N/A	N/A
IND01337	D9_EBK_04_E	VDB01044	Mesolithic	0	Dąbki, site 9	5		B	Poland	16.33	54.38	Charred deposit	external	0	this study	N/A	N/A	N/A	0	N/A	N/A	N/A	N/A	N/A	N/A	N/A	N/A	N/A	N/A	N/A	N/A	N/A	N/A	0	N/A	N/A	N/A	N/A	N/A	N/A	N/A	N/A	N/A	N/A	N/A	N/A	N/A	N/A	N/A
IND01345	D9_EBK_11_I	VDB01051	Mesolithic	0	Dąbki, site 9	5		B	Poland	16.33	54.38	Charred deposit	internal	0	this study	N/A	N/A	N/A	0	N/A	N/A	N/A	N/A	N/A	N/A	N/A	N/A	N/A	N/A	N/A	N/A	N/A	N/A	0	N/A	N/A	N/A	N/A	N/A	N/A	N/A	N/A	N/A	N/A	N/A	N/A	N/A	N/A	N/A
IND01346	D9_EBK_11_E	VDB01051	Mesolithic	0	Dąbki, site 9	5		B	Poland	16.33	54.38	Charred deposit	external	0	this study	N/A	N/A	N/A	0	N/A	N/A	N/A	N/A	N/A	N/A	N/A	N/A	N/A	N/A	N/A	N/A	N/A	N/A	0	N/A	N/A	N/A	N/A	N/A	N/A	N/A	N/A	N/A	N/A	N/A	N/A	N/A	N/A	N/A
IND01348	D9_EBK_12_I	VDB01052	Mesolithic	0	Dąbki, site 9	5		B	Poland	16.33	54.38	Charred deposit	internal	0	this study	N/A	N/A	N/A	0	N/A	N/A	N/A	N/A	N/A	N/A	N/A	N/A	N/A	N/A	N/A	N/A	N/A	N/A	0	N/A	N/A	N/A	N/A	N/A	N/A	N/A	N/A	N/A	N/A	N/A	N/A	N/A	N/A	N/A
IND01349	D9_EBK_12_E	VDB01052	Mesolithic	0	Dąbki, site 9	5		B	Poland	16.33	54.38	Charred deposit	external	0	this study	N/A	N/A	N/A	0	N/A	N/A	N/A	N/A	N/A	N/A	N/A	N/A	N/A	N/A	N/A	N/A	N/A	N/A	0	N/A	N/A	N/A	N/A	N/A	N/A	N/A	N/A	N/A	N/A	N/A	N/A	N/A	N/A	N/A
IND01359	D9_TRB_01_E	VDB01059	TRB	1	Dąbki, site 9	4		B	Poland	16.33	54.38	Charred deposit	external	0	this study	N/A	N/A	N/A	0	N/A	N/A	N/A	N/A	N/A	N/A	N/A	N/A	N/A	N/A	N/A	N/A	N/A	N/A	0	N/A	N/A	N/A	N/A	N/A	N/A	N/A	N/A	N/A	N/A	N/A	N/A	N/A	N/A	N/A
IND01362	D9_EBK_19_I	VDB01061	Mesolithic	0	Dąbki, site 9	5		B	Poland	16.33	54.38	Charred deposit	internal	0	this study	N/A	N/A	N/A	0	N/A	N/A	N/A	N/A	N/A	N/A	N/A	N/A	N/A	N/A	N/A	N/A	N/A	N/A	0	N/A	N/A	N/A	N/A	N/A	N/A	N/A	N/A	N/A	N/A	N/A	N/A	N/A	N/A	N/A
IND01363	D9_EBK_19_E	VDB01061	Mesolithic	0	Dąbki, site 9	5		B	Poland	16.33	54.38	Charred deposit	external	0	this study	N/A	N/A	N/A	0	N/A	N/A	N/A	N/A	N/A	N/A	N/A	N/A	N/A	N/A	N/A	N/A	N/A	N/A	0	N/A	N/A	N/A	N/A	N/A	N/A	N/A	N/A	N/A	N/A	N/A	N/A	N/A	N/A	N/A
IND01371	D9_EBK_23_E	VDB01065	Mesolithic	0	Dąbki, site 9	5		B	Poland	16.33	54.38	Charred deposit	external	0	this study	N/A	N/A	N/A	0	N/A	N/A	N/A	N/A	N/A	N/A	N/A	N/A	N/A	N/A	N/A	N/A	N/A	N/A	0	N/A	N/A	N/A	N/A	N/A	N/A	N/A	N/A	N/A	N/A	N/A	N/A	N/A	N/A	N/A
IND01373	D9_EBK_24_Ib	VDB01066	Mesolithic	0	Dąbki, site 9	5		B	Poland	16.33	54.38	Charred deposit	internal	0	this study	N/A	N/A	N/A	0	N/A	N/A	N/A	N/A	N/A	N/A	N/A	N/A	N/A	N/A	N/A	N/A	N/A	N/A	0	N/A	N/A	N/A	N/A	N/A	N/A	N/A	N/A	N/A	N/A	N/A	N/A	N/A	N/A	N/A
IND01374	D9_EBK_24_Ic	VDB01066	Mesolithic	0	Dąbki, site 9	5		B	Poland	16.33	54.38	Charred deposit	internal	0	this study	N/A	N/A	N/A	0	N/A	N/A	N/A	N/A	N/A	N/A	N/A	N/A	N/A	N/A	N/A	N/A	N/A	N/A	0	N/A	N/A	N/A	N/A	N/A	N/A	N/A	N/A	N/A	N/A	N/A	N/A	N/A	N/A	N/A
IND01375	D9_EBK_24_Ea	VDB01066	Mesolithic	0	Dąbki, site 9	5		B	Poland	16.33	54.38	Charred deposit	external	0	this study	N/A	N/A	N/A	0	N/A	N/A	N/A	N/A	N/A	N/A	N/A	N/A	N/A	N/A	N/A	N/A	N/A	N/A	0	N/A	N/A	N/A	N/A	N/A	N/A	N/A	N/A	N/A	N/A	N/A	N/A	N/A	N/A	N/A
IND01376	D9_EBK_24_Eb	VDB01066	Mesolithic	0	Dąbki, site 9	5		B	Poland	16.33	54.38	Charred deposit	external	0	this study	N/A	N/A	N/A	0	N/A	N/A	N/A	N/A	N/A	N/A	N/A	N/A	N/A	N/A	N/A	N/A	N/A	N/A	0	N/A	N/A	N/A	N/A	N/A	N/A	N/A	N/A	N/A	N/A	N/A	N/A	N/A	N/A	N/A
IND01378	D9_EBK_26_I	VDB01068	Mesolithic	0	Dąbki, site 9	5		B	Poland	16.33	54.38	Charred deposit	internal	0	this study	N/A	N/A	N/A	0	N/A	N/A	N/A	N/A	N/A	N/A	N/A	N/A	N/A	N/A	N/A	N/A	N/A	N/A	0	N/A	N/A	N/A	N/A	N/A	N/A	N/A	N/A	N/A	N/A	N/A	N/A	N/A	N/A	N/A
IND01386	D9_EBK_30_E	VDB01072	Mesolithic	0	Dąbki, site 9	5		B	Poland	16.33	54.38	Charred deposit	external	0	this study	N/A	N/A	N/A	0	N/A	N/A	N/A	N/A	N/A	N/A	N/A	N/A	N/A	N/A	N/A	N/A	N/A	N/A	0	N/A	N/A	N/A	N/A	N/A	N/A	N/A	N/A	N/A	N/A	N/A	N/A	N/A	N/A	N/A
IND01387	D9_EBK_31_Ia	VDB01073	Mesolithic	0	Dąbki, site 9	5		B	Poland	16.33	54.38	Charred deposit	internal	0	this study	N/A	N/A	N/A	0	N/A	N/A	N/A	N/A	N/A	N/A	N/A	N/A	N/A	N/A	N/A	N/A	N/A	N/A	0	N/A	N/A	N/A	N/A	N/A	N/A	N/A	N/A	N/A	N/A	N/A	N/A	N/A	N/A	N/A
IND01389	D9_EBK_31_Ib	VDB01073	Mesolithic	0	Dąbki, site 9	5		B	Poland	16.33	54.38	Charred deposit	internal	0	this study	N/A	N/A	N/A	0	N/A	N/A	N/A	N/A	N/A	N/A	N/A	N/A	N/A	N/A	N/A	N/A	N/A	N/A	0	N/A	N/A	N/A	N/A	N/A	N/A	N/A	N/A	N/A	N/A	N/A	N/A	N/A	N/A	N/A
IND01390	D9_EBK_31_E	VDB01073	Mesolithic	0	Dąbki, site 9	5		B	Poland	16.33	54.38	Charred deposit	external	0	this study	N/A	N/A	N/A	0	N/A	N/A	N/A	N/A	N/A	N/A	N/A	N/A	N/A	N/A	N/A	N/A	N/A	N/A	0	N/A	N/A	N/A	N/A	N/A	N/A	N/A	N/A	N/A	N/A	N/A	N/A	N/A	N/A	N/A
IND01393	D9_EBK_33_E	VDB01075	Mesolithic	0	Dąbki, site 9	5		B	Poland	16.33	54.38	Charred deposit	external	0	this study	N/A	N/A	N/A	0	N/A	N/A	N/A	N/A	N/A	N/A	N/A	N/A	N/A	N/A	N/A	N/A	N/A	N/A	0	N/A	N/A	N/A	N/A	N/A	N/A	N/A	N/A	N/A	N/A	N/A	N/A	N/A	N/A	N/A
IND01397	D9_EBK_36_E	VDB01078	Mesolithic	0	Dąbki, site 9	5		B	Poland	16.33	54.38	Charred deposit	external	0	this study	N/A	N/A	N/A	0	N/A	N/A	N/A	N/A	N/A	N/A	N/A	N/A	N/A	N/A	N/A	N/A	N/A	N/A	0	N/A	N/A	N/A	N/A	N/A	N/A	N/A	N/A	N/A	N/A	N/A	N/A	N/A	N/A	N/A
IND01400	D9_01_E	VDB01080	TRB	1	Dąbki, site 9	4		B	Poland	16.33	54.38	Charred deposit	external	0	this study	N/A	N/A	N/A	0	N/A	N/A	N/A	N/A	N/A	N/A	N/A	N/A	N/A	N/A	N/A	N/A	N/A	N/A	0	N/A	N/A	N/A	N/A	N/A	N/A	N/A	N/A	N/A	N/A	N/A	N/A	N/A	N/A	N/A
IND01402	D9_02_E	VDB01081	Mesolithic	0	Dąbki, site 9	5		B	Poland	16.33	54.38	Charred deposit	external	0	this study	N/A	N/A	N/A	0	N/A	N/A	N/A	N/A	N/A	N/A	N/A	N/A	N/A	N/A	N/A	N/A	N/A	N/A	0	N/A	N/A	N/A	N/A	N/A	N/A	N/A	N/A	N/A	N/A	N/A	N/A	N/A	N/A	N/A
IND01404	D9_03_E	VDB01082	Mesolithic	0	Dąbki, site 9	5		B	Poland	16.33	54.38	Charred deposit	external	0	this study	N/A	N/A	N/A	0	N/A	N/A	N/A	N/A	N/A	N/A	N/A	N/A	N/A	N/A	N/A	N/A	N/A	N/A	0	N/A	N/A	N/A	N/A	N/A	N/A	N/A	N/A	N/A	N/A	N/A	N/A	N/A	N/A	N/A
IND01407	D9_05_E	VDB01084	Mesolithic	0	Dąbki, site 9	5		B	Poland	16.33	54.38	Charred deposit	external	0	this study	N/A	N/A	N/A	0	N/A	N/A	N/A	N/A	N/A	N/A	N/A	N/A	N/A	N/A	N/A	N/A	N/A	N/A	0	N/A	N/A	N/A	N/A	N/A	N/A	N/A	N/A	N/A	N/A	N/A	N/A	N/A	N/A	N/A
IND01409	D9_07_I	VDB01086	Mesolithic	0	Dąbki, site 9	5		B	Poland	16.33	54.38	Charred deposit	internal	0	this study	N/A	N/A	N/A	0	N/A	N/A	N/A	N/A	N/A	N/A	N/A	N/A	N/A	N/A	N/A	N/A	N/A	N/A	0	N/A	N/A	N/A	N/A	N/A	N/A	N/A	N/A	N/A	N/A	N/A	N/A	N/A	N/A	N/A
IND01411	D9_08_I	VDB01087	Mesolithic	0	Dąbki, site 9	5		B	Poland	16.33	54.38	Charred deposit	internal	0	this study	N/A	N/A	N/A	0	N/A	N/A	N/A	N/A	N/A	N/A	N/A	N/A	N/A	N/A	N/A	N/A	N/A	N/A	0	N/A	N/A	N/A	N/A	N/A	N/A	N/A	N/A	N/A	N/A	N/A	N/A	N/A	N/A	N/A
IND01412	D9_09_I	VDB01088	Mesolithic	0	Dąbki, site 9	5		B	Poland	16.33	54.38	Charred deposit	internal	0	this study	N/A	N/A	N/A	0	N/A	N/A	N/A	N/A	N/A	N/A	N/A	N/A	N/A	N/A	N/A	N/A	N/A	N/A	0	N/A	N/A	N/A	N/A	N/A	N/A	N/A	N/A	N/A	N/A	N/A	N/A	N/A	N/A	N/A
IND01413	D9_10_I	VDB01089	Mesolithic	0	Dąbki, site 9	5		B	Poland	16.33	54.38	Charred deposit	internal	0	this study	N/A	N/A	N/A	0	N/A	N/A	N/A	N/A	N/A	N/A	N/A	N/A	N/A	N/A	N/A	N/A	N/A	N/A	0	N/A	N/A	N/A	N/A	N/A	N/A	N/A	N/A	N/A	N/A	N/A	N/A	N/A	N/A	N/A
IND01414	D9_10_E	VDB01089	Mesolithic	0	Dąbki, site 9	5		B	Poland	16.33	54.38	Charred deposit	external	0	this study	N/A	N/A	N/A	0	N/A	N/A	N/A	N/A	N/A	N/A	N/A	N/A	N/A	N/A	N/A	N/A	N/A	N/A	0	N/A	N/A	N/A	N/A	N/A	N/A	N/A	N/A	N/A	N/A	N/A	N/A	N/A	N/A	N/A
IND01415	D9_11_E	VDB01090	Mesolithic	0	Dąbki, site 9	5		B	Poland	16.33	54.38	Charred deposit	external	0	this study	N/A	N/A	N/A	0	N/A	N/A	N/A	N/A	N/A	N/A	N/A	N/A	N/A	N/A	N/A	N/A	N/A	N/A	0	N/A	N/A	N/A	N/A	N/A	N/A	N/A	N/A	N/A	N/A	N/A	N/A	N/A	N/A	N/A
IND01416	D9_12_I	VDB01091	Mesolithic	0	Dąbki, site 9	5		B	Poland	16.33	54.38	Charred deposit	internal	0	this study	N/A	N/A	N/A	0	N/A	N/A	N/A	N/A	N/A	N/A	N/A	N/A	N/A	N/A	N/A	N/A	N/A	N/A	0	N/A	N/A	N/A	N/A	N/A	N/A	N/A	N/A	N/A	N/A	N/A	N/A	N/A	N/A	N/A
IND01417	D9_12_E	VDB01091	Mesolithic	0	Dąbki, site 9	5		B	Poland	16.33	54.38	Charred deposit	external	0	this study	N/A	N/A	N/A	0	N/A	N/A	N/A	N/A	N/A	N/A	N/A	N/A	N/A	N/A	N/A	N/A	N/A	N/A	0	N/A	N/A	N/A	N/A	N/A	N/A	N/A	N/A	N/A	N/A	N/A	N/A	N/A	N/A	N/A
IND01419	D9_13_I	VDB01092	Mesolithic	0	Dąbki, site 9	5		B	Poland	16.33	54.38	Charred deposit	internal	0	this study	N/A	N/A	N/A	0	N/A	N/A	N/A	N/A	N/A	N/A	N/A	N/A	N/A	N/A	N/A	N/A	N/A	N/A	0	N/A	N/A	N/A	N/A	N/A	N/A	N/A	N/A	N/A	N/A	N/A	N/A	N/A	N/A	N/A
IND01421	D9_14_I	VDB01093	Mesolithic	0	Dąbki, site 9	5		B	Poland	16.33	54.38	Charred deposit	internal	0	this study	N/A	N/A	N/A	0	N/A	N/A	N/A	N/A	N/A	N/A	N/A	N/A	N/A	N/A	N/A	N/A	N/A	N/A	0	N/A	N/A	N/A	N/A	N/A	N/A	N/A	N/A	N/A	N/A	N/A	N/A	N/A	N/A	N/A
IND01422	D9_15_I	VDB01094	Mesolithic	0	Dąbki, site 9	5		B	Poland	16.33	54.38	Charred deposit	internal	0	this study	N/A	N/A	N/A	0	N/A	N/A	N/A	N/A	N/A	N/A	N/A	N/A	N/A	N/A	N/A	N/A	N/A	N/A	0	N/A	N/A	N/A	N/A	N/A	N/A	N/A	N/A	N/A	N/A	N/A	N/A	N/A	N/A	N/A
IND01423	D9_16_I	VDB01095	Mesolithic	0	Dąbki, site 9	5		B	Poland	16.33	54.38	Charred deposit	internal	0	this study	N/A	N/A	N/A	0	N/A	N/A	N/A	N/A	N/A	N/A	N/A	N/A	N/A	N/A	N/A	N/A	N/A	N/A	0	N/A	N/A	N/A	N/A	N/A	N/A	N/A	N/A	N/A	N/A	N/A	N/A	N/A	N/A	N/A
IND01424	D9_16_E	VDB01095	Mesolithic	0	Dąbki, site 9	5		B	Poland	16.33	54.38	Charred deposit	external	0	this study	N/A	N/A	N/A	0	N/A	N/A	N/A	N/A	N/A	N/A	N/A	N/A	N/A	N/A	N/A	N/A	N/A	N/A	0	N/A	N/A	N/A	N/A	N/A	N/A	N/A	N/A	N/A	N/A	N/A	N/A	N/A	N/A	N/A
IND01425	D9_17_I	VDB01096	Mesolithic	0	Dąbki, site 9	5		B	Poland	16.33	54.38	Charred deposit	internal	0	this study	N/A	N/A	N/A	0	N/A	N/A	N/A	N/A	N/A	N/A	N/A	N/A	N/A	N/A	N/A	N/A	N/A	N/A	0	N/A	N/A	N/A	N/A	N/A	N/A	N/A	N/A	N/A	N/A	N/A	N/A	N/A	N/A	N/A
IND01426	D9_18_I	VDB01097	Mesolithic	0	Dąbki, site 9	5		B	Poland	16.33	54.38	Charred deposit	internal	0	this study	N/A	N/A	N/A	0	N/A	N/A	N/A	N/A	N/A	N/A	N/A	N/A	N/A	N/A	N/A	N/A	N/A	N/A	0	N/A	N/A	N/A	N/A	N/A	N/A	N/A	N/A	N/A	N/A	N/A	N/A	N/A	N/A	N/A
IND01428	D9_19_I	VDB01098	Mesolithic	0	Dąbki, site 9	5		B	Poland	16.33	54.38	Charred deposit	internal	0	this study	N/A	N/A	N/A	0	N/A	N/A	N/A	N/A	N/A	N/A	N/A	N/A	N/A	N/A	N/A	N/A	N/A	N/A	0	N/A	N/A	N/A	N/A	N/A	N/A	N/A	N/A	N/A	N/A	N/A	N/A	N/A	N/A	N/A
IND01430	D9_20_I	VDB01099	Mesolithic	0	Dąbki, site 9	5		B	Poland	16.33	54.38	Charred deposit	internal	0	this study	N/A	N/A	N/A	0	N/A	N/A	N/A	N/A	N/A	N/A	N/A	N/A	N/A	N/A	N/A	N/A	N/A	N/A	0	N/A	N/A	N/A	N/A	N/A	N/A	N/A	N/A	N/A	N/A	N/A	N/A	N/A	N/A	N/A
IND01431	D9_20_E	VDB01099	Mesolithic	0	Dąbki, site 9	5		B	Poland	16.33	54.38	Charred deposit	external	0	this study	N/A	N/A	N/A	0	N/A	N/A	N/A	N/A	N/A	N/A	N/A	N/A	N/A	N/A	N/A	N/A	N/A	N/A	0	N/A	N/A	N/A	N/A	N/A	N/A	N/A	N/A	N/A	N/A	N/A	N/A	N/A	N/A	N/A
IND01432	D9_21_I	VDB01100	Mesolithic	0	Dąbki, site 9	5		B	Poland	16.33	54.38	Charred deposit	internal	0	this study	N/A	N/A	N/A	0	N/A	N/A	N/A	N/A	N/A	N/A	N/A	N/A	N/A	N/A	N/A	N/A	N/A	N/A	0	N/A	N/A	N/A	N/A	N/A	N/A	N/A	N/A	N/A	N/A	N/A	N/A	N/A	N/A	N/A
IND01433	D9_22_I	VDB01101	Mesolithic	0	Dąbki, site 9	5		B	Poland	16.33	54.38	Charred deposit	internal	0	this study	N/A	N/A	N/A	0	N/A	N/A	N/A	N/A	N/A	N/A	N/A	N/A	N/A	N/A	N/A	N/A	N/A	N/A	0	N/A	N/A	N/A	N/A	N/A	N/A	N/A	N/A	N/A	N/A	N/A	N/A	N/A	N/A	N/A
IND01434	D9_23_I	VDB01102	Mesolithic	0	Dąbki, site 9	5		B	Poland	16.33	54.38	Charred deposit	internal	0	this study	N/A	N/A	N/A	0	N/A	N/A	N/A	N/A	N/A	N/A	N/A	N/A	N/A	N/A	N/A	N/A	N/A	N/A	0	N/A	N/A	N/A	N/A	N/A	N/A	N/A	N/A	N/A	N/A	N/A	N/A	N/A	N/A	N/A
IND01435	D9_24_I	VDB01103	Mesolithic	0	Dąbki, site 9	5		B	Poland	16.33	54.38	Charred deposit	internal	0	this study	N/A	N/A	N/A	0	N/A	N/A	N/A	N/A	N/A	N/A	N/A	N/A	N/A	N/A	N/A	N/A	N/A	N/A	0	N/A	N/A	N/A	N/A	N/A	N/A	N/A	N/A	N/A	N/A	N/A	N/A	N/A	N/A	N/A
IND01436	D9_25_I	VDB01104	Mesolithic	0	Dąbki, site 9	5		B	Poland	16.33	54.38	Charred deposit	internal	0	this study	N/A	N/A	N/A	0	N/A	N/A	N/A	N/A	N/A	N/A	N/A	N/A	N/A	N/A	N/A	N/A	N/A	N/A	0	N/A	N/A	N/A	N/A	N/A	N/A	N/A	N/A	N/A	N/A	N/A	N/A	N/A	N/A	N/A
IND01437	D9_25_E	VDB01104	Mesolithic	0	Dąbki, site 9	5		B	Poland	16.33	54.38	Charred deposit	external	0	this study	N/A	N/A	N/A	0	N/A	N/A	N/A	N/A	N/A	N/A	N/A	N/A	N/A	N/A	N/A	N/A	N/A	N/A	0	N/A	N/A	N/A	N/A	N/A	N/A	N/A	N/A	N/A	N/A	N/A	N/A	N/A	N/A	N/A
IND01438	D9_26_I	VDB01105	Mesolithic	0	Dąbki, site 9	5		B	Poland	16.33	54.38	Charred deposit	internal	0	this study	N/A	N/A	N/A	0	N/A	N/A	N/A	N/A	N/A	N/A	N/A	N/A	N/A	N/A	N/A	N/A	N/A	N/A	0	N/A	N/A	N/A	N/A	N/A	N/A	N/A	N/A	N/A	N/A	N/A	N/A	N/A	N/A	N/A
IND01439	D9_27_I	VDB01106	Mesolithic	0	Dąbki, site 9	5		B	Poland	16.33	54.38	Charred deposit	internal	0	this study	N/A	N/A	N/A	0	N/A	N/A	N/A	N/A	N/A	N/A	N/A	N/A	N/A	N/A	N/A	N/A	N/A	N/A	0	N/A	N/A	N/A	N/A	N/A	N/A	N/A	N/A	N/A	N/A	N/A	N/A	N/A	N/A	N/A
IND01440	D9_27_E	VDB01106	Mesolithic	0	Dąbki, site 9	5		B	Poland	16.33	54.38	Charred deposit	external	0	this study	N/A	N/A	N/A	0	N/A	N/A	N/A	N/A	N/A	N/A	N/A	N/A	N/A	N/A	N/A	N/A	N/A	N/A	0	N/A	N/A	N/A	N/A	N/A	N/A	N/A	N/A	N/A	N/A	N/A	N/A	N/A	N/A	N/A
IND01442	D9_28_I	VDB01107	Mesolithic	0	Dąbki, site 9	5		B	Poland	16.33	54.38	Charred deposit	internal	0	this study	N/A	N/A	N/A	0	N/A	N/A	N/A	N/A	N/A	N/A	N/A	N/A	N/A	N/A	N/A	N/A	N/A	N/A	0	N/A	N/A	N/A	N/A	N/A	N/A	N/A	N/A	N/A	N/A	N/A	N/A	N/A	N/A	N/A
IND01443	D9_28_E	VDB01107	Mesolithic	0	Dąbki, site 9	5		B	Poland	16.33	54.38	Charred deposit	external	0	this study	N/A	N/A	N/A	0	N/A	N/A	N/A	N/A	N/A	N/A	N/A	N/A	N/A	N/A	N/A	N/A	N/A	N/A	0	N/A	N/A	N/A	N/A	N/A	N/A	N/A	N/A	N/A	N/A	N/A	N/A	N/A	N/A	N/A
IND01444	D9_29_I	VDB01108	Mesolithic	0	Dąbki, site 9	5		B	Poland	16.33	54.38	Charred deposit	internal	0	this study	N/A	N/A	N/A	0	N/A	N/A	N/A	N/A	N/A	N/A	N/A	N/A	N/A	N/A	N/A	N/A	N/A	N/A	0	N/A	N/A	N/A	N/A	N/A	N/A	N/A	N/A	N/A	N/A	N/A	N/A	N/A	N/A	N/A
IND01446	D9_30_E	VDB01109	Mesolithic	0	Dąbki, site 9	5		B	Poland	16.33	54.38	Charred deposit	external	0	this study	N/A	N/A	N/A	0	N/A	N/A	N/A	N/A	N/A	N/A	N/A	N/A	N/A	N/A	N/A	N/A	N/A	N/A	0	N/A	N/A	N/A	N/A	N/A	N/A	N/A	N/A	N/A	N/A	N/A	N/A	N/A	N/A	N/A
IND01488	D9_EBK_38_I	VDB01136	Mesolithic	0	Dąbki, site 9	5		B	Poland	16.33	54.38	Charred deposit	internal	0	this study	N/A	N/A	N/A	0	N/A	N/A	N/A	N/A	N/A	N/A	N/A	N/A	N/A	N/A	N/A	N/A	N/A	N/A	0	N/A	N/A	N/A	N/A	N/A	N/A	N/A	N/A	N/A	N/A	N/A	N/A	N/A	N/A	N/A
IND01489	D9_EBK_39_I	VDB01137	Mesolithic	0	Dąbki, site 9	5		B	Poland	16.33	54.38	Charred deposit	internal	0	this study	N/A	N/A	N/A	0	N/A	N/A	N/A	N/A	N/A	N/A	N/A	N/A	N/A	N/A	N/A	N/A	N/A	N/A	0	N/A	N/A	N/A	N/A	N/A	N/A	N/A	N/A	N/A	N/A	N/A	N/A	N/A	N/A	N/A
IND01490	D9_EBK_40_Ia	VDB01138	Mesolithic	0	Dąbki, site 9	5		B	Poland	16.33	54.38	Charred deposit	internal	0	this study	N/A	N/A	N/A	0	N/A	N/A	N/A	N/A	N/A	N/A	N/A	N/A	N/A	N/A	N/A	N/A	N/A	N/A	0	N/A	N/A	N/A	N/A	N/A	N/A	N/A	N/A	N/A	N/A	N/A	N/A	N/A	N/A	N/A
IND01491	D9_EBK_40_Ib	VDB01138	Mesolithic	0	Dąbki, site 9	5		B	Poland	16.33	54.38	Charred deposit	internal	0	this study	N/A	N/A	N/A	0	N/A	N/A	N/A	N/A	N/A	N/A	N/A	N/A	N/A	N/A	N/A	N/A	N/A	N/A	0	N/A	N/A	N/A	N/A	N/A	N/A	N/A	N/A	N/A	N/A	N/A	N/A	N/A	N/A	N/A
IND01493	D9_EBK_40_E	VDB01138	Mesolithic	0	Dąbki, site 9	5		B	Poland	16.33	54.38	Charred deposit	external	0	this study	N/A	N/A	N/A	0	N/A	N/A	N/A	N/A	N/A	N/A	N/A	N/A	N/A	N/A	N/A	N/A	N/A	N/A	0	N/A	N/A	N/A	N/A	N/A	N/A	N/A	N/A	N/A	N/A	N/A	N/A	N/A	N/A	N/A
IND01494	D9_EBK_41_I	VDB01139	Mesolithic	0	Dąbki, site 9	5		B	Poland	16.33	54.38	Charred deposit	internal	0	this study	N/A	N/A	N/A	0	N/A	N/A	N/A	N/A	N/A	N/A	N/A	N/A	N/A	N/A	N/A	N/A	N/A	N/A	0	N/A	N/A	N/A	N/A	N/A	N/A	N/A	N/A	N/A	N/A	N/A	N/A	N/A	N/A	N/A
IND01495	D9_EBK_42_I	VDB01140	Mesolithic	0	Dąbki, site 9	5		B	Poland	16.33	54.38	Charred deposit	internal	0	this study	N/A	N/A	N/A	0	N/A	N/A	N/A	N/A	N/A	N/A	N/A	N/A	N/A	N/A	N/A	N/A	N/A	N/A	0	N/A	N/A	N/A	N/A	N/A	N/A	N/A	N/A	N/A	N/A	N/A	N/A	N/A	N/A	N/A
IND01496	D9_EBK_43_I	VDB01141	Mesolithic	0	Dąbki, site 9	5		B	Poland	16.33	54.38	Charred deposit	internal	0	this study	N/A	N/A	N/A	0	N/A	N/A	N/A	N/A	N/A	N/A	N/A	N/A	N/A	N/A	N/A	N/A	N/A	N/A	0	N/A	N/A	N/A	N/A	N/A	N/A	N/A	N/A	N/A	N/A	N/A	N/A	N/A	N/A	N/A
IND01498	D9_EBK_44_I	VDB01142	Mesolithic	0	Dąbki, site 9	5		B	Poland	16.33	54.38	Charred deposit	internal	0	this study	N/A	N/A	N/A	0	N/A	N/A	N/A	N/A	N/A	N/A	N/A	N/A	N/A	N/A	N/A	N/A	N/A	N/A	0	N/A	N/A	N/A	N/A	N/A	N/A	N/A	N/A	N/A	N/A	N/A	N/A	N/A	N/A	N/A
IND02330	TAM_AI3932_280	VDB01816	GAC	1	Tamula I	3		D	Estonia	26.99	57.84	Charred deposit	internal	0	Piličiauskas et al. 2023	N/A	N/A	N/A	0	N/A	N/A	N/A	N/A	N/A	N/A	N/A	N/A	N/A	N/A	N/A	N/A	N/A	N/A	0	N/A	N/A	N/A	N/A	N/A	N/A	N/A	N/A	N/A	N/A	N/A	N/A	N/A	N/A	N/A
IND02341	VI76:5317(4881)	VDB01827	CWC	1	Abora I	3		D	Latvia	26.87	56.92	Charred deposit	external	0	Piličiauskas et al. 2020	N/A	N/A	N/A	0	N/A	N/A	N/A	N/A	N/A	N/A	N/A	N/A	N/A	N/A	N/A	N/A	N/A	N/A	0	N/A	N/A	N/A	N/A	N/A	N/A	N/A	N/A	N/A	N/A	N/A	N/A	N/A	N/A	N/A
IND02342	VI76:5210(158)	VDB01828	CWC	1	Abora I	3		D	Latvia	26.87	56.92	Charred deposit	internal	0	Piličiauskas et al. 2020	N/A	N/A	N/A	0	N/A	N/A	N/A	N/A	N/A	N/A	N/A	N/A	N/A	N/A	N/A	N/A	N/A	N/A	0	N/A	N/A	N/A	N/A	N/A	N/A	N/A	N/A	N/A	N/A	N/A	N/A	N/A	N/A	N/A
IND02343	VI76:5212	VDB01829	CWC	1	Abora I	3		D	Latvia	26.87	56.92	Charred deposit	internal	0	Piličiauskas et al. 2020	N/A	N/A	N/A	0	N/A	N/A	N/A	N/A	N/A	N/A	N/A	N/A	N/A	N/A	N/A	N/A	N/A	N/A	0	N/A	N/A	N/A	N/A	N/A	N/A	N/A	N/A	N/A	N/A	N/A	N/A	N/A	N/A	N/A
IND02344	VI76:5214(2078)	VDB01830	CWC	1	Abora I	3		D	Latvia	26.87	56.92	Charred deposit	external	0	Piličiauskas et al. 2020	N/A	N/A	N/A	0	N/A	N/A	N/A	N/A	N/A	N/A	N/A	N/A	N/A	N/A	N/A	N/A	N/A	N/A	0	N/A	N/A	N/A	N/A	N/A	N/A	N/A	N/A	N/A	N/A	N/A	N/A	N/A	N/A	N/A
IND02345	VI76:5215(1607)	VDB01831	CWC	1	Abora I	3		D	Latvia	26.87	56.92	Charred deposit	internal	0	Piličiauskas et al. 2020	N/A	N/A	N/A	0	N/A	N/A	N/A	N/A	N/A	N/A	N/A	N/A	N/A	N/A	N/A	N/A	N/A	N/A	0	N/A	N/A	N/A	N/A	N/A	N/A	N/A	N/A	N/A	N/A	N/A	N/A	N/A	N/A	N/A
IND02346	VI76:5214(3087)	VDB01832	CWC	1	Abora I	3		D	Latvia	26.87	56.92	Charred deposit	internal	0	Piličiauskas et al. 2020	N/A	N/A	N/A	0	N/A	N/A	N/A	N/A	N/A	N/A	N/A	N/A	N/A	N/A	N/A	N/A	N/A	N/A	0	N/A	N/A	N/A	N/A	N/A	N/A	N/A	N/A	N/A	N/A	N/A	N/A	N/A	N/A	N/A
IND02347	VI76:5215(1857)	VDB01833	CWC	1	Abora I	3		D	Latvia	26.87	56.92	Charred deposit	internal	0	Piličiauskas et al. 2020	N/A	N/A	N/A	0	N/A	N/A	N/A	N/A	N/A	N/A	N/A	N/A	N/A	N/A	N/A	N/A	N/A	N/A	0	N/A	N/A	N/A	N/A	N/A	N/A	N/A	N/A	N/A	N/A	N/A	N/A	N/A	N/A	N/A
IND02348	VI76:5211(1692)	VDB01834	CWC	1	Abora I	3		D	Latvia	26.87	56.92	Charred deposit	internal	0	Piličiauskas et al. 2020	N/A	N/A	N/A	0	N/A	N/A	N/A	N/A	N/A	N/A	N/A	N/A	N/A	N/A	N/A	N/A	N/A	N/A	0	N/A	N/A	N/A	N/A	N/A	N/A	N/A	N/A	N/A	N/A	N/A	N/A	N/A	N/A	N/A
IND02349	A13317:604	VDB01835	CWC	1	Celmi	3		D	Latvia	25.94	57.04	Charred deposit	internal	0	Piličiauskas et al. 2020	N/A	N/A	N/A	0	N/A	N/A	N/A	N/A	N/A	N/A	N/A	N/A	N/A	N/A	N/A	N/A	N/A	N/A	0	N/A	N/A	N/A	N/A	N/A	N/A	N/A	N/A	N/A	N/A	N/A	N/A	N/A	N/A	N/A
IND02440	Al2_fc	VDB01867	CWC	1	Alksnynė 3	3		C	Lithuania	21.1	55.6	Charred deposit		0	this study	N/A	N/A	N/A	0	N/A	N/A	N/A	N/A	N/A	N/A	N/A	N/A	N/A	N/A	N/A	N/A	N/A	N/A	0	N/A	N/A	N/A	N/A	N/A	N/A	N/A	N/A	N/A	N/A	N/A	N/A	N/A	N/A	N/A
IND02441	Al6_fc	VDB01871	CWC	1	Alksnynė 3	3		C	Lithuania	21.1	55.6	Charred deposit		0	this study	N/A	N/A	N/A	0	N/A	N/A	N/A	N/A	N/A	N/A	N/A	N/A	N/A	N/A	N/A	N/A	N/A	N/A	0	N/A	N/A	N/A	N/A	N/A	N/A	N/A	N/A	N/A	N/A	N/A	N/A	N/A	N/A	N/A
IND02442	Kv2303_fc	VDB01906	CWC	1	Kvietiniai	3		C	Lithuania	21.4	55.7	Charred deposit		0	this study	N/A	N/A	N/A	0	N/A	N/A	N/A	N/A	N/A	N/A	N/A	N/A	N/A	N/A	N/A	N/A	N/A	N/A	0	N/A	N/A	N/A	N/A	N/A	N/A	N/A	N/A	N/A	N/A	N/A	N/A	N/A	N/A	N/A
IND02443	Kv152_fc	VDB01908	CWC	1	Kvietiniai	3		C	Lithuania	21.4	55.7	Charred deposit		0	this study	N/A	N/A	N/A	0	N/A	N/A	N/A	N/A	N/A	N/A	N/A	N/A	N/A	N/A	N/A	N/A	N/A	N/A	0	N/A	N/A	N/A	N/A	N/A	N/A	N/A	N/A	N/A	N/A	N/A	N/A	N/A	N/A	N/A
IND02445	LOM1_FC	VDB01763	CBW	0	Lommi (III)			D	Estonia	28.32	59.4	Charred deposit	internal	0	this study	N/A	N/A	N/A	0	N/A	N/A	N/A	N/A	N/A	N/A	N/A	N/A	N/A	N/A	N/A	N/A	N/A	N/A	0	N/A	N/A	N/A	N/A	N/A	N/A	N/A	N/A	N/A	N/A	N/A	N/A	N/A	N/A	N/A
IND02446	LOM2_FC	VDB01764	CBW	0	Lommi (III)			D	Estonia	28.32	59.4	Charred deposit	internal	0	this study	N/A	N/A	N/A	0	N/A	N/A	N/A	N/A	N/A	N/A	N/A	N/A	N/A	N/A	N/A	N/A	N/A	N/A	0	N/A	N/A	N/A	N/A	N/A	N/A	N/A	N/A	N/A	N/A	N/A	N/A	N/A	N/A	N/A
IND02447	LOM3_FC	VDB01765	CBW	0	Lommi (III)			D	Estonia	28.32	59.4	Charred deposit	internal	0	this study	N/A	N/A	N/A	0	N/A	N/A	N/A	N/A	N/A	N/A	N/A	N/A	N/A	N/A	N/A	N/A	N/A	N/A	0	N/A	N/A	N/A	N/A	N/A	N/A	N/A	N/A	N/A	N/A	N/A	N/A	N/A	N/A	N/A
IND02448	LOM4_FC	VDB01766	CBW	0	Lommi (III)			D	Estonia	28.32	59.4	Charred deposit	internal	0	this study	N/A	N/A	N/A	0	N/A	N/A	N/A	N/A	N/A	N/A	N/A	N/A	N/A	N/A	N/A	N/A	N/A	N/A	0	N/A	N/A	N/A	N/A	N/A	N/A	N/A	N/A	N/A	N/A	N/A	N/A	N/A	N/A	N/A
IND02455	TAM-10-Fi	VDB01815	GAC	1	Tamula I	3		D	Estonia	26.99	57.84	Charred deposit	internal	0	this study	N/A	N/A	N/A	0	N/A	N/A	N/A	N/A	N/A	N/A	N/A	N/A	N/A	N/A	N/A	N/A	N/A	N/A	0	N/A	N/A	N/A	N/A	N/A	N/A	N/A	N/A	N/A	N/A	N/A	N/A	N/A	N/A	N/A
IND02535	TAM_Fi-114	VDB01982	CBW	0	Tamula I	4		D	Estonia	26.99	57.84	Charred deposit	internal	0	this study	N/A	N/A	N/A	0	N/A	N/A	N/A	N/A	N/A	N/A	N/A	N/A	N/A	N/A	N/A	N/A	N/A	N/A	0	N/A	N/A	N/A	N/A	N/A	N/A	N/A	N/A	N/A	N/A	N/A	N/A	N/A	N/A	N/A
IND02536	KAAP_FI_233	VDB01987	CWC	1	Kääpa	3		D	Estonia	27.1	57.9	Charred deposit	internal	0	this study	N/A	N/A	N/A	0	N/A	N/A	N/A	N/A	N/A	N/A	N/A	N/A	N/A	N/A	N/A	N/A	N/A	N/A	0	N/A	N/A	N/A	N/A	N/A	N/A	N/A	N/A	N/A	N/A	N/A	N/A	N/A	N/A	N/A
IND02537	KAAP_FI_4593	VDB01991	CWC	1	Kääpa	3		D	Estonia	27.1	57.9	Charred deposit	internal	0	this study	N/A	N/A	N/A	0	N/A	N/A	N/A	N/A	N/A	N/A	N/A	N/A	N/A	N/A	N/A	N/A	N/A	N/A	0	N/A	N/A	N/A	N/A	N/A	N/A	N/A	N/A	N/A	N/A	N/A	N/A	N/A	N/A	N/A
IND02611	D9_FBC_36	VDB02075	TRB	1	Dąbki, site 9	4		B	Poland	16.33	54.38		internal	0	this study	N/A	N/A	N/A	0	N/A	N/A	N/A	N/A	N/A	N/A	N/A	N/A	N/A	N/A	N/A	N/A	N/A	N/A	0	N/A	N/A	N/A	N/A	N/A	N/A	N/A	N/A	N/A	N/A	N/A	N/A	N/A	N/A	N/A
IND02795	HU-01_FC	VDB02222	MN	1	Hüde I	4		A	Germany	8.47	53.11	Charred deposit	internal	0	Demirci et al. 2022	N/A	N/A	N/A	0	N/A	N/A	N/A	N/A	N/A	N/A	N/A	N/A	N/A	N/A	N/A	N/A	N/A	N/A	0	N/A	N/A	N/A	N/A	N/A	N/A	N/A	N/A	N/A	N/A	N/A	N/A	N/A	N/A	N/A
IND02796	HU-02_FC	VDB02223	MN	1	Hüde I	4		A	Germany	8.47	53.11	Charred deposit	internal	0	Demirci et al. 2022	N/A	N/A	N/A	0	N/A	N/A	N/A	N/A	N/A	N/A	N/A	N/A	N/A	N/A	N/A	N/A	N/A	N/A	0	N/A	N/A	N/A	N/A	N/A	N/A	N/A	N/A	N/A	N/A	N/A	N/A	N/A	N/A	N/A
IND02797	HU-04_FC	VDB02225	MN	1	Hüde I	4		A	Germany	8.47	53.11	Charred deposit	internal	0	Demirci et al. 2022	N/A	N/A	N/A	0	N/A	N/A	N/A	N/A	N/A	N/A	N/A	N/A	N/A	N/A	N/A	N/A	N/A	N/A	0	N/A	N/A	N/A	N/A	N/A	N/A	N/A	N/A	N/A	N/A	N/A	N/A	N/A	N/A	N/A
IND02798	HU-05_FC	VDB02226	MN	1	Hüde I	4		A	Germany	8.47	53.11	Charred deposit	internal	0	Demirci et al. 2022	N/A	N/A	N/A	0	N/A	N/A	N/A	N/A	N/A	N/A	N/A	N/A	N/A	N/A	N/A	N/A	N/A	N/A	0	N/A	N/A	N/A	N/A	N/A	N/A	N/A	N/A	N/A	N/A	N/A	N/A	N/A	N/A	N/A
IND02799	HU-06_FC	VDB02226	MN	1	Hüde I	4		A	Germany	8.47	53.11	Charred deposit	internal	0	Demirci et al. 2022	N/A	N/A	N/A	0	N/A	N/A	N/A	N/A	N/A	N/A	N/A	N/A	N/A	N/A	N/A	N/A	N/A	N/A	0	N/A	N/A	N/A	N/A	N/A	N/A	N/A	N/A	N/A	N/A	N/A	N/A	N/A	N/A	N/A
IND02800	HU-07_FC	VDB02227	MN	1	Hüde I	4		A	Germany	8.47	53.11	Charred deposit	internal	0	Demirci et al. 2022	N/A	N/A	N/A	0	N/A	N/A	N/A	N/A	N/A	N/A	N/A	N/A	N/A	N/A	N/A	N/A	N/A	N/A	0	N/A	N/A	N/A	N/A	N/A	N/A	N/A	N/A	N/A	N/A	N/A	N/A	N/A	N/A	N/A
IND02801	HU-08_FC	VDB02228	MN	1	Hüde I	4		A	Germany	8.47	53.11	Charred deposit	internal	0	Demirci et al. 2022	N/A	N/A	N/A	0	N/A	N/A	N/A	N/A	N/A	N/A	N/A	N/A	N/A	N/A	N/A	N/A	N/A	N/A	0	N/A	N/A	N/A	N/A	N/A	N/A	N/A	N/A	N/A	N/A	N/A	N/A	N/A	N/A	N/A
IND02802	HU-10_FC	VDB02230	MN	1	Hüde I	4		A	Germany	8.47	53.11	Charred deposit	internal	0	Demirci et al. 2022	N/A	N/A	N/A	0	N/A	N/A	N/A	N/A	N/A	N/A	N/A	N/A	N/A	N/A	N/A	N/A	N/A	N/A	0	N/A	N/A	N/A	N/A	N/A	N/A	N/A	N/A	N/A	N/A	N/A	N/A	N/A	N/A	N/A
IND02803	HU-12_FC	VDB02232	MN	1	Hüde I	4		A	Germany	8.47	53.11	Charred deposit	internal	0	Demirci et al. 2022	N/A	N/A	N/A	0	N/A	N/A	N/A	N/A	N/A	N/A	N/A	N/A	N/A	N/A	N/A	N/A	N/A	N/A	0	N/A	N/A	N/A	N/A	N/A	N/A	N/A	N/A	N/A	N/A	N/A	N/A	N/A	N/A	N/A
IND02804	HU-13_FC	VDB02233	MN	1	Hüde I	4		A	Germany	8.47	53.11	Charred deposit	internal	0	Demirci et al. 2022	N/A	N/A	N/A	0	N/A	N/A	N/A	N/A	N/A	N/A	N/A	N/A	N/A	N/A	N/A	N/A	N/A	N/A	0	N/A	N/A	N/A	N/A	N/A	N/A	N/A	N/A	N/A	N/A	N/A	N/A	N/A	N/A	N/A
IND02805	HU-14_FC	VDB02234	MN	1	Hüde I	4		A	Germany	8.47	53.11	Charred deposit	external	0	Demirci et al. 2022	N/A	N/A	N/A	0	N/A	N/A	N/A	N/A	N/A	N/A	N/A	N/A	N/A	N/A	N/A	N/A	N/A	N/A	0	N/A	N/A	N/A	N/A	N/A	N/A	N/A	N/A	N/A	N/A	N/A	N/A	N/A	N/A	N/A
IND02806	HU-15_FC	VDB02234	MN	1	Hüde I	4		A	Germany	8.47	53.11	Charred deposit	internal	0	Demirci et al. 2022	N/A	N/A	N/A	0	N/A	N/A	N/A	N/A	N/A	N/A	N/A	N/A	N/A	N/A	N/A	N/A	N/A	N/A	0	N/A	N/A	N/A	N/A	N/A	N/A	N/A	N/A	N/A	N/A	N/A	N/A	N/A	N/A	N/A
IND02807	HU-16_FC	VDB02235	MN	1	Hüde I	4		A	Germany	8.47	53.11	Charred deposit	internal	0	Demirci et al. 2022	N/A	N/A	N/A	0	N/A	N/A	N/A	N/A	N/A	N/A	N/A	N/A	N/A	N/A	N/A	N/A	N/A	N/A	0	N/A	N/A	N/A	N/A	N/A	N/A	N/A	N/A	N/A	N/A	N/A	N/A	N/A	N/A	N/A
IND02808	HU-17_FC	VDB02236	MN	1	Hüde I	4		A	Germany	8.47	53.11	Charred deposit	internal	0	Demirci et al. 2022	N/A	N/A	N/A	0	N/A	N/A	N/A	N/A	N/A	N/A	N/A	N/A	N/A	N/A	N/A	N/A	N/A	N/A	0	N/A	N/A	N/A	N/A	N/A	N/A	N/A	N/A	N/A	N/A	N/A	N/A	N/A	N/A	N/A
IND02809	HU-20_FC	VDB02239	MN	1	Hüde I	4		A	Germany	8.47	53.11	Charred deposit	internal	0	Demirci et al. 2022	N/A	N/A	N/A	0	N/A	N/A	N/A	N/A	N/A	N/A	N/A	N/A	N/A	N/A	N/A	N/A	N/A	N/A	0	N/A	N/A	N/A	N/A	N/A	N/A	N/A	N/A	N/A	N/A	N/A	N/A	N/A	N/A	N/A
IND02810	HU-21_FC	VDB02240	MN	1	Hüde I	4		A	Germany	8.47	53.11	Charred deposit	internal	0	Demirci et al. 2022	N/A	N/A	N/A	0	N/A	N/A	N/A	N/A	N/A	N/A	N/A	N/A	N/A	N/A	N/A	N/A	N/A	N/A	0	N/A	N/A	N/A	N/A	N/A	N/A	N/A	N/A	N/A	N/A	N/A	N/A	N/A	N/A	N/A
IND02811	HU-22_FC	VDB02241	MN	1	Hüde I	4		A	Germany	8.47	53.11	Charred deposit	internal	0	Demirci et al. 2022	N/A	N/A	N/A	0	N/A	N/A	N/A	N/A	N/A	N/A	N/A	N/A	N/A	N/A	N/A	N/A	N/A	N/A	0	N/A	N/A	N/A	N/A	N/A	N/A	N/A	N/A	N/A	N/A	N/A	N/A	N/A	N/A	N/A
IND02812	HU-24_FC	VDB02243	MN	1	Hüde I	4		A	Germany	8.47	53.11	Charred deposit	internal	0	Demirci et al. 2022	N/A	N/A	N/A	0	N/A	N/A	N/A	N/A	N/A	N/A	N/A	N/A	N/A	N/A	N/A	N/A	N/A	N/A	0	N/A	N/A	N/A	N/A	N/A	N/A	N/A	N/A	N/A	N/A	N/A	N/A	N/A	N/A	N/A
IND02813	HU-34_FC	VDB02253	MN	1	Hüde I	4		A	Germany	8.47	53.11	Charred deposit	internal	0	Demirci et al. 2022	N/A	N/A	N/A	0	N/A	N/A	N/A	N/A	N/A	N/A	N/A	N/A	N/A	N/A	N/A	N/A	N/A	N/A	0	N/A	N/A	N/A	N/A	N/A	N/A	N/A	N/A	N/A	N/A	N/A	N/A	N/A	N/A	N/A
IND02814	HU-35_FC	VDB02254	MN	1	Hüde I	4		A	Germany	8.47	53.11	Charred deposit	internal	0	Demirci et al. 2022	N/A	N/A	N/A	0	N/A	N/A	N/A	N/A	N/A	N/A	N/A	N/A	N/A	N/A	N/A	N/A	N/A	N/A	0	N/A	N/A	N/A	N/A	N/A	N/A	N/A	N/A	N/A	N/A	N/A	N/A	N/A	N/A	N/A
IND02815	HU-36_FC	VDB02255	MN	1	Hüde I	4		A	Germany	8.47	53.11	Charred deposit	internal	0	Demirci et al. 2022	N/A	N/A	N/A	0	N/A	N/A	N/A	N/A	N/A	N/A	N/A	N/A	N/A	N/A	N/A	N/A	N/A	N/A	0	N/A	N/A	N/A	N/A	N/A	N/A	N/A	N/A	N/A	N/A	N/A	N/A	N/A	N/A	N/A
IND02816	HR-04_FC	VDB02114	SWB	0	Polderweg	5		A	Netherlands	4.82	51.83	Charred deposit	internal	0	this study	N/A	N/A	N/A	0	N/A	N/A	N/A	N/A	N/A	N/A	N/A	N/A	N/A	N/A	N/A	N/A	N/A	N/A	0	N/A	N/A	N/A	N/A	N/A	N/A	N/A	N/A	N/A	N/A	N/A	N/A	N/A	N/A	N/A
IND02817	HR-05_FC	VDB02115	SWB	0	Polderweg	5		A	Netherlands	4.82	51.83	Charred deposit	internal	0	this study	N/A	N/A	N/A	0	N/A	N/A	N/A	N/A	N/A	N/A	N/A	N/A	N/A	N/A	N/A	N/A	N/A	N/A	0	N/A	N/A	N/A	N/A	N/A	N/A	N/A	N/A	N/A	N/A	N/A	N/A	N/A	N/A	N/A
IND02818	HR-08_FC	VDB02118	SWB	0	Polderweg	5		A	Netherlands	4.82	51.83	Charred deposit	internal	0	this study	N/A	N/A	N/A	0	N/A	N/A	N/A	N/A	N/A	N/A	N/A	N/A	N/A	N/A	N/A	N/A	N/A	N/A	0	N/A	N/A	N/A	N/A	N/A	N/A	N/A	N/A	N/A	N/A	N/A	N/A	N/A	N/A	N/A
IND02819	HR-10_FC	VDB02120	SWB	0	De Bruin	5		A	Netherlands	4.8	51.83	Charred deposit	internal	0	this study	N/A	N/A	N/A	0	N/A	N/A	N/A	N/A	N/A	N/A	N/A	N/A	N/A	N/A	N/A	N/A	N/A	N/A	0	N/A	N/A	N/A	N/A	N/A	N/A	N/A	N/A	N/A	N/A	N/A	N/A	N/A	N/A	N/A
IND02820	HR-11_FC	VDB02121	SWB	0	De Bruin	5		A	Netherlands	4.8	51.83	Charred deposit	internal	0	this study	N/A	N/A	N/A	0	N/A	N/A	N/A	N/A	N/A	N/A	N/A	N/A	N/A	N/A	N/A	N/A	N/A	N/A	0	N/A	N/A	N/A	N/A	N/A	N/A	N/A	N/A	N/A	N/A	N/A	N/A	N/A	N/A	N/A
IND02821	HR-27_FC	VDB02136	SWB	0	De Bruin	5		A	Netherlands	4.8	51.83	Charred deposit	internal	0	this study	N/A	N/A	N/A	0	N/A	N/A	N/A	N/A	N/A	N/A	N/A	N/A	N/A	N/A	N/A	N/A	N/A	N/A	0	N/A	N/A	N/A	N/A	N/A	N/A	N/A	N/A	N/A	N/A	N/A	N/A	N/A	N/A	N/A
IND02822	BR-01_FC	VDB02146	SWB	1	Brandwijk	5		A	Netherlands	4.81	51.89	Charred deposit	internal	0	this study	N/A	N/A	N/A	0	N/A	N/A	N/A	N/A	N/A	N/A	N/A	N/A	N/A	N/A	N/A	N/A	N/A	N/A	0	N/A	N/A	N/A	N/A	N/A	N/A	N/A	N/A	N/A	N/A	N/A	N/A	N/A	N/A	N/A
IND02823	BR-03_FC	VDB02147	SWB	1	Brandwijk	5		A	Netherlands	4.81	51.89	Charred deposit	internal	0	this study	N/A	N/A	N/A	0	N/A	N/A	N/A	N/A	N/A	N/A	N/A	N/A	N/A	N/A	N/A	N/A	N/A	N/A	0	N/A	N/A	N/A	N/A	N/A	N/A	N/A	N/A	N/A	N/A	N/A	N/A	N/A	N/A	N/A
IND02824	BR-06_FC	VDB02148	SWB	1	Brandwijk	5		A	Netherlands	4.81	51.89	Charred deposit	internal	0	this study	N/A	N/A	N/A	0	N/A	N/A	N/A	N/A	N/A	N/A	N/A	N/A	N/A	N/A	N/A	N/A	N/A	N/A	0	N/A	N/A	N/A	N/A	N/A	N/A	N/A	N/A	N/A	N/A	N/A	N/A	N/A	N/A	N/A
IND02825	BR-10_FC	VDB02150	SWB	1	Brandwijk	5		A	Netherlands	4.81	51.89	Charred deposit	internal	0	this study	N/A	N/A	N/A	0	N/A	N/A	N/A	N/A	N/A	N/A	N/A	N/A	N/A	N/A	N/A	N/A	N/A	N/A	0	N/A	N/A	N/A	N/A	N/A	N/A	N/A	N/A	N/A	N/A	N/A	N/A	N/A	N/A	N/A
IND02826	BR-12_FC	VDB02151	SWB	1	Brandwijk	5		A	Netherlands	4.81	51.89	Charred deposit	internal	0	this study	N/A	N/A	N/A	0	N/A	N/A	N/A	N/A	N/A	N/A	N/A	N/A	N/A	N/A	N/A	N/A	N/A	N/A	0	N/A	N/A	N/A	N/A	N/A	N/A	N/A	N/A	N/A	N/A	N/A	N/A	N/A	N/A	N/A
IND02827	BR-14_FC	VDB02152	SWB	1	Brandwijk	5		A	Netherlands	4.81	51.89	Charred deposit	internal	0	this study	N/A	N/A	N/A	0	N/A	N/A	N/A	N/A	N/A	N/A	N/A	N/A	N/A	N/A	N/A	N/A	N/A	N/A	0	N/A	N/A	N/A	N/A	N/A	N/A	N/A	N/A	N/A	N/A	N/A	N/A	N/A	N/A	N/A
IND02828	BR-16_FC	VDB02153	SWB	1	Brandwijk	5		A	Netherlands	4.81	51.89	Charred deposit	internal	0	this study	N/A	N/A	N/A	0	N/A	N/A	N/A	N/A	N/A	N/A	N/A	N/A	N/A	N/A	N/A	N/A	N/A	N/A	0	N/A	N/A	N/A	N/A	N/A	N/A	N/A	N/A	N/A	N/A	N/A	N/A	N/A	N/A	N/A
IND02829	BR-22_FC	VDB02156	SWB	1	Brandwijk	5		A	Netherlands	4.81	51.89	Charred deposit	internal	0	this study	N/A	N/A	N/A	0	N/A	N/A	N/A	N/A	N/A	N/A	N/A	N/A	N/A	N/A	N/A	N/A	N/A	N/A	0	N/A	N/A	N/A	N/A	N/A	N/A	N/A	N/A	N/A	N/A	N/A	N/A	N/A	N/A	N/A
IND02830	BR-24_FC	VDB02157	SWB	1	Brandwijk	5		A	Netherlands	4.81	51.89	Charred deposit	internal	0	this study	N/A	N/A	N/A	0	N/A	N/A	N/A	N/A	N/A	N/A	N/A	N/A	N/A	N/A	N/A	N/A	N/A	N/A	0	N/A	N/A	N/A	N/A	N/A	N/A	N/A	N/A	N/A	N/A	N/A	N/A	N/A	N/A	N/A
IND02831	BR-26_FC	VDB02158	SWB	1	Brandwijk	5		A	Netherlands	4.81	51.89	Charred deposit	internal	0	this study	N/A	N/A	N/A	0	N/A	N/A	N/A	N/A	N/A	N/A	N/A	N/A	N/A	N/A	N/A	N/A	N/A	N/A	0	N/A	N/A	N/A	N/A	N/A	N/A	N/A	N/A	N/A	N/A	N/A	N/A	N/A	N/A	N/A
IND02832	S2-19_FC	VDB02168	SWB	1	Swifterbant S2	5		A	Netherlands	5.58	52.58	Charred deposit	internal	0	this study	N/A	N/A	N/A	0	N/A	N/A	N/A	N/A	N/A	N/A	N/A	N/A	N/A	N/A	N/A	N/A	N/A	N/A	0	N/A	N/A	N/A	N/A	N/A	N/A	N/A	N/A	N/A	N/A	N/A	N/A	N/A	N/A	N/A
IND02833	S2-22_FC	VDB02171	SWB	1	Swifterbant S2	5		A	Netherlands	5.58	52.58	Charred deposit	internal	0	this study	N/A	N/A	N/A	0	N/A	N/A	N/A	N/A	N/A	N/A	N/A	N/A	N/A	N/A	N/A	N/A	N/A	N/A	0	N/A	N/A	N/A	N/A	N/A	N/A	N/A	N/A	N/A	N/A	N/A	N/A	N/A	N/A	N/A
IND02834	S2-23_FC	VDB02172	SWB	1	Swifterbant S2	5		A	Netherlands	5.58	52.58	Charred deposit	internal	0	this study	N/A	N/A	N/A	0	N/A	N/A	N/A	N/A	N/A	N/A	N/A	N/A	N/A	N/A	N/A	N/A	N/A	N/A	0	N/A	N/A	N/A	N/A	N/A	N/A	N/A	N/A	N/A	N/A	N/A	N/A	N/A	N/A	N/A
IND02835	S3-22_FC	VDB02184	SWB	1	Swifterbant S3	5		A	Netherlands	5.58	52.57	Charred deposit	internal	0	this study	N/A	N/A	N/A	0	N/A	N/A	N/A	N/A	N/A	N/A	N/A	N/A	N/A	N/A	N/A	N/A	N/A	N/A	0	N/A	N/A	N/A	N/A	N/A	N/A	N/A	N/A	N/A	N/A	N/A	N/A	N/A	N/A	N/A
IND02836	S3-24_FC	VDB02185	SWB	1	Swifterbant S3	5		A	Netherlands	5.58	52.57	Charred deposit	internal	0	this study	N/A	N/A	N/A	0	N/A	N/A	N/A	N/A	N/A	N/A	N/A	N/A	N/A	N/A	N/A	N/A	N/A	N/A	0	N/A	N/A	N/A	N/A	N/A	N/A	N/A	N/A	N/A	N/A	N/A	N/A	N/A	N/A	N/A
IND02837	S3-26_FC	VDB02186	SWB	1	Swifterbant S3	5		A	Netherlands	5.58	52.57	Charred deposit	internal	0	this study	N/A	N/A	N/A	0	N/A	N/A	N/A	N/A	N/A	N/A	N/A	N/A	N/A	N/A	N/A	N/A	N/A	N/A	0	N/A	N/A	N/A	N/A	N/A	N/A	N/A	N/A	N/A	N/A	N/A	N/A	N/A	N/A	N/A
IND02838	S3-28_FC	VDB02187	SWB	1	Swifterbant S3	5		A	Netherlands	5.58	52.57	Charred deposit	internal	0	this study	N/A	N/A	N/A	0	N/A	N/A	N/A	N/A	N/A	N/A	N/A	N/A	N/A	N/A	N/A	N/A	N/A	N/A	0	N/A	N/A	N/A	N/A	N/A	N/A	N/A	N/A	N/A	N/A	N/A	N/A	N/A	N/A	N/A
IND02839	S3-34_FC	VDB02190	SWB	1	Swifterbant S3	5		A	Netherlands	5.58	52.57	Charred deposit	internal	0	this study	N/A	N/A	N/A	0	N/A	N/A	N/A	N/A	N/A	N/A	N/A	N/A	N/A	N/A	N/A	N/A	N/A	N/A	0	N/A	N/A	N/A	N/A	N/A	N/A	N/A	N/A	N/A	N/A	N/A	N/A	N/A	N/A	N/A
IND02840	S4-04_FC	VDB02196	SWB	1	Swifterbant S4	5		A	Netherlands	5.58	52.57	Charred deposit	internal	0	this study	N/A	N/A	N/A	0	N/A	N/A	N/A	N/A	N/A	N/A	N/A	N/A	N/A	N/A	N/A	N/A	N/A	N/A	0	N/A	N/A	N/A	N/A	N/A	N/A	N/A	N/A	N/A	N/A	N/A	N/A	N/A	N/A	N/A
IND02841	S4-13_FC	VDB02205	SWB	1	Swifterbant S4	5		A	Netherlands	5.58	52.57	Charred deposit	internal	0	this study	N/A	N/A	N/A	0	N/A	N/A	N/A	N/A	N/A	N/A	N/A	N/A	N/A	N/A	N/A	N/A	N/A	N/A	0	N/A	N/A	N/A	N/A	N/A	N/A	N/A	N/A	N/A	N/A	N/A	N/A	N/A	N/A	N/A
IND02842	S4-15_FC	VDB02207	SWB	1	Swifterbant S4	5		A	Netherlands	5.58	52.57	Charred deposit	internal	0	this study	N/A	N/A	N/A	0	N/A	N/A	N/A	N/A	N/A	N/A	N/A	N/A	N/A	N/A	N/A	N/A	N/A	N/A	0	N/A	N/A	N/A	N/A	N/A	N/A	N/A	N/A	N/A	N/A	N/A	N/A	N/A	N/A	N/A
IND02843	S4-16_FC	VDB02208	SWB	1	Swifterbant S4	5		A	Netherlands	5.58	52.57	Charred deposit	internal	0	this study	N/A	N/A	N/A	0	N/A	N/A	N/A	N/A	N/A	N/A	N/A	N/A	N/A	N/A	N/A	N/A	N/A	N/A	0	N/A	N/A	N/A	N/A	N/A	N/A	N/A	N/A	N/A	N/A	N/A	N/A	N/A	N/A	N/A
IND02844	S4-18_FC	VDB02210	SWB	1	Swifterbant S4	5		A	Netherlands	5.58	52.57	Charred deposit	internal	0	this study	N/A	N/A	N/A	0	N/A	N/A	N/A	N/A	N/A	N/A	N/A	N/A	N/A	N/A	N/A	N/A	N/A	N/A	0	N/A	N/A	N/A	N/A	N/A	N/A	N/A	N/A	N/A	N/A	N/A	N/A	N/A	N/A	N/A
IND02845	S4-19_FC	VDB02211	SWB	1	Swifterbant S4	5		A	Netherlands	5.58	52.57	Charred deposit	internal	0	this study	N/A	N/A	N/A	0	N/A	N/A	N/A	N/A	N/A	N/A	N/A	N/A	N/A	N/A	N/A	N/A	N/A	N/A	0	N/A	N/A	N/A	N/A	N/A	N/A	N/A	N/A	N/A	N/A	N/A	N/A	N/A	N/A	N/A
IND02846	S4-21_FC	VDB02213	SWB	1	Swifterbant S4	5		A	Netherlands	5.58	52.57	Charred deposit	internal	0	this study	N/A	N/A	N/A	0	N/A	N/A	N/A	N/A	N/A	N/A	N/A	N/A	N/A	N/A	N/A	N/A	N/A	N/A	0	N/A	N/A	N/A	N/A	N/A	N/A	N/A	N/A	N/A	N/A	N/A	N/A	N/A	N/A	N/A
IND02847	S4-22_FC	VDB02214	SWB	1	Swifterbant S4	5		A	Netherlands	5.58	52.57	Charred deposit	internal	0	this study	N/A	N/A	N/A	0	N/A	N/A	N/A	N/A	N/A	N/A	N/A	N/A	N/A	N/A	N/A	N/A	N/A	N/A	0	N/A	N/A	N/A	N/A	N/A	N/A	N/A	N/A	N/A	N/A	N/A	N/A	N/A	N/A	N/A
IND02848	S4-24_FC	VDB02216	SWB	1	Swifterbant S4	5		A	Netherlands	5.58	52.57	Charred deposit	internal	0	this study	N/A	N/A	N/A	0	N/A	N/A	N/A	N/A	N/A	N/A	N/A	N/A	N/A	N/A	N/A	N/A	N/A	N/A	0	N/A	N/A	N/A	N/A	N/A	N/A	N/A	N/A	N/A	N/A	N/A	N/A	N/A	N/A	N/A
LEG0020	5563x370	N/A	EBK	0	Agernæs			B	Denmark	10.29	55.62	Charred deposit	external	0	N/A	N/A	N/A	N/A	0	N/A	N/A	N/A	N/A	N/A	N/A	N/A	N/A	N/A	N/A	N/A	N/A	N/A	N/A	0	N/A	N/A	N/A	N/A	N/A	N/A	N/A	N/A	N/A	N/A	N/A	N/A	N/A	N/A	N/A
LEG0033	KML 49.5/74.0:127fa+b	N/A	TRB	1	Åkonge			B	Denmark	11.55	55.58	Charred deposit	internal	0	N/A	N/A	N/A	N/A	0	N/A	N/A	N/A	N/A	N/A	N/A	N/A	N/A	N/A	N/A	N/A	N/A	N/A	N/A	0	N/A	N/A	N/A	N/A	N/A	N/A	N/A	N/A	N/A	N/A	N/A	N/A	N/A	N/A	N/A
LEG0037	KML 49.5/76.5:9fa+b	N/A	TRB	1	Åkonge			B	Denmark	11.55	55.58	Charred deposit	internal	0	N/A	N/A	N/A	N/A	0	N/A	N/A	N/A	N/A	N/A	N/A	N/A	N/A	N/A	N/A	N/A	N/A	N/A	N/A	0	N/A	N/A	N/A	N/A	N/A	N/A	N/A	N/A	N/A	N/A	N/A	N/A	N/A	N/A	N/A
LEG0043	KML 49.5/77.5:80fa+b	N/A	TRB	1	Åkonge			B	Denmark	11.55	55.58	Charred deposit	internal	0	N/A	N/A	N/A	N/A	0	N/A	N/A	N/A	N/A	N/A	N/A	N/A	N/A	N/A	N/A	N/A	N/A	N/A	N/A	0	N/A	N/A	N/A	N/A	N/A	N/A	N/A	N/A	N/A	N/A	N/A	N/A	N/A	N/A	N/A
LEG0046	KML 49.5/78.0:49f(2)a+b	N/A	EBK	0	Åkonge			B	Denmark	11.55	55.58	Charred deposit	internal	0	N/A	N/A	N/A	N/A	0	N/A	N/A	N/A	N/A	N/A	N/A	N/A	N/A	N/A	N/A	N/A	N/A	N/A	N/A	0	N/A	N/A	N/A	N/A	N/A	N/A	N/A	N/A	N/A	N/A	N/A	N/A	N/A	N/A	N/A
LEG0048	KML 50.0/74.0:12fa+b	N/A	TRB	1	Åkonge			B	Denmark	11.55	55.58	Charred deposit	internal	0	N/A	N/A	N/A	N/A	0	N/A	N/A	N/A	N/A	N/A	N/A	N/A	N/A	N/A	N/A	N/A	N/A	N/A	N/A	0	N/A	N/A	N/A	N/A	N/A	N/A	N/A	N/A	N/A	N/A	N/A	N/A	N/A	N/A	N/A
LEG0050	KML 50.0/74.0:9fa+b	N/A	TRB	1	Åkonge			B	Denmark	11.55	55.58	Charred deposit	internal	0	N/A	N/A	N/A	N/A	0	N/A	N/A	N/A	N/A	N/A	N/A	N/A	N/A	N/A	N/A	N/A	N/A	N/A	N/A	0	N/A	N/A	N/A	N/A	N/A	N/A	N/A	N/A	N/A	N/A	N/A	N/A	N/A	N/A	N/A
LEG0055	KML 50.0/75.5:8sa+b	N/A	EBK	0	Åkonge			B	Denmark	11.55	55.58	Charred deposit	external	0	N/A	N/A	N/A	N/A	0	N/A	N/A	N/A	N/A	N/A	N/A	N/A	N/A	N/A	N/A	N/A	N/A	N/A	N/A	0	N/A	N/A	N/A	N/A	N/A	N/A	N/A	N/A	N/A	N/A	N/A	N/A	N/A	N/A	N/A
LEG0056	KML 50.0/76.0:8fa+b	N/A	TRB	1	Åkonge			B	Denmark	11.55	55.58	Charred deposit	internal	0	N/A	N/A	N/A	N/A	0	N/A	N/A	N/A	N/A	N/A	N/A	N/A	N/A	N/A	N/A	N/A	N/A	N/A	N/A	0	N/A	N/A	N/A	N/A	N/A	N/A	N/A	N/A	N/A	N/A	N/A	N/A	N/A	N/A	N/A
LEG0058	KML 50.0/76.0:98fa+b	N/A	TRB	1	Åkonge			B	Denmark	11.55	55.58	Charred deposit	internal	0	N/A	N/A	N/A	N/A	0	N/A	N/A	N/A	N/A	N/A	N/A	N/A	N/A	N/A	N/A	N/A	N/A	N/A	N/A	0	N/A	N/A	N/A	N/A	N/A	N/A	N/A	N/A	N/A	N/A	N/A	N/A	N/A	N/A	N/A
LEG0064	KML 50.0/78.5:11sa+b	N/A	TRB	1	Åkonge			B	Denmark	11.55	55.58	Charred deposit	external	0	N/A	N/A	N/A	N/A	0	N/A	N/A	N/A	N/A	N/A	N/A	N/A	N/A	N/A	N/A	N/A	N/A	N/A	N/A	0	N/A	N/A	N/A	N/A	N/A	N/A	N/A	N/A	N/A	N/A	N/A	N/A	N/A	N/A	N/A
LEG0142	26-1991/0394	N/A	TRB	1	Bebensee LA 76			B	Germany	10.3	53.87	Charred deposit	N/A	0	N/A	N/A	N/A	N/A	0	N/A	N/A	N/A	N/A	N/A	N/A	N/A	N/A	N/A	N/A	N/A	N/A	N/A	N/A	0	N/A	N/A	N/A	N/A	N/A	N/A	N/A	N/A	N/A	N/A	N/A	N/A	N/A	N/A	N/A
LEG0143	76-1977/0088	N/A	TRB	1	Bebensee LA 76			B	Germany	10.3	53.87	Charred deposit	N/A	0	N/A	N/A	N/A	N/A	0	N/A	N/A	N/A	N/A	N/A	N/A	N/A	N/A	N/A	N/A	N/A	N/A	N/A	N/A	0	N/A	N/A	N/A	N/A	N/A	N/A	N/A	N/A	N/A	N/A	N/A	N/A	N/A	N/A	N/A
LEG0148	Beb7619770216 (a)	N/A	TRB	1	Bebensee LA 76			B	Germany	10.3	53.87	Charred deposit	N/A	0	N/A	N/A	N/A	N/A	0	N/A	N/A	N/A	N/A	N/A	N/A	N/A	N/A	N/A	N/A	N/A	N/A	N/A	N/A	0	N/A	N/A	N/A	N/A	N/A	N/A	N/A	N/A	N/A	N/A	N/A	N/A	N/A	N/A	N/A
LEG0149	Beb7619890658	N/A	TRB	1	Bebensee LA 76			B	Germany	10.3	53.87	Charred deposit	N/A	0	N/A	N/A	N/A	N/A	0	N/A	N/A	N/A	N/A	N/A	N/A	N/A	N/A	N/A	N/A	N/A	N/A	N/A	N/A	0	N/A	N/A	N/A	N/A	N/A	N/A	N/A	N/A	N/A	N/A	N/A	N/A	N/A	N/A	N/A
LEG0353	426-1/2008	N/A	TRB	1	Dąbki, Site 9			B	Poland	16.33	54.38	Charred deposit	N/A	0	N/A	N/A	N/A	N/A	0	N/A	N/A	N/A	N/A	N/A	N/A	N/A	N/A	N/A	N/A	N/A	N/A	N/A	N/A	0	N/A	N/A	N/A	N/A	N/A	N/A	N/A	N/A	N/A	N/A	N/A	N/A	N/A	N/A	N/A
LEG0354	527-1/2009	N/A	TRB	1	Dąbki, Site 9			B	Poland	16.33	54.38	Charred deposit	N/A	0	N/A	N/A	N/A	N/A	0	N/A	N/A	N/A	N/A	N/A	N/A	N/A	N/A	N/A	N/A	N/A	N/A	N/A	N/A	0	N/A	N/A	N/A	N/A	N/A	N/A	N/A	N/A	N/A	N/A	N/A	N/A	N/A	N/A	N/A
LEG0355	191-1/2010	N/A	TRB	1	Dąbki, Site 9			B	Poland	16.33	54.38	Charred deposit	N/A	0	N/A	N/A	N/A	N/A	0	N/A	N/A	N/A	N/A	N/A	N/A	N/A	N/A	N/A	N/A	N/A	N/A	N/A	N/A	0	N/A	N/A	N/A	N/A	N/A	N/A	N/A	N/A	N/A	N/A	N/A	N/A	N/A	N/A	N/A
LEG0356	102-II/81	N/A	TRB	1	Dąbki, Site 9			B	Poland	16.33	54.38	Charred deposit	N/A	0	N/A	N/A	N/A	N/A	0	N/A	N/A	N/A	N/A	N/A	N/A	N/A	N/A	N/A	N/A	N/A	N/A	N/A	N/A	0	N/A	N/A	N/A	N/A	N/A	N/A	N/A	N/A	N/A	N/A	N/A	N/A	N/A	N/A	N/A
LEG0357	460-1/2008	N/A	TRB	1	Dąbki, Site 9			B	Poland	16.33	54.38	Charred deposit	N/A	0	N/A	N/A	N/A	N/A	0	N/A	N/A	N/A	N/A	N/A	N/A	N/A	N/A	N/A	N/A	N/A	N/A	N/A	N/A	0	N/A	N/A	N/A	N/A	N/A	N/A	N/A	N/A	N/A	N/A	N/A	N/A	N/A	N/A	N/A
LEG0358	91-1/2009	N/A	TRB	1	Dąbki, Site 9			B	Poland	16.33	54.38	Charred deposit	N/A	0	N/A	N/A	N/A	N/A	0	N/A	N/A	N/A	N/A	N/A	N/A	N/A	N/A	N/A	N/A	N/A	N/A	N/A	N/A	0	N/A	N/A	N/A	N/A	N/A	N/A	N/A	N/A	N/A	N/A	N/A	N/A	N/A	N/A	N/A
LEG0378	109-1/2004	N/A	Mesolithic	0	Dąbki, Site 9			B	Poland	16.33	54.38	Charred deposit	N/A	0	N/A	N/A	N/A	N/A	0	N/A	N/A	N/A	N/A	N/A	N/A	N/A	N/A	N/A	N/A	N/A	N/A	N/A	N/A	0	N/A	N/A	N/A	N/A	N/A	N/A	N/A	N/A	N/A	N/A	N/A	N/A	N/A	N/A	N/A
LEG0379	129-1/2004	N/A	Mesolithic	0	Dąbki, Site 9			B	Poland	16.33	54.38	Charred deposit	N/A	0	N/A	N/A	N/A	N/A	0	N/A	N/A	N/A	N/A	N/A	N/A	N/A	N/A	N/A	N/A	N/A	N/A	N/A	N/A	0	N/A	N/A	N/A	N/A	N/A	N/A	N/A	N/A	N/A	N/A	N/A	N/A	N/A	N/A	N/A
LEG0380	118-1/2004	N/A	Mesolithic	0	Dąbki, Site 9			B	Poland	16.33	54.38	Charred deposit	N/A	0	N/A	N/A	N/A	N/A	0	N/A	N/A	N/A	N/A	N/A	N/A	N/A	N/A	N/A	N/A	N/A	N/A	N/A	N/A	0	N/A	N/A	N/A	N/A	N/A	N/A	N/A	N/A	N/A	N/A	N/A	N/A	N/A	N/A	N/A
LEG0381	-	N/A	CWC	1	Daktariškė 5			C	Lithuania	22.39	55.8	Charred deposit	internal	0	N/A	N/A	N/A	N/A	0	N/A	N/A	N/A	N/A	N/A	N/A	N/A	N/A	N/A	N/A	N/A	N/A	N/A	N/A	0	N/A	N/A	N/A	N/A	N/A	N/A	N/A	N/A	N/A	N/A	N/A	N/A	N/A	N/A	N/A
LEG0382	D/5/9 6A	N/A	Textile-like impressed	0	Daktariškė 5			C	Lithuania	22.39	55.8	Charred deposit	internal	0	N/A	N/A	N/A	N/A	0	N/A	N/A	N/A	N/A	N/A	N/A	N/A	N/A	N/A	N/A	N/A	N/A	N/A	N/A	0	N/A	N/A	N/A	N/A	N/A	N/A	N/A	N/A	N/A	N/A	N/A	N/A	N/A	N/A	N/A
LEG0388	Dk 87FD	N/A	GAC	1	Daktariškė 5			C	Lithuania	22.39	55.8	Charred deposit	internal	0	N/A	N/A	N/A	N/A	0	N/A	N/A	N/A	N/A	N/A	N/A	N/A	N/A	N/A	N/A	N/A	N/A	N/A	N/A	0	N/A	N/A	N/A	N/A	N/A	N/A	N/A	N/A	N/A	N/A	N/A	N/A	N/A	N/A	N/A
LEG0389	Dk 87ST	N/A	GAC	1	Daktariškė 5			C	Lithuania	22.39	55.8	Charred deposit	external	0	N/A	N/A	N/A	N/A	0	N/A	N/A	N/A	N/A	N/A	N/A	N/A	N/A	N/A	N/A	N/A	N/A	N/A	N/A	0	N/A	N/A	N/A	N/A	N/A	N/A	N/A	N/A	N/A	N/A	N/A	N/A	N/A	N/A	N/A
LEG0390	Dk EM2245:2228	N/A	CWC	1	Daktariškė 5			C	Lithuania	22.39	55.8	Charred deposit	internal	0	N/A	N/A	N/A	N/A	0	N/A	N/A	N/A	N/A	N/A	N/A	N/A	N/A	N/A	N/A	N/A	N/A	N/A	N/A	0	N/A	N/A	N/A	N/A	N/A	N/A	N/A	N/A	N/A	N/A	N/A	N/A	N/A	N/A	N/A
LEG0391	Dk EM2245:574	N/A	Hybrid Ware	1	Daktariškė 5			C	Lithuania	22.39	55.8	Charred deposit	internal	0	N/A	N/A	N/A	N/A	0	N/A	N/A	N/A	N/A	N/A	N/A	N/A	N/A	N/A	N/A	N/A	N/A	N/A	N/A	0	N/A	N/A	N/A	N/A	N/A	N/A	N/A	N/A	N/A	N/A	N/A	N/A	N/A	N/A	N/A
LEG0392	Dk I 6a	N/A	Porous	0	Daktariškė 5			C	Lithuania	22.39	55.8	Charred deposit	external	0	N/A	N/A	N/A	N/A	0	N/A	N/A	N/A	N/A	N/A	N/A	N/A	N/A	N/A	N/A	N/A	N/A	N/A	N/A	0	N/A	N/A	N/A	N/A	N/A	N/A	N/A	N/A	N/A	N/A	N/A	N/A	N/A	N/A	N/A
LEG0393	Dk II 8b	N/A	Porous	0	Daktariškė 5			C	Lithuania	22.39	55.8	Charred deposit	external	0	N/A	N/A	N/A	N/A	0	N/A	N/A	N/A	N/A	N/A	N/A	N/A	N/A	N/A	N/A	N/A	N/A	N/A	N/A	0	N/A	N/A	N/A	N/A	N/A	N/A	N/A	N/A	N/A	N/A	N/A	N/A	N/A	N/A	N/A
LEG0394	Dk II 9a1	N/A	Porous	0	Daktariškė 5			C	Lithuania	22.39	55.8	Charred deposit	external	0	N/A	N/A	N/A	N/A	0	N/A	N/A	N/A	N/A	N/A	N/A	N/A	N/A	N/A	N/A	N/A	N/A	N/A	N/A	0	N/A	N/A	N/A	N/A	N/A	N/A	N/A	N/A	N/A	N/A	N/A	N/A	N/A	N/A	N/A
LEG0395	Dk II 9a2	N/A	Porous	0	Daktariškė 5			C	Lithuania	22.39	55.8	Charred deposit	internal	0	N/A	N/A	N/A	N/A	0	N/A	N/A	N/A	N/A	N/A	N/A	N/A	N/A	N/A	N/A	N/A	N/A	N/A	N/A	0	N/A	N/A	N/A	N/A	N/A	N/A	N/A	N/A	N/A	N/A	N/A	N/A	N/A	N/A	N/A
LEG0396	Dk III 3a	N/A	Hybrid Ware	1	Daktariškė 5			C	Lithuania	22.39	55.8	Charred deposit	internal	0	N/A	N/A	N/A	N/A	0	N/A	N/A	N/A	N/A	N/A	N/A	N/A	N/A	N/A	N/A	N/A	N/A	N/A	N/A	0	N/A	N/A	N/A	N/A	N/A	N/A	N/A	N/A	N/A	N/A	N/A	N/A	N/A	N/A	N/A
LEG0397	Dk IV 4b	N/A	CWC	1	Daktariškė 5			C	Lithuania	22.39	55.8	Charred deposit	internal	0	N/A	N/A	N/A	N/A	0	N/A	N/A	N/A	N/A	N/A	N/A	N/A	N/A	N/A	N/A	N/A	N/A	N/A	N/A	0	N/A	N/A	N/A	N/A	N/A	N/A	N/A	N/A	N/A	N/A	N/A	N/A	N/A	N/A	N/A
LEG0398	Dk IV 5a2	N/A	CWC	1	Daktariškė 5			C	Lithuania	22.39	55.8	Charred deposit	internal	0	N/A	N/A	N/A	N/A	0	N/A	N/A	N/A	N/A	N/A	N/A	N/A	N/A	N/A	N/A	N/A	N/A	N/A	N/A	0	N/A	N/A	N/A	N/A	N/A	N/A	N/A	N/A	N/A	N/A	N/A	N/A	N/A	N/A	N/A
LEG0399	Dk IV 5a2	N/A	CWC	1	Daktariškė 5			C	Lithuania	22.39	55.8	Charred deposit	internal	0	N/A	N/A	N/A	N/A	0	N/A	N/A	N/A	N/A	N/A	N/A	N/A	N/A	N/A	N/A	N/A	N/A	N/A	N/A	0	N/A	N/A	N/A	N/A	N/A	N/A	N/A	N/A	N/A	N/A	N/A	N/A	N/A	N/A	N/A
LEG0400	Dk V 3a	N/A	Hybrid Ware	1	Daktariškė 5			C	Lithuania	22.39	55.8	Charred deposit	external	0	N/A	N/A	N/A	N/A	0	N/A	N/A	N/A	N/A	N/A	N/A	N/A	N/A	N/A	N/A	N/A	N/A	N/A	N/A	0	N/A	N/A	N/A	N/A	N/A	N/A	N/A	N/A	N/A	N/A	N/A	N/A	N/A	N/A	N/A
LEG0404	Dk VI 1b	N/A	CWC	1	Daktariškė 5			C	Lithuania	22.39	55.8	Charred deposit	internal	0	N/A	N/A	N/A	N/A	0	N/A	N/A	N/A	N/A	N/A	N/A	N/A	N/A	N/A	N/A	N/A	N/A	N/A	N/A	0	N/A	N/A	N/A	N/A	N/A	N/A	N/A	N/A	N/A	N/A	N/A	N/A	N/A	N/A	N/A
LEG0405	Dk VI 5b	N/A	Hybrid Ware	1	Daktariškė 5			C	Lithuania	22.39	55.8	Charred deposit	external	0	N/A	N/A	N/A	N/A	0	N/A	N/A	N/A	N/A	N/A	N/A	N/A	N/A	N/A	N/A	N/A	N/A	N/A	N/A	0	N/A	N/A	N/A	N/A	N/A	N/A	N/A	N/A	N/A	N/A	N/A	N/A	N/A	N/A	N/A
LEG0406	Dk VIII	N/A	GAC	1	Daktariškė 5			C	Lithuania	22.39	55.8	Charred deposit	internal	0	N/A	N/A	N/A	N/A	0	N/A	N/A	N/A	N/A	N/A	N/A	N/A	N/A	N/A	N/A	N/A	N/A	N/A	N/A	0	N/A	N/A	N/A	N/A	N/A	N/A	N/A	N/A	N/A	N/A	N/A	N/A	N/A	N/A	N/A
LEG0407	Dk VIII 6a2	N/A	GAC	1	Daktariškė 5			C	Lithuania	22.39	55.8	Charred deposit	internal	0	N/A	N/A	N/A	N/A	0	N/A	N/A	N/A	N/A	N/A	N/A	N/A	N/A	N/A	N/A	N/A	N/A	N/A	N/A	0	N/A	N/A	N/A	N/A	N/A	N/A	N/A	N/A	N/A	N/A	N/A	N/A	N/A	N/A	N/A
LEG0409	Dk X 8b2	N/A	CWC	1	Daktariškė 5			C	Lithuania	22.39	55.8	Charred deposit	internal	0	N/A	N/A	N/A	N/A	0	N/A	N/A	N/A	N/A	N/A	N/A	N/A	N/A	N/A	N/A	N/A	N/A	N/A	N/A	0	N/A	N/A	N/A	N/A	N/A	N/A	N/A	N/A	N/A	N/A	N/A	N/A	N/A	N/A	N/A
LEG0411	Dk16-231B7	N/A	CBW	0	Daktariškė 5			C	Lithuania	22.39	55.8	Charred deposit	internal	0	N/A	N/A	N/A	N/A	0	N/A	N/A	N/A	N/A	N/A	N/A	N/A	N/A	N/A	N/A	N/A	N/A	N/A	N/A	0	N/A	N/A	N/A	N/A	N/A	N/A	N/A	N/A	N/A	N/A	N/A	N/A	N/A	N/A	N/A
LEG0413	Dk16-279Bv	N/A	Porous	0	Daktariškė 5			C	Lithuania	22.39	55.8	Charred deposit	external	0	N/A	N/A	N/A	N/A	0	N/A	N/A	N/A	N/A	N/A	N/A	N/A	N/A	N/A	N/A	N/A	N/A	N/A	N/A	0	N/A	N/A	N/A	N/A	N/A	N/A	N/A	N/A	N/A	N/A	N/A	N/A	N/A	N/A	N/A
LEG0414	Dk16-329B	N/A	Hybrid Ware	1	Daktariškė 5			C	Lithuania	22.39	55.8	Charred deposit	internal	0	N/A	N/A	N/A	N/A	0	N/A	N/A	N/A	N/A	N/A	N/A	N/A	N/A	N/A	N/A	N/A	N/A	N/A	N/A	0	N/A	N/A	N/A	N/A	N/A	N/A	N/A	N/A	N/A	N/A	N/A	N/A	N/A	N/A	N/A
LEG0415	Dk16-343Ba	N/A	CBW	0	Daktariškė 5			C	Lithuania	22.39	55.8	Charred deposit	internal	0	N/A	N/A	N/A	N/A	0	N/A	N/A	N/A	N/A	N/A	N/A	N/A	N/A	N/A	N/A	N/A	N/A	N/A	N/A	0	N/A	N/A	N/A	N/A	N/A	N/A	N/A	N/A	N/A	N/A	N/A	N/A	N/A	N/A	N/A
LEG0416	Dk16-363B7	N/A	CBW	0	Daktariškė 5			C	Lithuania	22.39	55.8	Charred deposit	external	0	N/A	N/A	N/A	N/A	0	N/A	N/A	N/A	N/A	N/A	N/A	N/A	N/A	N/A	N/A	N/A	N/A	N/A	N/A	0	N/A	N/A	N/A	N/A	N/A	N/A	N/A	N/A	N/A	N/A	N/A	N/A	N/A	N/A	N/A
LEG0417	Dk16-392Ba	N/A	CBW	0	Daktariškė 5			C	Lithuania	22.39	55.8	Charred deposit	external	0	N/A	N/A	N/A	N/A	0	N/A	N/A	N/A	N/A	N/A	N/A	N/A	N/A	N/A	N/A	N/A	N/A	N/A	N/A	0	N/A	N/A	N/A	N/A	N/A	N/A	N/A	N/A	N/A	N/A	N/A	N/A	N/A	N/A	N/A
LEG0418	Dk16-484B4	N/A	Porous	0	Daktariškė 5			C	Lithuania	22.39	55.8	Charred deposit	external	0	N/A	N/A	N/A	N/A	0	N/A	N/A	N/A	N/A	N/A	N/A	N/A	N/A	N/A	N/A	N/A	N/A	N/A	N/A	0	N/A	N/A	N/A	N/A	N/A	N/A	N/A	N/A	N/A	N/A	N/A	N/A	N/A	N/A	N/A
LEG0422	Dk16-79B7	N/A	CBW	0	Daktariškė 5			C	Lithuania	22.39	55.8	Charred deposit	internal	0	N/A	N/A	N/A	N/A	0	N/A	N/A	N/A	N/A	N/A	N/A	N/A	N/A	N/A	N/A	N/A	N/A	N/A	N/A	0	N/A	N/A	N/A	N/A	N/A	N/A	N/A	N/A	N/A	N/A	N/A	N/A	N/A	N/A	N/A
LEG0425	Dk382	N/A	CWC	1	Daktariškė 5			C	Lithuania	22.39	55.8	Charred deposit	internal	0	N/A	N/A	N/A	N/A	0	N/A	N/A	N/A	N/A	N/A	N/A	N/A	N/A	N/A	N/A	N/A	N/A	N/A	N/A	0	N/A	N/A	N/A	N/A	N/A	N/A	N/A	N/A	N/A	N/A	N/A	N/A	N/A	N/A	N/A
LEG0429	Dk87	N/A	GAC	1	Daktariškė 5			C	Lithuania	22.39	55.8	Charred deposit	internal	0	N/A	N/A	N/A	N/A	0	N/A	N/A	N/A	N/A	N/A	N/A	N/A	N/A	N/A	N/A	N/A	N/A	N/A	N/A	0	N/A	N/A	N/A	N/A	N/A	N/A	N/A	N/A	N/A	N/A	N/A	N/A	N/A	N/A	N/A
LEG0430	Dk87 I 3a	N/A	CWC	1	Daktariškė 5			C	Lithuania	22.39	55.8	Charred deposit	internal	0	N/A	N/A	N/A	N/A	0	N/A	N/A	N/A	N/A	N/A	N/A	N/A	N/A	N/A	N/A	N/A	N/A	N/A	N/A	0	N/A	N/A	N/A	N/A	N/A	N/A	N/A	N/A	N/A	N/A	N/A	N/A	N/A	N/A	N/A
LEG0432	Dk87 I 5b	N/A	Hybrid Ware	1	Daktariškė 5			C	Lithuania	22.39	55.8	Charred deposit	external	0	N/A	N/A	N/A	N/A	0	N/A	N/A	N/A	N/A	N/A	N/A	N/A	N/A	N/A	N/A	N/A	N/A	N/A	N/A	0	N/A	N/A	N/A	N/A	N/A	N/A	N/A	N/A	N/A	N/A	N/A	N/A	N/A	N/A	N/A
LEG0434	Dk87 I kontr. 2	N/A	CWC	1	Daktariškė 5			C	Lithuania	22.39	55.8	Charred deposit	internal	0	N/A	N/A	N/A	N/A	0	N/A	N/A	N/A	N/A	N/A	N/A	N/A	N/A	N/A	N/A	N/A	N/A	N/A	N/A	0	N/A	N/A	N/A	N/A	N/A	N/A	N/A	N/A	N/A	N/A	N/A	N/A	N/A	N/A	N/A
LEG0436	Dk87 II 7a1	N/A	CWC	1	Daktariškė 5			C	Lithuania	22.39	55.8	Charred deposit	internal	0	N/A	N/A	N/A	N/A	0	N/A	N/A	N/A	N/A	N/A	N/A	N/A	N/A	N/A	N/A	N/A	N/A	N/A	N/A	0	N/A	N/A	N/A	N/A	N/A	N/A	N/A	N/A	N/A	N/A	N/A	N/A	N/A	N/A	N/A
LEG0437	Dk87 II 9b2	N/A	CWC	1	Daktariškė 5			C	Lithuania	22.39	55.8	Charred deposit	internal	0	N/A	N/A	N/A	N/A	0	N/A	N/A	N/A	N/A	N/A	N/A	N/A	N/A	N/A	N/A	N/A	N/A	N/A	N/A	0	N/A	N/A	N/A	N/A	N/A	N/A	N/A	N/A	N/A	N/A	N/A	N/A	N/A	N/A	N/A
LEG0438	Dk87 III 1a	N/A	CWC	1	Daktariškė 5			C	Lithuania	22.39	55.8	Charred deposit	external	0	N/A	N/A	N/A	N/A	0	N/A	N/A	N/A	N/A	N/A	N/A	N/A	N/A	N/A	N/A	N/A	N/A	N/A	N/A	0	N/A	N/A	N/A	N/A	N/A	N/A	N/A	N/A	N/A	N/A	N/A	N/A	N/A	N/A	N/A
LEG0439	Dk87 III 2a	N/A	Hybrid Ware	1	Daktariškė 5			C	Lithuania	22.39	55.8	Charred deposit	internal	0	N/A	N/A	N/A	N/A	0	N/A	N/A	N/A	N/A	N/A	N/A	N/A	N/A	N/A	N/A	N/A	N/A	N/A	N/A	0	N/A	N/A	N/A	N/A	N/A	N/A	N/A	N/A	N/A	N/A	N/A	N/A	N/A	N/A	N/A
LEG0440	Dk87 III 2b	N/A	Hybrid Ware	1	Daktariškė 5			C	Lithuania	22.39	55.8	Charred deposit	internal	0	N/A	N/A	N/A	N/A	0	N/A	N/A	N/A	N/A	N/A	N/A	N/A	N/A	N/A	N/A	N/A	N/A	N/A	N/A	0	N/A	N/A	N/A	N/A	N/A	N/A	N/A	N/A	N/A	N/A	N/A	N/A	N/A	N/A	N/A
LEG0442	Dk87 III 4b	N/A	Hybrid Ware	1	Daktariškė 5			C	Lithuania	22.39	55.8	Charred deposit	external	0	N/A	N/A	N/A	N/A	0	N/A	N/A	N/A	N/A	N/A	N/A	N/A	N/A	N/A	N/A	N/A	N/A	N/A	N/A	0	N/A	N/A	N/A	N/A	N/A	N/A	N/A	N/A	N/A	N/A	N/A	N/A	N/A	N/A	N/A
LEG0443	Dk87 IV 5a1	N/A	CWC	1	Daktariškė 5			C	Lithuania	22.39	55.8	Charred deposit	internal	0	N/A	N/A	N/A	N/A	0	N/A	N/A	N/A	N/A	N/A	N/A	N/A	N/A	N/A	N/A	N/A	N/A	N/A	N/A	0	N/A	N/A	N/A	N/A	N/A	N/A	N/A	N/A	N/A	N/A	N/A	N/A	N/A	N/A	N/A
LEG0445	Dk87 V 6a1	N/A	GAC	1	Daktariškė 5			C	Lithuania	22.39	55.8	Charred deposit	internal	0	N/A	N/A	N/A	N/A	0	N/A	N/A	N/A	N/A	N/A	N/A	N/A	N/A	N/A	N/A	N/A	N/A	N/A	N/A	0	N/A	N/A	N/A	N/A	N/A	N/A	N/A	N/A	N/A	N/A	N/A	N/A	N/A	N/A	N/A
LEG0446	Dk87 V 6a2	N/A	CWC	1	Daktariškė 5			C	Lithuania	22.39	55.8	Charred deposit	internal	0	N/A	N/A	N/A	N/A	0	N/A	N/A	N/A	N/A	N/A	N/A	N/A	N/A	N/A	N/A	N/A	N/A	N/A	N/A	0	N/A	N/A	N/A	N/A	N/A	N/A	N/A	N/A	N/A	N/A	N/A	N/A	N/A	N/A	N/A
LEG0448	Dk88 VII 5a	N/A	CWC	1	Daktariškė 5			C	Lithuania	22.39	55.8	Charred deposit	external	0	N/A	N/A	N/A	N/A	0	N/A	N/A	N/A	N/A	N/A	N/A	N/A	N/A	N/A	N/A	N/A	N/A	N/A	N/A	0	N/A	N/A	N/A	N/A	N/A	N/A	N/A	N/A	N/A	N/A	N/A	N/A	N/A	N/A	N/A
LEG0450	Dk88 VIII 5b	N/A	CWC	1	Daktariškė 5			C	Lithuania	22.39	55.8	Charred deposit	internal	0	N/A	N/A	N/A	N/A	0	N/A	N/A	N/A	N/A	N/A	N/A	N/A	N/A	N/A	N/A	N/A	N/A	N/A	N/A	0	N/A	N/A	N/A	N/A	N/A	N/A	N/A	N/A	N/A	N/A	N/A	N/A	N/A	N/A	N/A
LEG0452	Dk90	N/A	CWC	1	Daktariškė 5			C	Lithuania	22.39	55.8	Charred deposit	internal	0	N/A	N/A	N/A	N/A	0	N/A	N/A	N/A	N/A	N/A	N/A	N/A	N/A	N/A	N/A	N/A	N/A	N/A	N/A	0	N/A	N/A	N/A	N/A	N/A	N/A	N/A	N/A	N/A	N/A	N/A	N/A	N/A	N/A	N/A
LEG0453	Dk90 EM2245:2235	N/A	GAC	1	Daktariškė 5			C	Lithuania	22.39	55.8	Charred deposit	external	0	N/A	N/A	N/A	N/A	0	N/A	N/A	N/A	N/A	N/A	N/A	N/A	N/A	N/A	N/A	N/A	N/A	N/A	N/A	0	N/A	N/A	N/A	N/A	N/A	N/A	N/A	N/A	N/A	N/A	N/A	N/A	N/A	N/A	N/A
LEG0455	Dk90 XI 4b	N/A	CWC	1	Daktariškė 5			C	Lithuania	22.39	55.8	Charred deposit	internal	0	N/A	N/A	N/A	N/A	0	N/A	N/A	N/A	N/A	N/A	N/A	N/A	N/A	N/A	N/A	N/A	N/A	N/A	N/A	0	N/A	N/A	N/A	N/A	N/A	N/A	N/A	N/A	N/A	N/A	N/A	N/A	N/A	N/A	N/A
LEG0456	Dk90 XI 6b	N/A	CWC	1	Daktariškė 5			C	Lithuania	22.39	55.8	Charred deposit	internal	0	N/A	N/A	N/A	N/A	0	N/A	N/A	N/A	N/A	N/A	N/A	N/A	N/A	N/A	N/A	N/A	N/A	N/A	N/A	0	N/A	N/A	N/A	N/A	N/A	N/A	N/A	N/A	N/A	N/A	N/A	N/A	N/A	N/A	N/A
LEG0458	II 8a; EM2245:750	N/A	Porous/Narva	0	Daktariškė 5			C	Lithuania	22.39	55.8	Charred deposit	internal	0	N/A	N/A	N/A	N/A	0	N/A	N/A	N/A	N/A	N/A	N/A	N/A	N/A	N/A	N/A	N/A	N/A	N/A	N/A	0	N/A	N/A	N/A	N/A	N/A	N/A	N/A	N/A	N/A	N/A	N/A	N/A	N/A	N/A	N/A
LEG0459	X 6b1; EM2245:2569	N/A	CBW	0	Daktariškė 5			C	Lithuania	22.39	55.8	Charred deposit	internal	0	N/A	N/A	N/A	N/A	0	N/A	N/A	N/A	N/A	N/A	N/A	N/A	N/A	N/A	N/A	N/A	N/A	N/A	N/A	0	N/A	N/A	N/A	N/A	N/A	N/A	N/A	N/A	N/A	N/A	N/A	N/A	N/A	N/A	N/A
LEG0460	X 8a	N/A	N/A	0	Daktariškė 5			C	Lithuania	22.39	55.8	Charred deposit	internal	0	N/A	N/A	N/A	N/A	0	N/A	N/A	N/A	N/A	N/A	N/A	N/A	N/A	N/A	N/A	N/A	N/A	N/A	N/A	0	N/A	N/A	N/A	N/A	N/A	N/A	N/A	N/A	N/A	N/A	N/A	N/A	N/A	N/A	N/A
LEG0461	X 8a	N/A	N/A	0	Daktariškė 5			C	Lithuania	22.39	55.8	Charred deposit	internal	0	N/A	N/A	N/A	N/A	0	N/A	N/A	N/A	N/A	N/A	N/A	N/A	N/A	N/A	N/A	N/A	N/A	N/A	N/A	0	N/A	N/A	N/A	N/A	N/A	N/A	N/A	N/A	N/A	N/A	N/A	N/A	N/A	N/A	N/A
LEG0462	X 8b1	N/A	GAC	1	Daktariškė 5			C	Lithuania	22.39	55.8	Charred deposit	internal	0	N/A	N/A	N/A	N/A	0	N/A	N/A	N/A	N/A	N/A	N/A	N/A	N/A	N/A	N/A	N/A	N/A	N/A	N/A	0	N/A	N/A	N/A	N/A	N/A	N/A	N/A	N/A	N/A	N/A	N/A	N/A	N/A	N/A	N/A
LEG0463	XI 4a	N/A	CBW	0	Daktariškė 5			C	Lithuania	22.39	55.8	Charred deposit	internal	0	N/A	N/A	N/A	N/A	0	N/A	N/A	N/A	N/A	N/A	N/A	N/A	N/A	N/A	N/A	N/A	N/A	N/A	N/A	0	N/A	N/A	N/A	N/A	N/A	N/A	N/A	N/A	N/A	N/A	N/A	N/A	N/A	N/A	N/A
LEG0464	XI 5a	N/A	N/A	0	Daktariškė 5			C	Lithuania	22.39	55.8	Charred deposit	internal	0	N/A	N/A	N/A	N/A	0	N/A	N/A	N/A	N/A	N/A	N/A	N/A	N/A	N/A	N/A	N/A	N/A	N/A	N/A	0	N/A	N/A	N/A	N/A	N/A	N/A	N/A	N/A	N/A	N/A	N/A	N/A	N/A	N/A	N/A
LEG0505	1592 AACJBa	N/A	EBK	0	FHM 1592 Ringkloster			B	Denmark	9.97	56.01	Charred deposit	N/A	0	N/A	N/A	N/A	N/A	0	N/A	N/A	N/A	N/A	N/A	N/A	N/A	N/A	N/A	N/A	N/A	N/A	N/A	N/A	0	N/A	N/A	N/A	N/A	N/A	N/A	N/A	N/A	N/A	N/A	N/A	N/A	N/A	N/A	N/A
LEG0507	1592 BVAEa	N/A	EBK	0	FHM 1592 Ringkloster			B	Denmark	9.97	56.01	Charred deposit	N/A	0	N/A	N/A	N/A	N/A	0	N/A	N/A	N/A	N/A	N/A	N/A	N/A	N/A	N/A	N/A	N/A	N/A	N/A	N/A	0	N/A	N/A	N/A	N/A	N/A	N/A	N/A	N/A	N/A	N/A	N/A	N/A	N/A	N/A	N/A
LEG0508	1592 CSANa	N/A	EBK	0	FHM 1592 Ringkloster			B	Denmark	9.97	56.01	Charred deposit	N/A	0	N/A	N/A	N/A	N/A	0	N/A	N/A	N/A	N/A	N/A	N/A	N/A	N/A	N/A	N/A	N/A	N/A	N/A	N/A	0	N/A	N/A	N/A	N/A	N/A	N/A	N/A	N/A	N/A	N/A	N/A	N/A	N/A	N/A	N/A
LEG0521	2033 AAXa	N/A	EBK	0	FHM 2033 Tybrind Vig			B	Denmark	9.82	55.39	Charred deposit	N/A	0	N/A	N/A	N/A	N/A	0	N/A	N/A	N/A	N/A	N/A	N/A	N/A	N/A	N/A	N/A	N/A	N/A	N/A	N/A	0	N/A	N/A	N/A	N/A	N/A	N/A	N/A	N/A	N/A	N/A	N/A	N/A	N/A	N/A	N/A
LEG0523	2033 ABa	N/A	EBK	0	FHM 2033 Tybrind Vig			B	Denmark	9.82	55.39	Charred deposit	N/A	0	N/A	N/A	N/A	N/A	0	N/A	N/A	N/A	N/A	N/A	N/A	N/A	N/A	N/A	N/A	N/A	N/A	N/A	N/A	0	N/A	N/A	N/A	N/A	N/A	N/A	N/A	N/A	N/A	N/A	N/A	N/A	N/A	N/A	N/A
LEG0524	2033 AFKa+b	N/A	EBK	0	FHM 2033 Tybrind Vig			B	Denmark	9.82	55.39	Charred deposit	N/A	0	N/A	N/A	N/A	N/A	0	N/A	N/A	N/A	N/A	N/A	N/A	N/A	N/A	N/A	N/A	N/A	N/A	N/A	N/A	0	N/A	N/A	N/A	N/A	N/A	N/A	N/A	N/A	N/A	N/A	N/A	N/A	N/A	N/A	N/A
LEG0525	2033 AHL	N/A	EBK	0	FHM 2033 Tybrind Vig			B	Denmark	9.82	55.39	Charred deposit	N/A	0	N/A	N/A	N/A	N/A	0	N/A	N/A	N/A	N/A	N/A	N/A	N/A	N/A	N/A	N/A	N/A	N/A	N/A	N/A	0	N/A	N/A	N/A	N/A	N/A	N/A	N/A	N/A	N/A	N/A	N/A	N/A	N/A	N/A	N/A
LEG0527	2033 BGUa	N/A	EBK	0	FHM 2033 Tybrind Vig			B	Denmark	9.82	55.39	Charred deposit	N/A	0	N/A	N/A	N/A	N/A	0	N/A	N/A	N/A	N/A	N/A	N/A	N/A	N/A	N/A	N/A	N/A	N/A	N/A	N/A	0	N/A	N/A	N/A	N/A	N/A	N/A	N/A	N/A	N/A	N/A	N/A	N/A	N/A	N/A	N/A
LEG0528	2033 BHJa	N/A	EBK	0	FHM 2033 Tybrind Vig			B	Denmark	9.82	55.39	Charred deposit	N/A	0	N/A	N/A	N/A	N/A	0	N/A	N/A	N/A	N/A	N/A	N/A	N/A	N/A	N/A	N/A	N/A	N/A	N/A	N/A	0	N/A	N/A	N/A	N/A	N/A	N/A	N/A	N/A	N/A	N/A	N/A	N/A	N/A	N/A	N/A
LEG0529	2033 BNKa	N/A	EBK	0	FHM 2033 Tybrind Vig			B	Denmark	9.82	55.39	Charred deposit	N/A	0	N/A	N/A	N/A	N/A	0	N/A	N/A	N/A	N/A	N/A	N/A	N/A	N/A	N/A	N/A	N/A	N/A	N/A	N/A	0	N/A	N/A	N/A	N/A	N/A	N/A	N/A	N/A	N/A	N/A	N/A	N/A	N/A	N/A	N/A
LEG0535	2033 FSZa	N/A	EBK	0	FHM 2033 Tybrind Vig			B	Denmark	9.82	55.39	Charred deposit	N/A	0	N/A	N/A	N/A	N/A	0	N/A	N/A	N/A	N/A	N/A	N/A	N/A	N/A	N/A	N/A	N/A	N/A	N/A	N/A	0	N/A	N/A	N/A	N/A	N/A	N/A	N/A	N/A	N/A	N/A	N/A	N/A	N/A	N/A	N/A
LEG0536	2033 KPUa	N/A	EBK	0	FHM 2033 Tybrind Vig			B	Denmark	9.82	55.39	Charred deposit	N/A	0	N/A	N/A	N/A	N/A	0	N/A	N/A	N/A	N/A	N/A	N/A	N/A	N/A	N/A	N/A	N/A	N/A	N/A	N/A	0	N/A	N/A	N/A	N/A	N/A	N/A	N/A	N/A	N/A	N/A	N/A	N/A	N/A	N/A	N/A
LEG0538	2033 LGKa	N/A	EBK	0	FHM 2033 Tybrind Vig			B	Denmark	9.82	55.39	Charred deposit	N/A	0	N/A	N/A	N/A	N/A	0	N/A	N/A	N/A	N/A	N/A	N/A	N/A	N/A	N/A	N/A	N/A	N/A	N/A	N/A	0	N/A	N/A	N/A	N/A	N/A	N/A	N/A	N/A	N/A	N/A	N/A	N/A	N/A	N/A	N/A
LEG0542	2033 MBOa	N/A	EBK	0	FHM 2033 Tybrind Vig			B	Denmark	9.82	55.39	Charred deposit	N/A	0	N/A	N/A	N/A	N/A	0	N/A	N/A	N/A	N/A	N/A	N/A	N/A	N/A	N/A	N/A	N/A	N/A	N/A	N/A	0	N/A	N/A	N/A	N/A	N/A	N/A	N/A	N/A	N/A	N/A	N/A	N/A	N/A	N/A	N/A
LEG0544	2033 MTCa	N/A	EBK	0	FHM 2033 Tybrind Vig			B	Denmark	9.82	55.39	Charred deposit	N/A	0	N/A	N/A	N/A	N/A	0	N/A	N/A	N/A	N/A	N/A	N/A	N/A	N/A	N/A	N/A	N/A	N/A	N/A	N/A	0	N/A	N/A	N/A	N/A	N/A	N/A	N/A	N/A	N/A	N/A	N/A	N/A	N/A	N/A	N/A
LEG0545	2033 NRWa	N/A	EBK	0	FHM 2033 Tybrind Vig			B	Denmark	9.82	55.39	Charred deposit	N/A	0	N/A	N/A	N/A	N/A	0	N/A	N/A	N/A	N/A	N/A	N/A	N/A	N/A	N/A	N/A	N/A	N/A	N/A	N/A	0	N/A	N/A	N/A	N/A	N/A	N/A	N/A	N/A	N/A	N/A	N/A	N/A	N/A	N/A	N/A
LEG0547	2033 PCMa	N/A	EBK	0	FHM 2033 Tybrind Vig			B	Denmark	9.82	55.39	Charred deposit	N/A	0	N/A	N/A	N/A	N/A	0	N/A	N/A	N/A	N/A	N/A	N/A	N/A	N/A	N/A	N/A	N/A	N/A	N/A	N/A	0	N/A	N/A	N/A	N/A	N/A	N/A	N/A	N/A	N/A	N/A	N/A	N/A	N/A	N/A	N/A
LEG0550	2033 PJTa+b	N/A	EBK	0	FHM 2033 Tybrind Vig			B	Denmark	9.82	55.39	Charred deposit	N/A	0	N/A	N/A	N/A	N/A	0	N/A	N/A	N/A	N/A	N/A	N/A	N/A	N/A	N/A	N/A	N/A	N/A	N/A	N/A	0	N/A	N/A	N/A	N/A	N/A	N/A	N/A	N/A	N/A	N/A	N/A	N/A	N/A	N/A	N/A
LEG0582	3705_AFWa-d	N/A	EBK	0	FHM 3705 Ronæs Skov			B	Denmark	9.81	55.44	Charred deposit	internal	0	N/A	N/A	N/A	N/A	0	N/A	N/A	N/A	N/A	N/A	N/A	N/A	N/A	N/A	N/A	N/A	N/A	N/A	N/A	0	N/A	N/A	N/A	N/A	N/A	N/A	N/A	N/A	N/A	N/A	N/A	N/A	N/A	N/A	N/A
LEG0583	3705_AQQa-d	N/A	EBK	0	FHM 3705 Ronæs Skov			B	Denmark	9.81	55.44	Charred deposit	internal	0	N/A	N/A	N/A	N/A	0	N/A	N/A	N/A	N/A	N/A	N/A	N/A	N/A	N/A	N/A	N/A	N/A	N/A	N/A	0	N/A	N/A	N/A	N/A	N/A	N/A	N/A	N/A	N/A	N/A	N/A	N/A	N/A	N/A	N/A
LEG0585	3705_AYUa	N/A	EBK	0	FHM 3705 Ronæs Skov			B	Denmark	9.81	55.44	Charred deposit	internal	0	N/A	N/A	N/A	N/A	0	N/A	N/A	N/A	N/A	N/A	N/A	N/A	N/A	N/A	N/A	N/A	N/A	N/A	N/A	0	N/A	N/A	N/A	N/A	N/A	N/A	N/A	N/A	N/A	N/A	N/A	N/A	N/A	N/A	N/A
LEG0598	FL_EBK_I (109)	N/A	EBK	0	FHM 5163 Flynderhage	5		B	Denmark	10.22	56.01	Charred deposit	internal	1	Courel et al. 2020	AE		1	1	0	0	0	0	N/A	N/A	N/A	1	1	1	67.8	N/A	N/A	N/A	0	N/A	N/A	N/A	N/A	N/A	N/A	N/A	N/A	0	0	0	N/A	N/A	N/A	N/A
LEG0600	H2-E	N/A	EBK	0	FHM 5184 Hjarnø			B	Denmark	10.1	55.8	Charred deposit	external	0	N/A	N/A	N/A	N/A	0	N/A	N/A	N/A	N/A	N/A	N/A	N/A	N/A	N/A	N/A	N/A	N/A	N/A	N/A	0	N/A	N/A	N/A	N/A	N/A	N/A	N/A	N/A	N/A	N/A	N/A	N/A	N/A	N/A	N/A
LEG0628	Ga-I2y	N/A	CWC	1	Gaigalinė 1			C	Lithuania	22.4	55.8	Charred deposit	internal	0	N/A	N/A	N/A	N/A	0	N/A	N/A	N/A	N/A	N/A	N/A	N/A	N/A	N/A	N/A	N/A	N/A	N/A	N/A	0	N/A	N/A	N/A	N/A	N/A	N/A	N/A	N/A	N/A	N/A	N/A	N/A	N/A	N/A	N/A
LEG0629	Ga2-III 9n(1)	N/A	CWC	1	Gaigalinė 2			C	Lithuania	22.4	55.8	Charred deposit	internal	0	N/A	N/A	N/A	N/A	0	N/A	N/A	N/A	N/A	N/A	N/A	N/A	N/A	N/A	N/A	N/A	N/A	N/A	N/A	0	N/A	N/A	N/A	N/A	N/A	N/A	N/A	N/A	N/A	N/A	N/A	N/A	N/A	N/A	N/A
LEG0630	Ga2-III 9n(2)	N/A	CWC	1	Gaigalinė 2			C	Lithuania	22.4	55.8	Charred deposit	internal	0	N/A	N/A	N/A	N/A	0	N/A	N/A	N/A	N/A	N/A	N/A	N/A	N/A	N/A	N/A	N/A	N/A	N/A	N/A	0	N/A	N/A	N/A	N/A	N/A	N/A	N/A	N/A	N/A	N/A	N/A	N/A	N/A	N/A	N/A
LEG0778	NM I A 40882f	N/A	TRB	1	Jordløse Mose XX			B	Denmark	10.16	55.2	Charred deposit	internal	0	N/A	N/A	N/A	N/A	0	N/A	N/A	N/A	N/A	N/A	N/A	N/A	N/A	N/A	N/A	N/A	N/A	N/A	N/A	0	N/A	N/A	N/A	N/A	N/A	N/A	N/A	N/A	N/A	N/A	N/A	N/A	N/A	N/A	N/A
LEG0780	NM I A 40882s	N/A	TRB	1	Jordløse Mose XX			B	Denmark	10.16	55.2	Charred deposit	external	0	N/A	N/A	N/A	N/A	0	N/A	N/A	N/A	N/A	N/A	N/A	N/A	N/A	N/A	N/A	N/A	N/A	N/A	N/A	0	N/A	N/A	N/A	N/A	N/A	N/A	N/A	N/A	N/A	N/A	N/A	N/A	N/A	N/A	N/A
LEG0783	NM I A 40883s	N/A	TRB	1	Jordløse Mose XX			B	Denmark	10.16	55.2	Charred deposit	external	0	N/A	N/A	N/A	N/A	0	N/A	N/A	N/A	N/A	N/A	N/A	N/A	N/A	N/A	N/A	N/A	N/A	N/A	N/A	0	N/A	N/A	N/A	N/A	N/A	N/A	N/A	N/A	N/A	N/A	N/A	N/A	N/A	N/A	N/A
LEG0786	NM I A 40884s	N/A	TRB	1	Jordløse Mose XX			B	Denmark	10.16	55.2	Charred deposit	external	0	N/A	N/A	N/A	N/A	0	N/A	N/A	N/A	N/A	N/A	N/A	N/A	N/A	N/A	N/A	N/A	N/A	N/A	N/A	0	N/A	N/A	N/A	N/A	N/A	N/A	N/A	N/A	N/A	N/A	N/A	N/A	N/A	N/A	N/A
LEG0787	NM I A 40885f	N/A	TRB	1	Jordløse Mose XX			B	Denmark	10.16	55.2	Charred deposit	internal	0	N/A	N/A	N/A	N/A	0	N/A	N/A	N/A	N/A	N/A	N/A	N/A	N/A	N/A	N/A	N/A	N/A	N/A	N/A	0	N/A	N/A	N/A	N/A	N/A	N/A	N/A	N/A	N/A	N/A	N/A	N/A	N/A	N/A	N/A
LEG0821	Kb23-K55a	N/A	Neman	0	Kabeliai 23			C	Lithuania	24.29	53.95	Charred deposit	external	0	N/A	N/A	N/A	N/A	0	N/A	N/A	N/A	N/A	N/A	N/A	N/A	N/A	N/A	N/A	N/A	N/A	N/A	N/A	0	N/A	N/A	N/A	N/A	N/A	N/A	N/A	N/A	N/A	N/A	N/A	N/A	N/A	N/A	N/A
LEG0850	Kr05-2777	N/A	CWC	1	Karaviškės 6			C	Lithuania	24.68	54.03	Charred deposit	internal	0	N/A	N/A	N/A	N/A	0	N/A	N/A	N/A	N/A	N/A	N/A	N/A	N/A	N/A	N/A	N/A	N/A	N/A	N/A	0	N/A	N/A	N/A	N/A	N/A	N/A	N/A	N/A	N/A	N/A	N/A	N/A	N/A	N/A	N/A
LEG0854	Kt-260	N/A	CWC	1	Katros ištakos 1			C	Lithuania	24.7	54	Charred deposit	internal	0	N/A	N/A	N/A	N/A	0	N/A	N/A	N/A	N/A	N/A	N/A	N/A	N/A	N/A	N/A	N/A	N/A	N/A	N/A	0	N/A	N/A	N/A	N/A	N/A	N/A	N/A	N/A	N/A	N/A	N/A	N/A	N/A	N/A	N/A
LEG0855	Kt-480	N/A	CWC	1	Katros ištakos 1			C	Lithuania	24.7	54	Charred deposit	internal	0	N/A	N/A	N/A	N/A	0	N/A	N/A	N/A	N/A	N/A	N/A	N/A	N/A	N/A	N/A	N/A	N/A	N/A	N/A	0	N/A	N/A	N/A	N/A	N/A	N/A	N/A	N/A	N/A	N/A	N/A	N/A	N/A	N/A	N/A
LEG0860	KAY8-168,01	N/A	EBK	0	Kayhude LA 8			B	Germany	10.1	53.8	Charred deposit	N/A	0	N/A	N/A	N/A	N/A	0	N/A	N/A	N/A	N/A	N/A	N/A	N/A	N/A	N/A	N/A	N/A	N/A	N/A	N/A	0	N/A	N/A	N/A	N/A	N/A	N/A	N/A	N/A	N/A	N/A	N/A	N/A	N/A	N/A	N/A
LEG0861	KAY8-412.01	N/A	EBK	0	Kayhude LA 8			B	Germany	10.1	53.8	Charred deposit	N/A	0	N/A	N/A	N/A	N/A	0	N/A	N/A	N/A	N/A	N/A	N/A	N/A	N/A	N/A	N/A	N/A	N/A	N/A	N/A	0	N/A	N/A	N/A	N/A	N/A	N/A	N/A	N/A	N/A	N/A	N/A	N/A	N/A	N/A	N/A
LEG0862	KAY8-432,01	N/A	EBK	0	Kayhude LA 8			B	Germany	10.1	53.8	Charred deposit	N/A	0	N/A	N/A	N/A	N/A	0	N/A	N/A	N/A	N/A	N/A	N/A	N/A	N/A	N/A	N/A	N/A	N/A	N/A	N/A	0	N/A	N/A	N/A	N/A	N/A	N/A	N/A	N/A	N/A	N/A	N/A	N/A	N/A	N/A	N/A
LEG0863	KAY8-435	N/A	EBK	0	Kayhude LA 8			B	Germany	10.1	53.8	Charred deposit	N/A	0	N/A	N/A	N/A	N/A	0	N/A	N/A	N/A	N/A	N/A	N/A	N/A	N/A	N/A	N/A	N/A	N/A	N/A	N/A	0	N/A	N/A	N/A	N/A	N/A	N/A	N/A	N/A	N/A	N/A	N/A	N/A	N/A	N/A	N/A
LEG1005	Kng-Š1	N/A	CWC	1	Kunigiškiai			C	Lithuania	24.6	55.1	Charred deposit	internal	0	N/A	N/A	N/A	N/A	0	N/A	N/A	N/A	N/A	N/A	N/A	N/A	N/A	N/A	N/A	N/A	N/A	N/A	N/A	0	N/A	N/A	N/A	N/A	N/A	N/A	N/A	N/A	N/A	N/A	N/A	N/A	N/A	N/A	N/A
LEG1078	NM I A 49818f	N/A	TRB	1	Maglelyng 2			B	Denmark	11.58	55.58	Charred deposit	internal	0	N/A	N/A	N/A	N/A	0	N/A	N/A	N/A	N/A	N/A	N/A	N/A	N/A	N/A	N/A	N/A	N/A	N/A	N/A	0	N/A	N/A	N/A	N/A	N/A	N/A	N/A	N/A	N/A	N/A	N/A	N/A	N/A	N/A	N/A
LEG1080	NM I A 49819f	N/A	TRB	1	Maglelyng 2			B	Denmark	11.58	55.58	Charred deposit	internal	0	N/A	N/A	N/A	N/A	0	N/A	N/A	N/A	N/A	N/A	N/A	N/A	N/A	N/A	N/A	N/A	N/A	N/A	N/A	0	N/A	N/A	N/A	N/A	N/A	N/A	N/A	N/A	N/A	N/A	N/A	N/A	N/A	N/A	N/A
LEG1088	Mrg1-1980slA	N/A	CWC	1	Margiai 1			C	Lithuania	24.7	54	Charred deposit	internal	0	N/A	N/A	N/A	N/A	0	N/A	N/A	N/A	N/A	N/A	N/A	N/A	N/A	N/A	N/A	N/A	N/A	N/A	N/A	0	N/A	N/A	N/A	N/A	N/A	N/A	N/A	N/A	N/A	N/A	N/A	N/A	N/A	N/A	N/A
LEG1089	Mrg1-7a	N/A	CWC	1	Margiai 1			C	Lithuania	24.7	54	Charred deposit	internal	0	N/A	N/A	N/A	N/A	0	N/A	N/A	N/A	N/A	N/A	N/A	N/A	N/A	N/A	N/A	N/A	N/A	N/A	N/A	0	N/A	N/A	N/A	N/A	N/A	N/A	N/A	N/A	N/A	N/A	N/A	N/A	N/A	N/A	N/A
LEG1090	Mrg1-B/16p	N/A	CWC	1	Margiai 1			C	Lithuania	24.7	54	Charred deposit	internal	0	N/A	N/A	N/A	N/A	0	N/A	N/A	N/A	N/A	N/A	N/A	N/A	N/A	N/A	N/A	N/A	N/A	N/A	N/A	0	N/A	N/A	N/A	N/A	N/A	N/A	N/A	N/A	N/A	N/A	N/A	N/A	N/A	N/A	N/A
LEG1092	Mrg1-EM2258:958	N/A	CWC	1	Margiai 1			C	Lithuania	24.7	54	Charred deposit	internal	0	N/A	N/A	N/A	N/A	0	N/A	N/A	N/A	N/A	N/A	N/A	N/A	N/A	N/A	N/A	N/A	N/A	N/A	N/A	0	N/A	N/A	N/A	N/A	N/A	N/A	N/A	N/A	N/A	N/A	N/A	N/A	N/A	N/A	N/A
LEG1093	Mrg1-Š1	N/A	Neman	0	Margiai 1			C	Lithuania	24.7	54	Charred deposit	internal	0	N/A	N/A	N/A	N/A	0	N/A	N/A	N/A	N/A	N/A	N/A	N/A	N/A	N/A	N/A	N/A	N/A	N/A	N/A	0	N/A	N/A	N/A	N/A	N/A	N/A	N/A	N/A	N/A	N/A	N/A	N/A	N/A	N/A	N/A
LEG1211	N1456f	N/A	EBK	0	Neustadt LA 156			B	Germany	10.8	54.1	Charred deposit	internal	0	N/A	N/A	N/A	N/A	0	N/A	N/A	N/A	N/A	N/A	N/A	N/A	N/A	N/A	N/A	N/A	N/A	N/A	N/A	0	N/A	N/A	N/A	N/A	N/A	N/A	N/A	N/A	N/A	N/A	N/A	N/A	N/A	N/A	N/A
LEG1212	N1457f	N/A	TRB	1	Neustadt LA 156			B	Germany	10.8	54.1	Charred deposit	internal	0	N/A	N/A	N/A	N/A	0	N/A	N/A	N/A	N/A	N/A	N/A	N/A	N/A	N/A	N/A	N/A	N/A	N/A	N/A	0	N/A	N/A	N/A	N/A	N/A	N/A	N/A	N/A	N/A	N/A	N/A	N/A	N/A	N/A	N/A
LEG1216	N1495f	N/A	TRB	1	Neustadt LA 156			B	Germany	10.8	54.1	Charred deposit	internal	0	N/A	N/A	N/A	N/A	0	N/A	N/A	N/A	N/A	N/A	N/A	N/A	N/A	N/A	N/A	N/A	N/A	N/A	N/A	0	N/A	N/A	N/A	N/A	N/A	N/A	N/A	N/A	N/A	N/A	N/A	N/A	N/A	N/A	N/A
LEG1223	N1903f	N/A	TRB	1	Neustadt LA 156			B	Germany	10.8	54.1	Charred deposit	internal	0	N/A	N/A	N/A	N/A	0	N/A	N/A	N/A	N/A	N/A	N/A	N/A	N/A	N/A	N/A	N/A	N/A	N/A	N/A	0	N/A	N/A	N/A	N/A	N/A	N/A	N/A	N/A	N/A	N/A	N/A	N/A	N/A	N/A	N/A
LEG1226	N1919f	N/A	EBK	0	Neustadt LA 156			B	Germany	10.8	54.1	Charred deposit	internal	0	N/A	N/A	N/A	N/A	0	N/A	N/A	N/A	N/A	N/A	N/A	N/A	N/A	N/A	N/A	N/A	N/A	N/A	N/A	0	N/A	N/A	N/A	N/A	N/A	N/A	N/A	N/A	N/A	N/A	N/A	N/A	N/A	N/A	N/A
LEG1228	N2162f	N/A	TRB	1	Neustadt LA 156			B	Germany	10.8	54.1	Charred deposit	internal	0	N/A	N/A	N/A	N/A	0	N/A	N/A	N/A	N/A	N/A	N/A	N/A	N/A	N/A	N/A	N/A	N/A	N/A	N/A	0	N/A	N/A	N/A	N/A	N/A	N/A	N/A	N/A	N/A	N/A	N/A	N/A	N/A	N/A	N/A
LEG1230	N217f	N/A	TRB	1	Neustadt LA 156			B	Germany	10.8	54.1	Charred deposit	internal	0	N/A	N/A	N/A	N/A	0	N/A	N/A	N/A	N/A	N/A	N/A	N/A	N/A	N/A	N/A	N/A	N/A	N/A	N/A	0	N/A	N/A	N/A	N/A	N/A	N/A	N/A	N/A	N/A	N/A	N/A	N/A	N/A	N/A	N/A
LEG1232	N22f	N/A	TRB	1	Neustadt LA 156			B	Germany	10.8	54.1	Charred deposit	internal	0	N/A	N/A	N/A	N/A	0	N/A	N/A	N/A	N/A	N/A	N/A	N/A	N/A	N/A	N/A	N/A	N/A	N/A	N/A	0	N/A	N/A	N/A	N/A	N/A	N/A	N/A	N/A	N/A	N/A	N/A	N/A	N/A	N/A	N/A
LEG1235	N2448f	N/A	TRB	1	Neustadt LA 156			B	Germany	10.8	54.1	Charred deposit	internal	0	N/A	N/A	N/A	N/A	0	N/A	N/A	N/A	N/A	N/A	N/A	N/A	N/A	N/A	N/A	N/A	N/A	N/A	N/A	0	N/A	N/A	N/A	N/A	N/A	N/A	N/A	N/A	N/A	N/A	N/A	N/A	N/A	N/A	N/A
LEG1237	N2451f	N/A	TRB	1	Neustadt LA 156			B	Germany	10.8	54.1	Charred deposit	internal	0	N/A	N/A	N/A	N/A	0	N/A	N/A	N/A	N/A	N/A	N/A	N/A	N/A	N/A	N/A	N/A	N/A	N/A	N/A	0	N/A	N/A	N/A	N/A	N/A	N/A	N/A	N/A	N/A	N/A	N/A	N/A	N/A	N/A	N/A
LEG1239	N2452f	N/A	EBK	0	Neustadt LA 156			B	Germany	10.8	54.1	Charred deposit	internal	0	N/A	N/A	N/A	N/A	0	N/A	N/A	N/A	N/A	N/A	N/A	N/A	N/A	N/A	N/A	N/A	N/A	N/A	N/A	0	N/A	N/A	N/A	N/A	N/A	N/A	N/A	N/A	N/A	N/A	N/A	N/A	N/A	N/A	N/A
LEG1240	N262f	N/A	EBK	0	Neustadt LA 156			B	Germany	10.8	54.1	Charred deposit	internal	0	N/A	N/A	N/A	N/A	0	N/A	N/A	N/A	N/A	N/A	N/A	N/A	N/A	N/A	N/A	N/A	N/A	N/A	N/A	0	N/A	N/A	N/A	N/A	N/A	N/A	N/A	N/A	N/A	N/A	N/A	N/A	N/A	N/A	N/A
LEG1243	N2631f	N/A	TRB	1	Neustadt LA 156			B	Germany	10.8	54.1	Charred deposit	internal	0	N/A	N/A	N/A	N/A	0	N/A	N/A	N/A	N/A	N/A	N/A	N/A	N/A	N/A	N/A	N/A	N/A	N/A	N/A	0	N/A	N/A	N/A	N/A	N/A	N/A	N/A	N/A	N/A	N/A	N/A	N/A	N/A	N/A	N/A
LEG1244	N2635f	N/A	TRB	1	Neustadt LA 156			B	Germany	10.8	54.1	Charred deposit	internal	0	N/A	N/A	N/A	N/A	0	N/A	N/A	N/A	N/A	N/A	N/A	N/A	N/A	N/A	N/A	N/A	N/A	N/A	N/A	0	N/A	N/A	N/A	N/A	N/A	N/A	N/A	N/A	N/A	N/A	N/A	N/A	N/A	N/A	N/A
LEG1254	N2756f	N/A	EBK	0	Neustadt LA 156			B	Germany	10.8	54.1	Charred deposit	internal	0	N/A	N/A	N/A	N/A	0	N/A	N/A	N/A	N/A	N/A	N/A	N/A	N/A	N/A	N/A	N/A	N/A	N/A	N/A	0	N/A	N/A	N/A	N/A	N/A	N/A	N/A	N/A	N/A	N/A	N/A	N/A	N/A	N/A	N/A
LEG1258	N2772f	N/A	EBK	0	Neustadt LA 156			B	Germany	10.8	54.1	Charred deposit	internal	0	N/A	N/A	N/A	N/A	0	N/A	N/A	N/A	N/A	N/A	N/A	N/A	N/A	N/A	N/A	N/A	N/A	N/A	N/A	0	N/A	N/A	N/A	N/A	N/A	N/A	N/A	N/A	N/A	N/A	N/A	N/A	N/A	N/A	N/A
LEG1264	N3020f	N/A	EBK	0	Neustadt LA 156			B	Germany	10.8	54.1	Charred deposit	internal	0	N/A	N/A	N/A	N/A	0	N/A	N/A	N/A	N/A	N/A	N/A	N/A	N/A	N/A	N/A	N/A	N/A	N/A	N/A	0	N/A	N/A	N/A	N/A	N/A	N/A	N/A	N/A	N/A	N/A	N/A	N/A	N/A	N/A	N/A
LEG1268	N3148f	N/A	EBK	0	Neustadt LA 156			B	Germany	10.8	54.1	Charred deposit	internal	0	N/A	N/A	N/A	N/A	0	N/A	N/A	N/A	N/A	N/A	N/A	N/A	N/A	N/A	N/A	N/A	N/A	N/A	N/A	0	N/A	N/A	N/A	N/A	N/A	N/A	N/A	N/A	N/A	N/A	N/A	N/A	N/A	N/A	N/A
LEG1271	N3233f	N/A	TRB	1	Neustadt LA 156			B	Germany	10.8	54.1	Charred deposit	internal	0	N/A	N/A	N/A	N/A	0	N/A	N/A	N/A	N/A	N/A	N/A	N/A	N/A	N/A	N/A	N/A	N/A	N/A	N/A	0	N/A	N/A	N/A	N/A	N/A	N/A	N/A	N/A	N/A	N/A	N/A	N/A	N/A	N/A	N/A
LEG1275	N3304f	N/A	EBK	0	Neustadt LA 156			B	Germany	10.8	54.1	Charred deposit	internal	0	N/A	N/A	N/A	N/A	0	N/A	N/A	N/A	N/A	N/A	N/A	N/A	N/A	N/A	N/A	N/A	N/A	N/A	N/A	0	N/A	N/A	N/A	N/A	N/A	N/A	N/A	N/A	N/A	N/A	N/A	N/A	N/A	N/A	N/A
LEG1276	N3305f	N/A	EBK	0	Neustadt LA 156			B	Germany	10.8	54.1	Charred deposit	internal	0	N/A	N/A	N/A	N/A	0	N/A	N/A	N/A	N/A	N/A	N/A	N/A	N/A	N/A	N/A	N/A	N/A	N/A	N/A	0	N/A	N/A	N/A	N/A	N/A	N/A	N/A	N/A	N/A	N/A	N/A	N/A	N/A	N/A	N/A
LEG1280	N3377f	N/A	EBK	0	Neustadt LA 156			B	Germany	10.8	54.1	Charred deposit	internal	0	N/A	N/A	N/A	N/A	0	N/A	N/A	N/A	N/A	N/A	N/A	N/A	N/A	N/A	N/A	N/A	N/A	N/A	N/A	0	N/A	N/A	N/A	N/A	N/A	N/A	N/A	N/A	N/A	N/A	N/A	N/A	N/A	N/A	N/A
LEG1288	N451f	N/A	TRB	1	Neustadt LA 156			B	Germany	10.8	54.1	Charred deposit	internal	0	N/A	N/A	N/A	N/A	0	N/A	N/A	N/A	N/A	N/A	N/A	N/A	N/A	N/A	N/A	N/A	N/A	N/A	N/A	0	N/A	N/A	N/A	N/A	N/A	N/A	N/A	N/A	N/A	N/A	N/A	N/A	N/A	N/A	N/A
LEG1289	N629f	N/A	EBK	0	Neustadt LA 156			B	Germany	10.8	54.1	Charred deposit	internal	0	N/A	N/A	N/A	N/A	0	N/A	N/A	N/A	N/A	N/A	N/A	N/A	N/A	N/A	N/A	N/A	N/A	N/A	N/A	0	N/A	N/A	N/A	N/A	N/A	N/A	N/A	N/A	N/A	N/A	N/A	N/A	N/A	N/A	N/A
LEG1298	17	N/A	RCW	1	Nida 1			C	Lithuania	21	55.3	Charred deposit	external	0	N/A	N/A	N/A	N/A	0	N/A	N/A	N/A	N/A	N/A	N/A	N/A	N/A	N/A	N/A	N/A	N/A	N/A	N/A	0	N/A	N/A	N/A	N/A	N/A	N/A	N/A	N/A	N/A	N/A	N/A	N/A	N/A	N/A	N/A
LEG1299	189	N/A	RCW	1	Nida 1			C	Lithuania	21	55.3	Charred deposit	internal	0	N/A	N/A	N/A	N/A	0	N/A	N/A	N/A	N/A	N/A	N/A	N/A	N/A	N/A	N/A	N/A	N/A	N/A	N/A	0	N/A	N/A	N/A	N/A	N/A	N/A	N/A	N/A	N/A	N/A	N/A	N/A	N/A	N/A	N/A
LEG1300	2030	N/A	RCW	1	Nida 1			C	Lithuania	21	55.3	Charred deposit	internal	0	N/A	N/A	N/A	N/A	0	N/A	N/A	N/A	N/A	N/A	N/A	N/A	N/A	N/A	N/A	N/A	N/A	N/A	N/A	0	N/A	N/A	N/A	N/A	N/A	N/A	N/A	N/A	N/A	N/A	N/A	N/A	N/A	N/A	N/A
LEG1301	5472	N/A	RCW	1	Nida 1			C	Lithuania	21	55.3	Charred deposit	external	0	N/A	N/A	N/A	N/A	0	N/A	N/A	N/A	N/A	N/A	N/A	N/A	N/A	N/A	N/A	N/A	N/A	N/A	N/A	0	N/A	N/A	N/A	N/A	N/A	N/A	N/A	N/A	N/A	N/A	N/A	N/A	N/A	N/A	N/A
LEG1302	6921	N/A	RCW	1	Nida 1			C	Lithuania	21	55.3	Charred deposit	internal	0	N/A	N/A	N/A	N/A	0	N/A	N/A	N/A	N/A	N/A	N/A	N/A	N/A	N/A	N/A	N/A	N/A	N/A	N/A	0	N/A	N/A	N/A	N/A	N/A	N/A	N/A	N/A	N/A	N/A	N/A	N/A	N/A	N/A	N/A
LEG1303	6930	N/A	RCW	1	Nida 1			C	Lithuania	21	55.3	Charred deposit	external	0	N/A	N/A	N/A	N/A	0	N/A	N/A	N/A	N/A	N/A	N/A	N/A	N/A	N/A	N/A	N/A	N/A	N/A	N/A	0	N/A	N/A	N/A	N/A	N/A	N/A	N/A	N/A	N/A	N/A	N/A	N/A	N/A	N/A	N/A
LEG1306	EM2243:2321	N/A	RCW	1	Nida 1			C	Lithuania	21	55.3	Charred deposit	internal	0	N/A	N/A	N/A	N/A	0	N/A	N/A	N/A	N/A	N/A	N/A	N/A	N/A	N/A	N/A	N/A	N/A	N/A	N/A	0	N/A	N/A	N/A	N/A	N/A	N/A	N/A	N/A	N/A	N/A	N/A	N/A	N/A	N/A	N/A
LEG1307	EM2243:3760	N/A	RCW	1	Nida 1			C	Lithuania	21	55.3	Charred deposit	internal	0	N/A	N/A	N/A	N/A	0	N/A	N/A	N/A	N/A	N/A	N/A	N/A	N/A	N/A	N/A	N/A	N/A	N/A	N/A	0	N/A	N/A	N/A	N/A	N/A	N/A	N/A	N/A	N/A	N/A	N/A	N/A	N/A	N/A	N/A
LEG1308	EM2243:3778	N/A	RCW	1	Nida 1			C	Lithuania	21	55.3	Charred deposit	internal	0	N/A	N/A	N/A	N/A	0	N/A	N/A	N/A	N/A	N/A	N/A	N/A	N/A	N/A	N/A	N/A	N/A	N/A	N/A	0	N/A	N/A	N/A	N/A	N/A	N/A	N/A	N/A	N/A	N/A	N/A	N/A	N/A	N/A	N/A
LEG1309	EM2243:4331	N/A	RCW	1	Nida 1			C	Lithuania	21	55.3	Charred deposit	external	0	N/A	N/A	N/A	N/A	0	N/A	N/A	N/A	N/A	N/A	N/A	N/A	N/A	N/A	N/A	N/A	N/A	N/A	N/A	0	N/A	N/A	N/A	N/A	N/A	N/A	N/A	N/A	N/A	N/A	N/A	N/A	N/A	N/A	N/A
LEG1313	Nd10006	N/A	RCW	1	Nida 1			C	Lithuania	21	55.3	Charred deposit	external	0	N/A	N/A	N/A	N/A	0	N/A	N/A	N/A	N/A	N/A	N/A	N/A	N/A	N/A	N/A	N/A	N/A	N/A	N/A	0	N/A	N/A	N/A	N/A	N/A	N/A	N/A	N/A	N/A	N/A	N/A	N/A	N/A	N/A	N/A
LEG1314	Nd10044	N/A	RCW	1	Nida 1			C	Lithuania	21	55.3	Charred deposit	internal	0	N/A	N/A	N/A	N/A	0	N/A	N/A	N/A	N/A	N/A	N/A	N/A	N/A	N/A	N/A	N/A	N/A	N/A	N/A	0	N/A	N/A	N/A	N/A	N/A	N/A	N/A	N/A	N/A	N/A	N/A	N/A	N/A	N/A	N/A
LEG1315	Nd10093	N/A	RCW	1	Nida 1			C	Lithuania	21	55.3	Charred deposit	external	0	N/A	N/A	N/A	N/A	0	N/A	N/A	N/A	N/A	N/A	N/A	N/A	N/A	N/A	N/A	N/A	N/A	N/A	N/A	0	N/A	N/A	N/A	N/A	N/A	N/A	N/A	N/A	N/A	N/A	N/A	N/A	N/A	N/A	N/A
LEG1316	Nd3556 (=8556)	N/A	RCW	1	Nida 1			C	Lithuania	21	55.3	Charred deposit	external	0	N/A	N/A	N/A	N/A	0	N/A	N/A	N/A	N/A	N/A	N/A	N/A	N/A	N/A	N/A	N/A	N/A	N/A	N/A	0	N/A	N/A	N/A	N/A	N/A	N/A	N/A	N/A	N/A	N/A	N/A	N/A	N/A	N/A	N/A
LEG1317	Nd7336/7359	N/A	RCW	1	Nida 1			C	Lithuania	21	55.3	Charred deposit	external	0	N/A	N/A	N/A	N/A	0	N/A	N/A	N/A	N/A	N/A	N/A	N/A	N/A	N/A	N/A	N/A	N/A	N/A	N/A	0	N/A	N/A	N/A	N/A	N/A	N/A	N/A	N/A	N/A	N/A	N/A	N/A	N/A	N/A	N/A
LEG1318	Nd7741	N/A	RCW	1	Nida 1			C	Lithuania	21	55.3	Charred deposit	external	0	N/A	N/A	N/A	N/A	0	N/A	N/A	N/A	N/A	N/A	N/A	N/A	N/A	N/A	N/A	N/A	N/A	N/A	N/A	0	N/A	N/A	N/A	N/A	N/A	N/A	N/A	N/A	N/A	N/A	N/A	N/A	N/A	N/A	N/A
LEG1319	Nd7880	N/A	RCW	1	Nida 1			C	Lithuania	21	55.3	Charred deposit	external	0	N/A	N/A	N/A	N/A	0	N/A	N/A	N/A	N/A	N/A	N/A	N/A	N/A	N/A	N/A	N/A	N/A	N/A	N/A	0	N/A	N/A	N/A	N/A	N/A	N/A	N/A	N/A	N/A	N/A	N/A	N/A	N/A	N/A	N/A
LEG1320	Nd7926	N/A	RCW	1	Nida 1			C	Lithuania	21	55.3	Charred deposit	internal	0	N/A	N/A	N/A	N/A	0	N/A	N/A	N/A	N/A	N/A	N/A	N/A	N/A	N/A	N/A	N/A	N/A	N/A	N/A	0	N/A	N/A	N/A	N/A	N/A	N/A	N/A	N/A	N/A	N/A	N/A	N/A	N/A	N/A	N/A
LEG1321	Nd8045	N/A	RCW	1	Nida 1			C	Lithuania	21	55.3	Charred deposit	internal	0	N/A	N/A	N/A	N/A	0	N/A	N/A	N/A	N/A	N/A	N/A	N/A	N/A	N/A	N/A	N/A	N/A	N/A	N/A	0	N/A	N/A	N/A	N/A	N/A	N/A	N/A	N/A	N/A	N/A	N/A	N/A	N/A	N/A	N/A
LEG1322	Nd8254	N/A	RCW	1	Nida 1			C	Lithuania	21	55.3	Charred deposit	external	0	N/A	N/A	N/A	N/A	0	N/A	N/A	N/A	N/A	N/A	N/A	N/A	N/A	N/A	N/A	N/A	N/A	N/A	N/A	0	N/A	N/A	N/A	N/A	N/A	N/A	N/A	N/A	N/A	N/A	N/A	N/A	N/A	N/A	N/A
LEG1323	Nd8387	N/A	RCW	1	Nida 1			C	Lithuania	21	55.3	Charred deposit	external	0	N/A	N/A	N/A	N/A	0	N/A	N/A	N/A	N/A	N/A	N/A	N/A	N/A	N/A	N/A	N/A	N/A	N/A	N/A	0	N/A	N/A	N/A	N/A	N/A	N/A	N/A	N/A	N/A	N/A	N/A	N/A	N/A	N/A	N/A
LEG1324	Nd8522	N/A	RCW	1	Nida 1			C	Lithuania	21	55.3	Charred deposit	internal	0	N/A	N/A	N/A	N/A	0	N/A	N/A	N/A	N/A	N/A	N/A	N/A	N/A	N/A	N/A	N/A	N/A	N/A	N/A	0	N/A	N/A	N/A	N/A	N/A	N/A	N/A	N/A	N/A	N/A	N/A	N/A	N/A	N/A	N/A
LEG1325	Nd8823	N/A	RCW	1	Nida 1			C	Lithuania	21	55.3	Charred deposit	internal	0	N/A	N/A	N/A	N/A	0	N/A	N/A	N/A	N/A	N/A	N/A	N/A	N/A	N/A	N/A	N/A	N/A	N/A	N/A	0	N/A	N/A	N/A	N/A	N/A	N/A	N/A	N/A	N/A	N/A	N/A	N/A	N/A	N/A	N/A
LEG1326	Nd8840	N/A	RCW	1	Nida 1			C	Lithuania	21	55.3	Charred deposit	internal	0	N/A	N/A	N/A	N/A	0	N/A	N/A	N/A	N/A	N/A	N/A	N/A	N/A	N/A	N/A	N/A	N/A	N/A	N/A	0	N/A	N/A	N/A	N/A	N/A	N/A	N/A	N/A	N/A	N/A	N/A	N/A	N/A	N/A	N/A
LEG1327	Nd9055	N/A	RCW	1	Nida 1			C	Lithuania	21	55.3	Charred deposit	external	0	N/A	N/A	N/A	N/A	0	N/A	N/A	N/A	N/A	N/A	N/A	N/A	N/A	N/A	N/A	N/A	N/A	N/A	N/A	0	N/A	N/A	N/A	N/A	N/A	N/A	N/A	N/A	N/A	N/A	N/A	N/A	N/A	N/A	N/A
LEG1328	Nd9170	N/A	RCW	1	Nida 1			C	Lithuania	21	55.3	Charred deposit	external	0	N/A	N/A	N/A	N/A	0	N/A	N/A	N/A	N/A	N/A	N/A	N/A	N/A	N/A	N/A	N/A	N/A	N/A	N/A	0	N/A	N/A	N/A	N/A	N/A	N/A	N/A	N/A	N/A	N/A	N/A	N/A	N/A	N/A	N/A
LEG1329	Nd9283	N/A	RCW	1	Nida 1			C	Lithuania	21	55.3	Charred deposit	external	0	N/A	N/A	N/A	N/A	0	N/A	N/A	N/A	N/A	N/A	N/A	N/A	N/A	N/A	N/A	N/A	N/A	N/A	N/A	0	N/A	N/A	N/A	N/A	N/A	N/A	N/A	N/A	N/A	N/A	N/A	N/A	N/A	N/A	N/A
LEG1330	Nd9301	N/A	RCW	1	Nida 1			C	Lithuania	21	55.3	Charred deposit	external	0	N/A	N/A	N/A	N/A	0	N/A	N/A	N/A	N/A	N/A	N/A	N/A	N/A	N/A	N/A	N/A	N/A	N/A	N/A	0	N/A	N/A	N/A	N/A	N/A	N/A	N/A	N/A	N/A	N/A	N/A	N/A	N/A	N/A	N/A
LEG1331	Nd9304	N/A	RCW	1	Nida 1			C	Lithuania	21	55.3	Charred deposit	internal	0	N/A	N/A	N/A	N/A	0	N/A	N/A	N/A	N/A	N/A	N/A	N/A	N/A	N/A	N/A	N/A	N/A	N/A	N/A	0	N/A	N/A	N/A	N/A	N/A	N/A	N/A	N/A	N/A	N/A	N/A	N/A	N/A	N/A	N/A
LEG1332	Nd9366	N/A	Porous	0	Nida 1			C	Lithuania	21	55.3	Charred deposit	external	0	N/A	N/A	N/A	N/A	0	N/A	N/A	N/A	N/A	N/A	N/A	N/A	N/A	N/A	N/A	N/A	N/A	N/A	N/A	0	N/A	N/A	N/A	N/A	N/A	N/A	N/A	N/A	N/A	N/A	N/A	N/A	N/A	N/A	N/A
LEG1333	Nd9402	N/A	RCW	1	Nida 1			C	Lithuania	21	55.3	Charred deposit	external	0	N/A	N/A	N/A	N/A	0	N/A	N/A	N/A	N/A	N/A	N/A	N/A	N/A	N/A	N/A	N/A	N/A	N/A	N/A	0	N/A	N/A	N/A	N/A	N/A	N/A	N/A	N/A	N/A	N/A	N/A	N/A	N/A	N/A	N/A
LEG1334	Nd9504	N/A	RCW	1	Nida 1			C	Lithuania	21	55.3	Charred deposit	external	0	N/A	N/A	N/A	N/A	0	N/A	N/A	N/A	N/A	N/A	N/A	N/A	N/A	N/A	N/A	N/A	N/A	N/A	N/A	0	N/A	N/A	N/A	N/A	N/A	N/A	N/A	N/A	N/A	N/A	N/A	N/A	N/A	N/A	N/A
LEG1335	Nd9570	N/A	RCW	1	Nida 1			C	Lithuania	21	55.3	Charred deposit	internal	0	N/A	N/A	N/A	N/A	0	N/A	N/A	N/A	N/A	N/A	N/A	N/A	N/A	N/A	N/A	N/A	N/A	N/A	N/A	0	N/A	N/A	N/A	N/A	N/A	N/A	N/A	N/A	N/A	N/A	N/A	N/A	N/A	N/A	N/A
LEG1336	Nd9578	N/A	RCW	1	Nida 1			C	Lithuania	21	55.3	Charred deposit	internal	0	N/A	N/A	N/A	N/A	0	N/A	N/A	N/A	N/A	N/A	N/A	N/A	N/A	N/A	N/A	N/A	N/A	N/A	N/A	0	N/A	N/A	N/A	N/A	N/A	N/A	N/A	N/A	N/A	N/A	N/A	N/A	N/A	N/A	N/A
LEG1337	Nd9682	N/A	RCW	1	Nida 1			C	Lithuania	21	55.3	Charred deposit	internal	0	N/A	N/A	N/A	N/A	0	N/A	N/A	N/A	N/A	N/A	N/A	N/A	N/A	N/A	N/A	N/A	N/A	N/A	N/A	0	N/A	N/A	N/A	N/A	N/A	N/A	N/A	N/A	N/A	N/A	N/A	N/A	N/A	N/A	N/A
LEG1338	Nd9734	N/A	RCW	1	Nida 1			C	Lithuania	21	55.3	Charred deposit	internal	0	N/A	N/A	N/A	N/A	0	N/A	N/A	N/A	N/A	N/A	N/A	N/A	N/A	N/A	N/A	N/A	N/A	N/A	N/A	0	N/A	N/A	N/A	N/A	N/A	N/A	N/A	N/A	N/A	N/A	N/A	N/A	N/A	N/A	N/A
LEG1339	Nd9740	N/A	RCW	1	Nida 1			C	Lithuania	21	55.3	Charred deposit	internal	0	N/A	N/A	N/A	N/A	0	N/A	N/A	N/A	N/A	N/A	N/A	N/A	N/A	N/A	N/A	N/A	N/A	N/A	N/A	0	N/A	N/A	N/A	N/A	N/A	N/A	N/A	N/A	N/A	N/A	N/A	N/A	N/A	N/A	N/A
LEG1340	Nd9783	N/A	RCW	1	Nida 1			C	Lithuania	21	55.3	Charred deposit	internal	0	N/A	N/A	N/A	N/A	0	N/A	N/A	N/A	N/A	N/A	N/A	N/A	N/A	N/A	N/A	N/A	N/A	N/A	N/A	0	N/A	N/A	N/A	N/A	N/A	N/A	N/A	N/A	N/A	N/A	N/A	N/A	N/A	N/A	N/A
LEG1341	Nd9816	N/A	RCW	1	Nida 1			C	Lithuania	21	55.3	Charred deposit	internal	0	N/A	N/A	N/A	N/A	0	N/A	N/A	N/A	N/A	N/A	N/A	N/A	N/A	N/A	N/A	N/A	N/A	N/A	N/A	0	N/A	N/A	N/A	N/A	N/A	N/A	N/A	N/A	N/A	N/A	N/A	N/A	N/A	N/A	N/A
LEG1342	Nd9916	N/A	RCW	1	Nida 1			C	Lithuania	21	55.3	Charred deposit	internal	0	N/A	N/A	N/A	N/A	0	N/A	N/A	N/A	N/A	N/A	N/A	N/A	N/A	N/A	N/A	N/A	N/A	N/A	N/A	0	N/A	N/A	N/A	N/A	N/A	N/A	N/A	N/A	N/A	N/A	N/A	N/A	N/A	N/A	N/A
LEG1343	Nd9917	N/A	RCW	1	Nida 1			C	Lithuania	21	55.3	Charred deposit	internal	0	N/A	N/A	N/A	N/A	0	N/A	N/A	N/A	N/A	N/A	N/A	N/A	N/A	N/A	N/A	N/A	N/A	N/A	N/A	0	N/A	N/A	N/A	N/A	N/A	N/A	N/A	N/A	N/A	N/A	N/A	N/A	N/A	N/A	N/A
LEG1344	Nd9942	N/A	RCW	1	Nida 1			C	Lithuania	21	55.3	Charred deposit	internal	0	N/A	N/A	N/A	N/A	0	N/A	N/A	N/A	N/A	N/A	N/A	N/A	N/A	N/A	N/A	N/A	N/A	N/A	N/A	0	N/A	N/A	N/A	N/A	N/A	N/A	N/A	N/A	N/A	N/A	N/A	N/A	N/A	N/A	N/A
LEG1345	Nd9943	N/A	RCW	1	Nida 1			C	Lithuania	21	55.3	Charred deposit	internal	0	N/A	N/A	N/A	N/A	0	N/A	N/A	N/A	N/A	N/A	N/A	N/A	N/A	N/A	N/A	N/A	N/A	N/A	N/A	0	N/A	N/A	N/A	N/A	N/A	N/A	N/A	N/A	N/A	N/A	N/A	N/A	N/A	N/A	N/A
LEG1346	Nd9953	N/A	Porous	0	Nida 1			C	Lithuania	21	55.3	Charred deposit	internal	0	N/A	N/A	N/A	N/A	0	N/A	N/A	N/A	N/A	N/A	N/A	N/A	N/A	N/A	N/A	N/A	N/A	N/A	N/A	0	N/A	N/A	N/A	N/A	N/A	N/A	N/A	N/A	N/A	N/A	N/A	N/A	N/A	N/A	N/A
LEG1347	Nd9973	N/A	RCW	1	Nida 1			C	Lithuania	21	55.3	Charred deposit	internal	0	N/A	N/A	N/A	N/A	0	N/A	N/A	N/A	N/A	N/A	N/A	N/A	N/A	N/A	N/A	N/A	N/A	N/A	N/A	0	N/A	N/A	N/A	N/A	N/A	N/A	N/A	N/A	N/A	N/A	N/A	N/A	N/A	N/A	N/A
LEG1348	Nd9976	N/A	RCW	1	Nida 1			C	Lithuania	21	55.3	Charred deposit	internal	0	N/A	N/A	N/A	N/A	0	N/A	N/A	N/A	N/A	N/A	N/A	N/A	N/A	N/A	N/A	N/A	N/A	N/A	N/A	0	N/A	N/A	N/A	N/A	N/A	N/A	N/A	N/A	N/A	N/A	N/A	N/A	N/A	N/A	N/A
LEG1350		N/A	Porous	0	Nida 1			C	Lithuania	21	55.3	Charred deposit	internal	0	N/A	N/A	N/A	N/A	0	N/A	N/A	N/A	N/A	N/A	N/A	N/A	N/A	N/A	N/A	N/A	N/A	N/A	N/A	0	N/A	N/A	N/A	N/A	N/A	N/A	N/A	N/A	N/A	N/A	N/A	N/A	N/A	N/A	N/A
LEG1351	2/28R	N/A	RCW	1	Nida 1			C	Lithuania	21	55.3	Charred deposit	internal	0	N/A	N/A	N/A	N/A	0	N/A	N/A	N/A	N/A	N/A	N/A	N/A	N/A	N/A	N/A	N/A	N/A	N/A	N/A	0	N/A	N/A	N/A	N/A	N/A	N/A	N/A	N/A	N/A	N/A	N/A	N/A	N/A	N/A	N/A
LEG1467	Pap4-Š3	N/A	Porous	0	Papiškės 4			C	Lithuania	25.1	54.5	Charred deposit	internal	0	N/A	N/A	N/A	N/A	0	N/A	N/A	N/A	N/A	N/A	N/A	N/A	N/A	N/A	N/A	N/A	N/A	N/A	N/A	0	N/A	N/A	N/A	N/A	N/A	N/A	N/A	N/A	N/A	N/A	N/A	N/A	N/A	N/A	N/A
LEG1538	X10616	X10616	TRB	1	Syltholm II (MLF00906-I)	4		B	Denmark	11.39	54.65	Charred deposit	internal	0	N/A	N/A	N/A	N/A	0	N/A	N/A	N/A	N/A	N/A	N/A	N/A	N/A	N/A	N/A	N/A	N/A	N/A	N/A	0	N/A	N/A	N/A	N/A	N/A	N/A	N/A	N/A	N/A	N/A	N/A	N/A	N/A	N/A	N/A
LEG1539	X11386	X11386	TRB	1	Syltholm II (MLF00906-I)	4		B	Denmark	11.39	54.65	Charred deposit	internal	0	N/A	N/A	N/A	N/A	0	N/A	N/A	N/A	N/A	N/A	N/A	N/A	N/A	N/A	N/A	N/A	N/A	N/A	N/A	0	N/A	N/A	N/A	N/A	N/A	N/A	N/A	N/A	N/A	N/A	N/A	N/A	N/A	N/A	N/A
LEG1540	X11941	X11941	TRB	1	Syltholm II (MLF00906-I)	4		B	Denmark	11.39	54.65	Charred deposit	internal	0	N/A	N/A	N/A	N/A	0	N/A	N/A	N/A	N/A	N/A	N/A	N/A	N/A	N/A	N/A	N/A	N/A	N/A	N/A	0	N/A	N/A	N/A	N/A	N/A	N/A	N/A	N/A	N/A	N/A	N/A	N/A	N/A	N/A	N/A
LEG1542	X12621	X12621	TRB	1	Syltholm II (MLF00906-I)	4		B	Denmark	11.39	54.65	Charred deposit	internal	0	N/A	N/A	N/A	N/A	0	N/A	N/A	N/A	N/A	N/A	N/A	N/A	N/A	N/A	N/A	N/A	N/A	N/A	N/A	0	N/A	N/A	N/A	N/A	N/A	N/A	N/A	N/A	N/A	N/A	N/A	N/A	N/A	N/A	N/A
LEG1543	X12654	X12654	TRB	1	Syltholm II (MLF00906-I)	4		B	Denmark	11.39	54.65	Charred deposit	internal	0	N/A	N/A	N/A	N/A	0	N/A	N/A	N/A	N/A	N/A	N/A	N/A	N/A	N/A	N/A	N/A	N/A	N/A	N/A	0	N/A	N/A	N/A	N/A	N/A	N/A	N/A	N/A	N/A	N/A	N/A	N/A	N/A	N/A	N/A
LEG1544	X12709	X12709	TRB	1	Syltholm II (MLF00906-I)	4		B	Denmark	11.39	54.65	Charred deposit	internal	0	N/A	N/A	N/A	N/A	0	N/A	N/A	N/A	N/A	N/A	N/A	N/A	N/A	N/A	N/A	N/A	N/A	N/A	N/A	0	N/A	N/A	N/A	N/A	N/A	N/A	N/A	N/A	N/A	N/A	N/A	N/A	N/A	N/A	N/A
LEG1546	X136	X136	TRB	1	Syltholm II (MLF00906-I)	4		B	Denmark	11.39	54.65	Charred deposit	internal	0	N/A	N/A	N/A	N/A	0	N/A	N/A	N/A	N/A	N/A	N/A	N/A	N/A	N/A	N/A	N/A	N/A	N/A	N/A	0	N/A	N/A	N/A	N/A	N/A	N/A	N/A	N/A	N/A	N/A	N/A	N/A	N/A	N/A	N/A
LEG1547	X1581	X1581	TRB	1	Syltholm II (MLF00906-I)	4		B	Denmark	11.39	54.65	Charred deposit	internal	0	N/A	N/A	N/A	N/A	0	N/A	N/A	N/A	N/A	N/A	N/A	N/A	N/A	N/A	N/A	N/A	N/A	N/A	N/A	0	N/A	N/A	N/A	N/A	N/A	N/A	N/A	N/A	N/A	N/A	N/A	N/A	N/A	N/A	N/A
LEG1548	X203	X203	TRB	1	Syltholm II (MLF00906-I)	4		B	Denmark	11.39	54.65	Charred deposit	internal	0	N/A	N/A	N/A	N/A	0	N/A	N/A	N/A	N/A	N/A	N/A	N/A	N/A	N/A	N/A	N/A	N/A	N/A	N/A	0	N/A	N/A	N/A	N/A	N/A	N/A	N/A	N/A	N/A	N/A	N/A	N/A	N/A	N/A	N/A
LEG1549	X2872	X2872	TRB	1	Syltholm II (MLF00906-I)	4		B	Denmark	11.39	54.65	Charred deposit	internal	0	N/A	N/A	N/A	N/A	0	N/A	N/A	N/A	N/A	N/A	N/A	N/A	N/A	N/A	N/A	N/A	N/A	N/A	N/A	0	N/A	N/A	N/A	N/A	N/A	N/A	N/A	N/A	N/A	N/A	N/A	N/A	N/A	N/A	N/A
LEG1551	X3311	X3311	EBK	0	Syltholm II (MLF00906-I)	5		B	Denmark	11.39	54.65	Charred deposit	internal	0	N/A	N/A	N/A	N/A	0	N/A	N/A	N/A	N/A	N/A	N/A	N/A	N/A	N/A	N/A	N/A	N/A	N/A	N/A	0	N/A	N/A	N/A	N/A	N/A	N/A	N/A	N/A	N/A	N/A	N/A	N/A	N/A	N/A	N/A
LEG1552	X3324	X3324	TRB	1	Syltholm II (MLF00906-I)	4		B	Denmark	11.39	54.65	Charred deposit	internal	0	N/A	N/A	N/A	N/A	0	N/A	N/A	N/A	N/A	N/A	N/A	N/A	N/A	N/A	N/A	N/A	N/A	N/A	N/A	0	N/A	N/A	N/A	N/A	N/A	N/A	N/A	N/A	N/A	N/A	N/A	N/A	N/A	N/A	N/A
LEG1553	X3324	X3324	TRB	1	Syltholm II (MLF00906-I)	4		B	Denmark	11.39	54.65	Charred deposit	internal	0	N/A	N/A	N/A	N/A	0	N/A	N/A	N/A	N/A	N/A	N/A	N/A	N/A	N/A	N/A	N/A	N/A	N/A	N/A	0	N/A	N/A	N/A	N/A	N/A	N/A	N/A	N/A	N/A	N/A	N/A	N/A	N/A	N/A	N/A
LEG1555	X3481	X3481	TRB	1	Syltholm II (MLF00906-I)	4		B	Denmark	11.39	54.65	Charred deposit	internal	0	N/A	N/A	N/A	N/A	0	N/A	N/A	N/A	N/A	N/A	N/A	N/A	N/A	N/A	N/A	N/A	N/A	N/A	N/A	0	N/A	N/A	N/A	N/A	N/A	N/A	N/A	N/A	N/A	N/A	N/A	N/A	N/A	N/A	N/A
LEG1557	X4563	X4563	TRB	1	Syltholm II (MLF00906-I)	4		B	Denmark	11.39	54.65	Charred deposit	internal	0	N/A	N/A	N/A	N/A	0	N/A	N/A	N/A	N/A	N/A	N/A	N/A	N/A	N/A	N/A	N/A	N/A	N/A	N/A	0	N/A	N/A	N/A	N/A	N/A	N/A	N/A	N/A	N/A	N/A	N/A	N/A	N/A	N/A	N/A
LEG1561	X5735	X5735	TRB	1	Syltholm II (MLF00906-I)	4		B	Denmark	11.39	54.65	Charred deposit	internal	0	N/A	N/A	N/A	N/A	0	N/A	N/A	N/A	N/A	N/A	N/A	N/A	N/A	N/A	N/A	N/A	N/A	N/A	N/A	0	N/A	N/A	N/A	N/A	N/A	N/A	N/A	N/A	N/A	N/A	N/A	N/A	N/A	N/A	N/A
LEG1562	X6583	X6583	TRB	1	Syltholm II (MLF00906-I)	4		B	Denmark	11.39	54.65	Charred deposit	internal	0	N/A	N/A	N/A	N/A	0	N/A	N/A	N/A	N/A	N/A	N/A	N/A	N/A	N/A	N/A	N/A	N/A	N/A	N/A	0	N/A	N/A	N/A	N/A	N/A	N/A	N/A	N/A	N/A	N/A	N/A	N/A	N/A	N/A	N/A
LEG1563	X769	X769	TRB	1	Syltholm II (MLF00906-I)	4		B	Denmark	11.39	54.65	Charred deposit	external	0	N/A	N/A	N/A	N/A	0	N/A	N/A	N/A	N/A	N/A	N/A	N/A	N/A	N/A	N/A	N/A	N/A	N/A	N/A	0	N/A	N/A	N/A	N/A	N/A	N/A	N/A	N/A	N/A	N/A	N/A	N/A	N/A	N/A	N/A
LEG1568	X9243e	X9243e	TRB	1	Syltholm II (MLF00906-I)	4		B	Denmark	11.39	54.65	Charred deposit	external	0	N/A	N/A	N/A	N/A	0	N/A	N/A	N/A	N/A	N/A	N/A	N/A	N/A	N/A	N/A	N/A	N/A	N/A	N/A	0	N/A	N/A	N/A	N/A	N/A	N/A	N/A	N/A	N/A	N/A	N/A	N/A	N/A	N/A	N/A
LEG1570	X9461	X9461	TRB	1	Syltholm II (MLF00906-I)	4		B	Denmark	11.39	54.65	Charred deposit	internal	0	N/A	N/A	N/A	N/A	0	N/A	N/A	N/A	N/A	N/A	N/A	N/A	N/A	N/A	N/A	N/A	N/A	N/A	N/A	0	N/A	N/A	N/A	N/A	N/A	N/A	N/A	N/A	N/A	N/A	N/A	N/A	N/A	N/A	N/A
LEG1571	X9464	X9464	TRB	1	Syltholm II (MLF00906-I)	4		B	Denmark	11.39	54.65	Charred deposit	internal	0	N/A	N/A	N/A	N/A	0	N/A	N/A	N/A	N/A	N/A	N/A	N/A	N/A	N/A	N/A	N/A	N/A	N/A	N/A	0	N/A	N/A	N/A	N/A	N/A	N/A	N/A	N/A	N/A	N/A	N/A	N/A	N/A	N/A	N/A
LEG1572	X9644	X9644	EBK	0	Syltholm II (MLF00906-I)	5		B	Denmark	11.39	54.65	Charred deposit	internal	0	N/A	N/A	N/A	N/A	0	N/A	N/A	N/A	N/A	N/A	N/A	N/A	N/A	N/A	N/A	N/A	N/A	N/A	N/A	0	N/A	N/A	N/A	N/A	N/A	N/A	N/A	N/A	N/A	N/A	N/A	N/A	N/A	N/A	N/A
LEG1576	X1983	X1983	TRB	1	Syltholm II (MLF00906-II)	4		B	Denmark	11.39	54.65	Charred deposit	internal	0	N/A	N/A	N/A	N/A	0	N/A	N/A	N/A	N/A	N/A	N/A	N/A	N/A	N/A	N/A	N/A	N/A	N/A	N/A	0	N/A	N/A	N/A	N/A	N/A	N/A	N/A	N/A	N/A	N/A	N/A	N/A	N/A	N/A	N/A
LEG1577	X4408	X4408	TRB	1	Syltholm II (MLF00906-II)	4		B	Denmark	11.39	54.65	Charred deposit	external	0	N/A	N/A	N/A	N/A	0	N/A	N/A	N/A	N/A	N/A	N/A	N/A	N/A	N/A	N/A	N/A	N/A	N/A	N/A	0	N/A	N/A	N/A	N/A	N/A	N/A	N/A	N/A	N/A	N/A	N/A	N/A	N/A	N/A	N/A
LEG1578	X4408	X4408	TRB	1	Syltholm II (MLF00906-II)	4		B	Denmark	11.39	54.65	Charred deposit	internal	0	N/A	N/A	N/A	N/A	0	N/A	N/A	N/A	N/A	N/A	N/A	N/A	N/A	N/A	N/A	N/A	N/A	N/A	N/A	0	N/A	N/A	N/A	N/A	N/A	N/A	N/A	N/A	N/A	N/A	N/A	N/A	N/A	N/A	N/A
LEG1579	X4531	X4531	EBK	0	Syltholm II (MLF00906-II)	5		B	Denmark	11.39	54.65	Charred deposit	internal	0	N/A	N/A	N/A	N/A	0	N/A	N/A	N/A	N/A	N/A	N/A	N/A	N/A	N/A	N/A	N/A	N/A	N/A	N/A	0	N/A	N/A	N/A	N/A	N/A	N/A	N/A	N/A	N/A	N/A	N/A	N/A	N/A	N/A	N/A
LEG1580	X4602	X4602	EBK	0	Syltholm II (MLF00906-II)	5		B	Denmark	11.39	54.65	Charred deposit	internal	0	N/A	N/A	N/A	N/A	0	N/A	N/A	N/A	N/A	N/A	N/A	N/A	N/A	N/A	N/A	N/A	N/A	N/A	N/A	0	N/A	N/A	N/A	N/A	N/A	N/A	N/A	N/A	N/A	N/A	N/A	N/A	N/A	N/A	N/A
LEG1581	X485	X485	TRB	1	Syltholm II (MLF00906-II)	4		B	Denmark	11.39	54.65	Charred deposit	internal	0	N/A	N/A	N/A	N/A	0	N/A	N/A	N/A	N/A	N/A	N/A	N/A	N/A	N/A	N/A	N/A	N/A	N/A	N/A	0	N/A	N/A	N/A	N/A	N/A	N/A	N/A	N/A	N/A	N/A	N/A	N/A	N/A	N/A	N/A
LEG1582	X5411	X5411	EBK	0	Syltholm II (MLF00906-II)	5		B	Denmark	11.39	54.65	Charred deposit	internal	0	N/A	N/A	N/A	N/A	0	N/A	N/A	N/A	N/A	N/A	N/A	N/A	N/A	N/A	N/A	N/A	N/A	N/A	N/A	0	N/A	N/A	N/A	N/A	N/A	N/A	N/A	N/A	N/A	N/A	N/A	N/A	N/A	N/A	N/A
LEG1583	X6334	X6334	TRB	1	Syltholm II (MLF00906-II)	4		B	Denmark	11.39	54.65	Charred deposit	internal	0	N/A	N/A	N/A	N/A	0	N/A	N/A	N/A	N/A	N/A	N/A	N/A	N/A	N/A	N/A	N/A	N/A	N/A	N/A	0	N/A	N/A	N/A	N/A	N/A	N/A	N/A	N/A	N/A	N/A	N/A	N/A	N/A	N/A	N/A
LEG1584	X6336	X6336	TRB	1	Syltholm II (MLF00906-II)	4		B	Denmark	11.39	54.65	Charred deposit	internal	0	N/A	N/A	N/A	N/A	0	N/A	N/A	N/A	N/A	N/A	N/A	N/A	N/A	N/A	N/A	N/A	N/A	N/A	N/A	0	N/A	N/A	N/A	N/A	N/A	N/A	N/A	N/A	N/A	N/A	N/A	N/A	N/A	N/A	N/A
LEG1586	X6470	X6470	TRB	1	Syltholm II (MLF00906-II)	4		B	Denmark	11.39	54.65	Charred deposit	internal	0	N/A	N/A	N/A	N/A	0	N/A	N/A	N/A	N/A	N/A	N/A	N/A	N/A	N/A	N/A	N/A	N/A	N/A	N/A	0	N/A	N/A	N/A	N/A	N/A	N/A	N/A	N/A	N/A	N/A	N/A	N/A	N/A	N/A	N/A
LEG1590	X7012.1	X7012	TRB	1	Syltholm II (MLF00906-II)	4		B	Denmark	11.39	54.65	Charred deposit	internal	0	N/A	N/A	N/A	N/A	0	N/A	N/A	N/A	N/A	N/A	N/A	N/A	N/A	N/A	N/A	N/A	N/A	N/A	N/A	0	N/A	N/A	N/A	N/A	N/A	N/A	N/A	N/A	N/A	N/A	N/A	N/A	N/A	N/A	N/A
LEG1591	X7012.2	X7012	TRB	1	Syltholm II (MLF00906-II)	4		B	Denmark	11.39	54.65	Charred deposit	internal	0	N/A	N/A	N/A	N/A	0	N/A	N/A	N/A	N/A	N/A	N/A	N/A	N/A	N/A	N/A	N/A	N/A	N/A	N/A	0	N/A	N/A	N/A	N/A	N/A	N/A	N/A	N/A	N/A	N/A	N/A	N/A	N/A	N/A	N/A
LEG1593	X8196	X8196	TRB	1	Syltholm II (MLF00906-II)	4		B	Denmark	11.39	54.65	Charred deposit	internal	0	N/A	N/A	N/A	N/A	0	N/A	N/A	N/A	N/A	N/A	N/A	N/A	N/A	N/A	N/A	N/A	N/A	N/A	N/A	0	N/A	N/A	N/A	N/A	N/A	N/A	N/A	N/A	N/A	N/A	N/A	N/A	N/A	N/A	N/A
LEG1594	X9877.1	X9877	EBK	0	Syltholm II (MLF00906-II)	5		B	Denmark	11.39	54.65	Charred deposit	internal	0	N/A	N/A	N/A	N/A	0	N/A	N/A	N/A	N/A	N/A	N/A	N/A	N/A	N/A	N/A	N/A	N/A	N/A	N/A	0	N/A	N/A	N/A	N/A	N/A	N/A	N/A	N/A	N/A	N/A	N/A	N/A	N/A	N/A	N/A
LEG1596	X2052	X2052	EBK	0	Syltholm XIII (MLF00939-I)	5		B	Denmark	11.3	54.6	Charred deposit	internal	0	N/A	N/A	N/A	N/A	0	N/A	N/A	N/A	N/A	N/A	N/A	N/A	N/A	N/A	N/A	N/A	N/A	N/A	N/A	0	N/A	N/A	N/A	N/A	N/A	N/A	N/A	N/A	N/A	N/A	N/A	N/A	N/A	N/A	N/A
LEG1597	X2052	X2052	EBK	0	Syltholm XIII (MLF00939-I)	5		B	Denmark	11.3	54.6	Charred deposit	internal	0	N/A	N/A	N/A	N/A	0	N/A	N/A	N/A	N/A	N/A	N/A	N/A	N/A	N/A	N/A	N/A	N/A	N/A	N/A	0	N/A	N/A	N/A	N/A	N/A	N/A	N/A	N/A	N/A	N/A	N/A	N/A	N/A	N/A	N/A
LEG1598	X35	X35	TRB	1	Syltholm XIII (MLF00939-I)	4		B	Denmark	11.3	54.6	Charred deposit	internal	0	N/A	N/A	N/A	N/A	0	N/A	N/A	N/A	N/A	N/A	N/A	N/A	N/A	N/A	N/A	N/A	N/A	N/A	N/A	0	N/A	N/A	N/A	N/A	N/A	N/A	N/A	N/A	N/A	N/A	N/A	N/A	N/A	N/A	N/A
LEG1599	X47	X47	TRB	1	Syltholm XIII (MLF00939-I)	4		B	Denmark	11.3	54.6	Charred deposit	internal	0	N/A	N/A	N/A	N/A	0	N/A	N/A	N/A	N/A	N/A	N/A	N/A	N/A	N/A	N/A	N/A	N/A	N/A	N/A	0	N/A	N/A	N/A	N/A	N/A	N/A	N/A	N/A	N/A	N/A	N/A	N/A	N/A	N/A	N/A
LEG1600	X48.1	X48	TRB	1	Syltholm XIII (MLF00939-I)	4		B	Denmark	11.3	54.6	Charred deposit	internal	0	N/A	N/A	N/A	N/A	0	N/A	N/A	N/A	N/A	N/A	N/A	N/A	N/A	N/A	N/A	N/A	N/A	N/A	N/A	0	N/A	N/A	N/A	N/A	N/A	N/A	N/A	N/A	N/A	N/A	N/A	N/A	N/A	N/A	N/A
LEG1601	X56	X56	TRB	1	Syltholm XIII (MLF00939-I)	4		B	Denmark	11.3	54.6	Charred deposit	internal	0	N/A	N/A	N/A	N/A	0	N/A	N/A	N/A	N/A	N/A	N/A	N/A	N/A	N/A	N/A	N/A	N/A	N/A	N/A	0	N/A	N/A	N/A	N/A	N/A	N/A	N/A	N/A	N/A	N/A	N/A	N/A	N/A	N/A	N/A
LEG1602	X57.1	X57	TRB	1	Syltholm XIII (MLF00939-I)	4		B	Denmark	11.3	54.6	Charred deposit	internal	0	N/A	N/A	N/A	N/A	0	N/A	N/A	N/A	N/A	N/A	N/A	N/A	N/A	N/A	N/A	N/A	N/A	N/A	N/A	0	N/A	N/A	N/A	N/A	N/A	N/A	N/A	N/A	N/A	N/A	N/A	N/A	N/A	N/A	N/A
LEG1603	X57.2	X57	TRB	1	Syltholm XIII (MLF00939-I)	4		B	Denmark	11.3	54.6	Charred deposit	internal	0	N/A	N/A	N/A	N/A	0	N/A	N/A	N/A	N/A	N/A	N/A	N/A	N/A	N/A	N/A	N/A	N/A	N/A	N/A	0	N/A	N/A	N/A	N/A	N/A	N/A	N/A	N/A	N/A	N/A	N/A	N/A	N/A	N/A	N/A
LEG1604	X58	X58	TRB	1	Syltholm XIII (MLF00939-I)	4		B	Denmark	11.3	54.6	Charred deposit	internal	0	N/A	N/A	N/A	N/A	0	N/A	N/A	N/A	N/A	N/A	N/A	N/A	N/A	N/A	N/A	N/A	N/A	N/A	N/A	0	N/A	N/A	N/A	N/A	N/A	N/A	N/A	N/A	N/A	N/A	N/A	N/A	N/A	N/A	N/A
LEG1605	X59	X59	TRB	1	Syltholm XIII (MLF00939-I)	4		B	Denmark	11.3	54.6	Charred deposit	internal	0	N/A	N/A	N/A	N/A	0	N/A	N/A	N/A	N/A	N/A	N/A	N/A	N/A	N/A	N/A	N/A	N/A	N/A	N/A	0	N/A	N/A	N/A	N/A	N/A	N/A	N/A	N/A	N/A	N/A	N/A	N/A	N/A	N/A	N/A
LEG1606	X60.1	X60.1	TRB	1	Syltholm XIII (MLF00939-I)	4		B	Denmark	11.3	54.6	Charred deposit	internal	0	N/A	N/A	N/A	N/A	0	N/A	N/A	N/A	N/A	N/A	N/A	N/A	N/A	N/A	N/A	N/A	N/A	N/A	N/A	0	N/A	N/A	N/A	N/A	N/A	N/A	N/A	N/A	N/A	N/A	N/A	N/A	N/A	N/A	N/A
LEG1607	X48.2	X48.2	TRB	1	Syltholm XIII (MLF00939-I)	4		B	Denmark	11.3	54.6	Charred deposit	external	0	N/A	N/A	N/A	N/A	0	N/A	N/A	N/A	N/A	N/A	N/A	N/A	N/A	N/A	N/A	N/A	N/A	N/A	N/A	0	N/A	N/A	N/A	N/A	N/A	N/A	N/A	N/A	N/A	N/A	N/A	N/A	N/A	N/A	N/A
LEG1608	X60.2	X60.2	TRB	1	Syltholm XIII (MLF00939-I)	4		B	Denmark	11.3	54.6	Charred deposit	external	0	N/A	N/A	N/A	N/A	0	N/A	N/A	N/A	N/A	N/A	N/A	N/A	N/A	N/A	N/A	N/A	N/A	N/A	N/A	0	N/A	N/A	N/A	N/A	N/A	N/A	N/A	N/A	N/A	N/A	N/A	N/A	N/A	N/A	N/A
LEG1612	X1659	X1659	EBK	0	Syltholm XIII (MLF00939-I)	5		B	Denmark	11.3	54.6	Charred deposit	internal	0	N/A	N/A	N/A	N/A	0	N/A	N/A	N/A	N/A	N/A	N/A	N/A	N/A	N/A	N/A	N/A	N/A	N/A	N/A	0	N/A	N/A	N/A	N/A	N/A	N/A	N/A	N/A	N/A	N/A	N/A	N/A	N/A	N/A	N/A
LEG1613	X1660	X1660	EBK	0	Syltholm XIII (MLF00939-I)	5		B	Denmark	11.3	54.6	Charred deposit	N/A	0	N/A	N/A	N/A	N/A	0	N/A	N/A	N/A	N/A	N/A	N/A	N/A	N/A	N/A	N/A	N/A	N/A	N/A	N/A	0	N/A	N/A	N/A	N/A	N/A	N/A	N/A	N/A	N/A	N/A	N/A	N/A	N/A	N/A	N/A
LEG1614	X1660	X1660	EBK	0	Syltholm XIII (MLF00939-I)	5		B	Denmark	11.3	54.6	Charred deposit	N/A	0	N/A	N/A	N/A	N/A	0	N/A	N/A	N/A	N/A	N/A	N/A	N/A	N/A	N/A	N/A	N/A	N/A	N/A	N/A	0	N/A	N/A	N/A	N/A	N/A	N/A	N/A	N/A	N/A	N/A	N/A	N/A	N/A	N/A	N/A
LEG1616	X232.1	X232	TRB	1	Syltholm XIII (MLF00939-I)	4		B	Denmark	11.3	54.6	Charred deposit	internal	0	N/A	N/A	N/A	N/A	0	N/A	N/A	N/A	N/A	N/A	N/A	N/A	N/A	N/A	N/A	N/A	N/A	N/A	N/A	0	N/A	N/A	N/A	N/A	N/A	N/A	N/A	N/A	N/A	N/A	N/A	N/A	N/A	N/A	N/A
LEG1617	X232.2	X232	TRB	1	Syltholm XIII (MLF00939-I)	4		B	Denmark	11.3	54.6	Charred deposit	external	0	N/A	N/A	N/A	N/A	0	N/A	N/A	N/A	N/A	N/A	N/A	N/A	N/A	N/A	N/A	N/A	N/A	N/A	N/A	0	N/A	N/A	N/A	N/A	N/A	N/A	N/A	N/A	N/A	N/A	N/A	N/A	N/A	N/A	N/A
LEG1618	X2333	X2333	EBK	0	Syltholm XIII (MLF00939-I)	5		B	Denmark	11.3	54.6	Charred deposit	internal	0	N/A	N/A	N/A	N/A	0	N/A	N/A	N/A	N/A	N/A	N/A	N/A	N/A	N/A	N/A	N/A	N/A	N/A	N/A	0	N/A	N/A	N/A	N/A	N/A	N/A	N/A	N/A	N/A	N/A	N/A	N/A	N/A	N/A	N/A
LEG1619	X239	X239	TRB	1	Syltholm XIII (MLF00939-I)	4		B	Denmark	11.3	54.6	Charred deposit	internal	0	N/A	N/A	N/A	N/A	0	N/A	N/A	N/A	N/A	N/A	N/A	N/A	N/A	N/A	N/A	N/A	N/A	N/A	N/A	0	N/A	N/A	N/A	N/A	N/A	N/A	N/A	N/A	N/A	N/A	N/A	N/A	N/A	N/A	N/A
LEG1620	X264	X264	TRB	1	Syltholm XIII (MLF00939-I)	4		B	Denmark	11.3	54.6	Charred deposit	internal	0	N/A	N/A	N/A	N/A	0	N/A	N/A	N/A	N/A	N/A	N/A	N/A	N/A	N/A	N/A	N/A	N/A	N/A	N/A	0	N/A	N/A	N/A	N/A	N/A	N/A	N/A	N/A	N/A	N/A	N/A	N/A	N/A	N/A	N/A
LEG1621	X264	X264	TRB	1	Syltholm XIII (MLF00939-I)	4		B	Denmark	11.3	54.6	Charred deposit	external	0	N/A	N/A	N/A	N/A	0	N/A	N/A	N/A	N/A	N/A	N/A	N/A	N/A	N/A	N/A	N/A	N/A	N/A	N/A	0	N/A	N/A	N/A	N/A	N/A	N/A	N/A	N/A	N/A	N/A	N/A	N/A	N/A	N/A	N/A
LEG1622	X264	X264	TRB	1	Syltholm XIII (MLF00939-I)	4		B	Denmark	11.3	54.6	Charred deposit	internal	0	N/A	N/A	N/A	N/A	0	N/A	N/A	N/A	N/A	N/A	N/A	N/A	N/A	N/A	N/A	N/A	N/A	N/A	N/A	0	N/A	N/A	N/A	N/A	N/A	N/A	N/A	N/A	N/A	N/A	N/A	N/A	N/A	N/A	N/A
LEG1624	X44B	X44B	TRB	1	Syltholm XIII (MLF00939-I)	4		B	Denmark	11.3	54.6	Charred deposit	external	0	N/A	N/A	N/A	N/A	0	N/A	N/A	N/A	N/A	N/A	N/A	N/A	N/A	N/A	N/A	N/A	N/A	N/A	N/A	0	N/A	N/A	N/A	N/A	N/A	N/A	N/A	N/A	N/A	N/A	N/A	N/A	N/A	N/A	N/A
LEG1625	X44B	X44B	TRB	1	Syltholm XIII (MLF00939-I)	4		B	Denmark	11.3	54.6	Charred deposit	internal	0	N/A	N/A	N/A	N/A	0	N/A	N/A	N/A	N/A	N/A	N/A	N/A	N/A	N/A	N/A	N/A	N/A	N/A	N/A	0	N/A	N/A	N/A	N/A	N/A	N/A	N/A	N/A	N/A	N/A	N/A	N/A	N/A	N/A	N/A
LEG1627	X596	X596	TRB	1	Syltholm XIII (MLF00939-I)	4		B	Denmark	11.3	54.6	Charred deposit	internal	0	N/A	N/A	N/A	N/A	0	N/A	N/A	N/A	N/A	N/A	N/A	N/A	N/A	N/A	N/A	N/A	N/A	N/A	N/A	0	N/A	N/A	N/A	N/A	N/A	N/A	N/A	N/A	N/A	N/A	N/A	N/A	N/A	N/A	N/A
LEG1678	Šk-22r	N/A	Neman	0	Šakės			C	Lithuania	24.6	54.1	Charred deposit	internal	0	N/A	N/A	N/A	N/A	0	N/A	N/A	N/A	N/A	N/A	N/A	N/A	N/A	N/A	N/A	N/A	N/A	N/A	N/A	0	N/A	N/A	N/A	N/A	N/A	N/A	N/A	N/A	N/A	N/A	N/A	N/A	N/A	N/A	N/A
LEG1702	EM2237:36	N/A	CWC	1	Šarnelė			C	Lithuania	22	56.1	Charred deposit	internal	0	N/A	N/A	N/A	N/A	0	N/A	N/A	N/A	N/A	N/A	N/A	N/A	N/A	N/A	N/A	N/A	N/A	N/A	N/A	0	N/A	N/A	N/A	N/A	N/A	N/A	N/A	N/A	N/A	N/A	N/A	N/A	N/A	N/A	N/A
LEG1703	Šr82	N/A	CWC	1	Šarnelė			C	Lithuania	22	56.1	Charred deposit	internal	0	N/A	N/A	N/A	N/A	0	N/A	N/A	N/A	N/A	N/A	N/A	N/A	N/A	N/A	N/A	N/A	N/A	N/A	N/A	0	N/A	N/A	N/A	N/A	N/A	N/A	N/A	N/A	N/A	N/A	N/A	N/A	N/A	N/A	N/A
LEG1704	Šr82 II EM2237:70	N/A	Hybrid Ware	1	Šarnelė			C	Lithuania	22	56.1	Charred deposit	external	0	N/A	N/A	N/A	N/A	0	N/A	N/A	N/A	N/A	N/A	N/A	N/A	N/A	N/A	N/A	N/A	N/A	N/A	N/A	0	N/A	N/A	N/A	N/A	N/A	N/A	N/A	N/A	N/A	N/A	N/A	N/A	N/A	N/A	N/A
LEG1705		N/A	CWC	1	Šarnelė			C	Lithuania	22	56.1	Charred deposit	internal	0	N/A	N/A	N/A	N/A	0	N/A	N/A	N/A	N/A	N/A	N/A	N/A	N/A	N/A	N/A	N/A	N/A	N/A	N/A	0	N/A	N/A	N/A	N/A	N/A	N/A	N/A	N/A	N/A	N/A	N/A	N/A	N/A	N/A	N/A
LEG1721	F51fa+b	N/A	EBK	0	Satrup-Förstermoor LA 71			B	Germany	9.63	54.69	Charred deposit	internal	0	N/A	N/A	N/A	N/A	0	N/A	N/A	N/A	N/A	N/A	N/A	N/A	N/A	N/A	N/A	N/A	N/A	N/A	N/A	0	N/A	N/A	N/A	N/A	N/A	N/A	N/A	N/A	N/A	N/A	N/A	N/A	N/A	N/A	N/A
LEG1722	SLA5-1713	N/A	EBK	0	Schlamersdorf LA 5			B	Germany	10.42	54.05	Charred deposit	N/A	0	N/A	N/A	N/A	N/A	0	N/A	N/A	N/A	N/A	N/A	N/A	N/A	N/A	N/A	N/A	N/A	N/A	N/A	N/A	0	N/A	N/A	N/A	N/A	N/A	N/A	N/A	N/A	N/A	N/A	N/A	N/A	N/A	N/A	N/A
LEG1723	SLA5-1802	N/A	EBK	0	Schlamersdorf LA 5			B	Germany	10.42	54.05	Charred deposit	N/A	0	N/A	N/A	N/A	N/A	0	N/A	N/A	N/A	N/A	N/A	N/A	N/A	N/A	N/A	N/A	N/A	N/A	N/A	N/A	0	N/A	N/A	N/A	N/A	N/A	N/A	N/A	N/A	N/A	N/A	N/A	N/A	N/A	N/A	N/A
LEG1724	SLA5-2683	N/A	EBK	0	Schlamersdorf LA 5			B	Germany	10.42	54.05	Charred deposit	N/A	0	N/A	N/A	N/A	N/A	0	N/A	N/A	N/A	N/A	N/A	N/A	N/A	N/A	N/A	N/A	N/A	N/A	N/A	N/A	0	N/A	N/A	N/A	N/A	N/A	N/A	N/A	N/A	N/A	N/A	N/A	N/A	N/A	N/A	N/A
LEG1725	SLA5-2707	N/A	EBK	0	Schlamersdorf LA 5			B	Germany	10.42	54.05	Charred deposit	N/A	0	N/A	N/A	N/A	N/A	0	N/A	N/A	N/A	N/A	N/A	N/A	N/A	N/A	N/A	N/A	N/A	N/A	N/A	N/A	0	N/A	N/A	N/A	N/A	N/A	N/A	N/A	N/A	N/A	N/A	N/A	N/A	N/A	N/A	N/A
LEG1729	N 11,45 E 96,70 x-1,24	N/A	TRB	1	Seedorf LA 245			B	Germany	9.24	53.33	Charred deposit	N/A	0	N/A	N/A	N/A	N/A	0	N/A	N/A	N/A	N/A	N/A	N/A	N/A	N/A	N/A	N/A	N/A	N/A	N/A	N/A	0	N/A	N/A	N/A	N/A	N/A	N/A	N/A	N/A	N/A	N/A	N/A	N/A	N/A	N/A	N/A
LEG1730	N 11,91 E 96,23 x-1,23	N/A	TRB	1	Seedorf LA 245			B	Germany	9.24	53.33	Charred deposit	N/A	0	N/A	N/A	N/A	N/A	0	N/A	N/A	N/A	N/A	N/A	N/A	N/A	N/A	N/A	N/A	N/A	N/A	N/A	N/A	0	N/A	N/A	N/A	N/A	N/A	N/A	N/A	N/A	N/A	N/A	N/A	N/A	N/A	N/A	N/A
LEG1731	N 13,13 E 97,13 x-1,38	N/A	TRB	1	Seedorf LA 245			B	Germany	9.24	53.33	Charred deposit	N/A	0	N/A	N/A	N/A	N/A	0	N/A	N/A	N/A	N/A	N/A	N/A	N/A	N/A	N/A	N/A	N/A	N/A	N/A	N/A	0	N/A	N/A	N/A	N/A	N/A	N/A	N/A	N/A	N/A	N/A	N/A	N/A	N/A	N/A	N/A
LEG1790	Sk1-9k	N/A	CWC	1	Skirmantinė 1			C	Lithuania	22.4	55.8	Charred deposit	internal	0	N/A	N/A	N/A	N/A	0	N/A	N/A	N/A	N/A	N/A	N/A	N/A	N/A	N/A	N/A	N/A	N/A	N/A	N/A	0	N/A	N/A	N/A	N/A	N/A	N/A	N/A	N/A	N/A	N/A	N/A	N/A	N/A	N/A	N/A
LEG1870	ST_X003_176sa+b	N/A	TRB	1	Stenø			B	Denmark	12.1	55.8	Charred deposit	external	0	N/A	N/A	N/A	N/A	0	N/A	N/A	N/A	N/A	N/A	N/A	N/A	N/A	N/A	N/A	N/A	N/A	N/A	N/A	0	N/A	N/A	N/A	N/A	N/A	N/A	N/A	N/A	N/A	N/A	N/A	N/A	N/A	N/A	N/A
LEG1871	ST_X004_201fa+b	N/A	EBK	0	Stenø			B	Denmark	12.1	55.8	Charred deposit	internal	0	N/A	N/A	N/A	N/A	0	N/A	N/A	N/A	N/A	N/A	N/A	N/A	N/A	N/A	N/A	N/A	N/A	N/A	N/A	0	N/A	N/A	N/A	N/A	N/A	N/A	N/A	N/A	N/A	N/A	N/A	N/A	N/A	N/A	N/A
LEG1872	ST_X004_205fa	N/A	EBK	0	Stenø			B	Denmark	12.1	55.8	Charred deposit	internal	0	N/A	N/A	N/A	N/A	0	N/A	N/A	N/A	N/A	N/A	N/A	N/A	N/A	N/A	N/A	N/A	N/A	N/A	N/A	0	N/A	N/A	N/A	N/A	N/A	N/A	N/A	N/A	N/A	N/A	N/A	N/A	N/A	N/A	N/A
LEG1873	ST_X005_225fa	N/A	TRB	1	Stenø			B	Denmark	12.1	55.8	Charred deposit	internal	0	N/A	N/A	N/A	N/A	0	N/A	N/A	N/A	N/A	N/A	N/A	N/A	N/A	N/A	N/A	N/A	N/A	N/A	N/A	0	N/A	N/A	N/A	N/A	N/A	N/A	N/A	N/A	N/A	N/A	N/A	N/A	N/A	N/A	N/A
LEG1874	ST_X017_177sa+b	N/A	TRB	1	Stenø			B	Denmark	12.1	55.8	Charred deposit	external	0	N/A	N/A	N/A	N/A	0	N/A	N/A	N/A	N/A	N/A	N/A	N/A	N/A	N/A	N/A	N/A	N/A	N/A	N/A	0	N/A	N/A	N/A	N/A	N/A	N/A	N/A	N/A	N/A	N/A	N/A	N/A	N/A	N/A	N/A
LEG1875	ST_X018_213fa+b	N/A	TRB	1	Stenø			B	Denmark	12.1	55.8	Charred deposit	internal	0	N/A	N/A	N/A	N/A	0	N/A	N/A	N/A	N/A	N/A	N/A	N/A	N/A	N/A	N/A	N/A	N/A	N/A	N/A	0	N/A	N/A	N/A	N/A	N/A	N/A	N/A	N/A	N/A	N/A	N/A	N/A	N/A	N/A	N/A
LEG1876	ST_X018_215fa+b	N/A	TRB	1	Stenø			B	Denmark	12.1	55.8	Charred deposit	internal	0	N/A	N/A	N/A	N/A	0	N/A	N/A	N/A	N/A	N/A	N/A	N/A	N/A	N/A	N/A	N/A	N/A	N/A	N/A	0	N/A	N/A	N/A	N/A	N/A	N/A	N/A	N/A	N/A	N/A	N/A	N/A	N/A	N/A	N/A
LEG1877	ST_X019_193fa+b	N/A	TRB	1	Stenø			B	Denmark	12.1	55.8	Charred deposit	internal	0	N/A	N/A	N/A	N/A	0	N/A	N/A	N/A	N/A	N/A	N/A	N/A	N/A	N/A	N/A	N/A	N/A	N/A	N/A	0	N/A	N/A	N/A	N/A	N/A	N/A	N/A	N/A	N/A	N/A	N/A	N/A	N/A	N/A	N/A
LEG1878	ST_X026_222fa+b	N/A	EBK	0	Stenø			B	Denmark	12.1	55.8	Charred deposit	internal	0	N/A	N/A	N/A	N/A	0	N/A	N/A	N/A	N/A	N/A	N/A	N/A	N/A	N/A	N/A	N/A	N/A	N/A	N/A	0	N/A	N/A	N/A	N/A	N/A	N/A	N/A	N/A	N/A	N/A	N/A	N/A	N/A	N/A	N/A
LEG1879	ST_X028_217fa+b	N/A	EBK	0	Stenø			B	Denmark	12.1	55.8	Charred deposit	internal	0	N/A	N/A	N/A	N/A	0	N/A	N/A	N/A	N/A	N/A	N/A	N/A	N/A	N/A	N/A	N/A	N/A	N/A	N/A	0	N/A	N/A	N/A	N/A	N/A	N/A	N/A	N/A	N/A	N/A	N/A	N/A	N/A	N/A	N/A
LEG1880	ST_X036_096fa+b	N/A	TRB	1	Stenø			B	Denmark	12.1	55.8	Charred deposit	internal	0	N/A	N/A	N/A	N/A	0	N/A	N/A	N/A	N/A	N/A	N/A	N/A	N/A	N/A	N/A	N/A	N/A	N/A	N/A	0	N/A	N/A	N/A	N/A	N/A	N/A	N/A	N/A	N/A	N/A	N/A	N/A	N/A	N/A	N/A
LEG1883	ST_X082_015fa+b	N/A	TRB	1	Stenø			B	Denmark	12.1	55.8	Charred deposit	internal	0	N/A	N/A	N/A	N/A	0	N/A	N/A	N/A	N/A	N/A	N/A	N/A	N/A	N/A	N/A	N/A	N/A	N/A	N/A	0	N/A	N/A	N/A	N/A	N/A	N/A	N/A	N/A	N/A	N/A	N/A	N/A	N/A	N/A	N/A
LEG1885	ST_X082_015sa+b	N/A	TRB	1	Stenø			B	Denmark	12.1	55.8	Charred deposit	external	0	N/A	N/A	N/A	N/A	0	N/A	N/A	N/A	N/A	N/A	N/A	N/A	N/A	N/A	N/A	N/A	N/A	N/A	N/A	0	N/A	N/A	N/A	N/A	N/A	N/A	N/A	N/A	N/A	N/A	N/A	N/A	N/A	N/A	N/A
LEG1886	ST_X082_029fa+b	N/A	EBK	0	Stenø			B	Denmark	12.1	55.8	Charred deposit	internal	0	N/A	N/A	N/A	N/A	0	N/A	N/A	N/A	N/A	N/A	N/A	N/A	N/A	N/A	N/A	N/A	N/A	N/A	N/A	0	N/A	N/A	N/A	N/A	N/A	N/A	N/A	N/A	N/A	N/A	N/A	N/A	N/A	N/A	N/A
LEG1887	ST_X087_007fa+b	N/A	EBK	0	Stenø			B	Denmark	12.1	55.8	Charred deposit	internal	0	N/A	N/A	N/A	N/A	0	N/A	N/A	N/A	N/A	N/A	N/A	N/A	N/A	N/A	N/A	N/A	N/A	N/A	N/A	0	N/A	N/A	N/A	N/A	N/A	N/A	N/A	N/A	N/A	N/A	N/A	N/A	N/A	N/A	N/A
LEG1889	ST_X095_039fa	N/A	EBK	0	Stenø			B	Denmark	12.1	55.8	Charred deposit	internal	0	N/A	N/A	N/A	N/A	0	N/A	N/A	N/A	N/A	N/A	N/A	N/A	N/A	N/A	N/A	N/A	N/A	N/A	N/A	0	N/A	N/A	N/A	N/A	N/A	N/A	N/A	N/A	N/A	N/A	N/A	N/A	N/A	N/A	N/A
LEG1891	ST_X095_039sa	N/A	EBK	0	Stenø			B	Denmark	12.1	55.8	Charred deposit	external	0	N/A	N/A	N/A	N/A	0	N/A	N/A	N/A	N/A	N/A	N/A	N/A	N/A	N/A	N/A	N/A	N/A	N/A	N/A	0	N/A	N/A	N/A	N/A	N/A	N/A	N/A	N/A	N/A	N/A	N/A	N/A	N/A	N/A	N/A
LEG1892	ST_X095_047fa+b	N/A	TRB	1	Stenø			B	Denmark	12.1	55.8	Charred deposit	internal	0	N/A	N/A	N/A	N/A	0	N/A	N/A	N/A	N/A	N/A	N/A	N/A	N/A	N/A	N/A	N/A	N/A	N/A	N/A	0	N/A	N/A	N/A	N/A	N/A	N/A	N/A	N/A	N/A	N/A	N/A	N/A	N/A	N/A	N/A
LEG1893	ST_X095_047sa	N/A	TRB	1	Stenø			B	Denmark	12.1	55.8	Charred deposit	external	0	N/A	N/A	N/A	N/A	0	N/A	N/A	N/A	N/A	N/A	N/A	N/A	N/A	N/A	N/A	N/A	N/A	N/A	N/A	0	N/A	N/A	N/A	N/A	N/A	N/A	N/A	N/A	N/A	N/A	N/A	N/A	N/A	N/A	N/A
LEG1900	95 testpit	N/A	GAC	1	Šventoji 1			C	Lithuania	21.09	56.02	Charred deposit	internal	0	N/A	N/A	N/A	N/A	0	N/A	N/A	N/A	N/A	N/A	N/A	N/A	N/A	N/A	N/A	N/A	N/A	N/A	N/A	0	N/A	N/A	N/A	N/A	N/A	N/A	N/A	N/A	N/A	N/A	N/A	N/A	N/A	N/A	N/A
LEG1901	Šv1-2006-97š	N/A	GAC	1	Šventoji 1			C	Lithuania	21.09	56.02	Charred deposit	internal	0	N/A	N/A	N/A	N/A	0	N/A	N/A	N/A	N/A	N/A	N/A	N/A	N/A	N/A	N/A	N/A	N/A	N/A	N/A	0	N/A	N/A	N/A	N/A	N/A	N/A	N/A	N/A	N/A	N/A	N/A	N/A	N/A	N/A	N/A
LEG1902	Šv1-A12a	N/A	CWC	1	Šventoji 1			C	Lithuania	21.09	56.02	Charred deposit	internal	0	N/A	N/A	N/A	N/A	0	N/A	N/A	N/A	N/A	N/A	N/A	N/A	N/A	N/A	N/A	N/A	N/A	N/A	N/A	0	N/A	N/A	N/A	N/A	N/A	N/A	N/A	N/A	N/A	N/A	N/A	N/A	N/A	N/A	N/A
LEG1903	Šv1-A12a(2)	N/A	CWC	1	Šventoji 1			C	Lithuania	21.09	56.02	Charred deposit	internal	0	N/A	N/A	N/A	N/A	0	N/A	N/A	N/A	N/A	N/A	N/A	N/A	N/A	N/A	N/A	N/A	N/A	N/A	N/A	0	N/A	N/A	N/A	N/A	N/A	N/A	N/A	N/A	N/A	N/A	N/A	N/A	N/A	N/A	N/A
LEG1904	Šv1-A12c	N/A	GAC	1	Šventoji 1			C	Lithuania	21.09	56.02	Charred deposit	external	0	N/A	N/A	N/A	N/A	0	N/A	N/A	N/A	N/A	N/A	N/A	N/A	N/A	N/A	N/A	N/A	N/A	N/A	N/A	0	N/A	N/A	N/A	N/A	N/A	N/A	N/A	N/A	N/A	N/A	N/A	N/A	N/A	N/A	N/A
LEG1905	Šv1-A13-14/a-c	N/A	GAC	1	Šventoji 1			C	Lithuania	21.09	56.02	Charred deposit	internal	0	N/A	N/A	N/A	N/A	0	N/A	N/A	N/A	N/A	N/A	N/A	N/A	N/A	N/A	N/A	N/A	N/A	N/A	N/A	0	N/A	N/A	N/A	N/A	N/A	N/A	N/A	N/A	N/A	N/A	N/A	N/A	N/A	N/A	N/A
LEG1906	Šv1-A13-14/a-c(2)	N/A	CWC	1	Šventoji 1			C	Lithuania	21.09	56.02	Charred deposit	internal	0	N/A	N/A	N/A	N/A	0	N/A	N/A	N/A	N/A	N/A	N/A	N/A	N/A	N/A	N/A	N/A	N/A	N/A	N/A	0	N/A	N/A	N/A	N/A	N/A	N/A	N/A	N/A	N/A	N/A	N/A	N/A	N/A	N/A	N/A
LEG1907	Šv1-A14a	N/A	GAC	1	Šventoji 1			C	Lithuania	21.09	56.02	Charred deposit	internal	0	N/A	N/A	N/A	N/A	0	N/A	N/A	N/A	N/A	N/A	N/A	N/A	N/A	N/A	N/A	N/A	N/A	N/A	N/A	0	N/A	N/A	N/A	N/A	N/A	N/A	N/A	N/A	N/A	N/A	N/A	N/A	N/A	N/A	N/A
LEG1908	Šv1-A1a	N/A	GAC	1	Šventoji 1			C	Lithuania	21.09	56.02	Charred deposit	internal	0	N/A	N/A	N/A	N/A	0	N/A	N/A	N/A	N/A	N/A	N/A	N/A	N/A	N/A	N/A	N/A	N/A	N/A	N/A	0	N/A	N/A	N/A	N/A	N/A	N/A	N/A	N/A	N/A	N/A	N/A	N/A	N/A	N/A	N/A
LEG1909	Šv1-A1b	N/A	GAC	1	Šventoji 1			C	Lithuania	21.09	56.02	Charred deposit	external	0	N/A	N/A	N/A	N/A	0	N/A	N/A	N/A	N/A	N/A	N/A	N/A	N/A	N/A	N/A	N/A	N/A	N/A	N/A	0	N/A	N/A	N/A	N/A	N/A	N/A	N/A	N/A	N/A	N/A	N/A	N/A	N/A	N/A	N/A
LEG1910	Šv1-A26a	N/A	GAC	1	Šventoji 1			C	Lithuania	21.09	56.02	Charred deposit	internal	0	N/A	N/A	N/A	N/A	0	N/A	N/A	N/A	N/A	N/A	N/A	N/A	N/A	N/A	N/A	N/A	N/A	N/A	N/A	0	N/A	N/A	N/A	N/A	N/A	N/A	N/A	N/A	N/A	N/A	N/A	N/A	N/A	N/A	N/A
LEG1911	Šv1-A2a-c	N/A	GAC	1	Šventoji 1			C	Lithuania	21.09	56.02	Charred deposit	external	0	N/A	N/A	N/A	N/A	0	N/A	N/A	N/A	N/A	N/A	N/A	N/A	N/A	N/A	N/A	N/A	N/A	N/A	N/A	0	N/A	N/A	N/A	N/A	N/A	N/A	N/A	N/A	N/A	N/A	N/A	N/A	N/A	N/A	N/A
LEG1912	Šv1-A2a-c(2)	N/A	GAC	1	Šventoji 1			C	Lithuania	21.09	56.02	Charred deposit	internal	0	N/A	N/A	N/A	N/A	0	N/A	N/A	N/A	N/A	N/A	N/A	N/A	N/A	N/A	N/A	N/A	N/A	N/A	N/A	0	N/A	N/A	N/A	N/A	N/A	N/A	N/A	N/A	N/A	N/A	N/A	N/A	N/A	N/A	N/A
LEG1913	Šv1-A33ė	N/A	GAC	1	Šventoji 1			C	Lithuania	21.09	56.02	Charred deposit	internal	0	N/A	N/A	N/A	N/A	0	N/A	N/A	N/A	N/A	N/A	N/A	N/A	N/A	N/A	N/A	N/A	N/A	N/A	N/A	0	N/A	N/A	N/A	N/A	N/A	N/A	N/A	N/A	N/A	N/A	N/A	N/A	N/A	N/A	N/A
LEG1914	Šv1-A33g(2)	N/A	GAC	1	Šventoji 1			C	Lithuania	21.09	56.02	Charred deposit	internal	0	N/A	N/A	N/A	N/A	0	N/A	N/A	N/A	N/A	N/A	N/A	N/A	N/A	N/A	N/A	N/A	N/A	N/A	N/A	0	N/A	N/A	N/A	N/A	N/A	N/A	N/A	N/A	N/A	N/A	N/A	N/A	N/A	N/A	N/A
LEG1915	Šv1-A35g	N/A	GAC	1	Šventoji 1			C	Lithuania	21.09	56.02	Charred deposit	internal	0	N/A	N/A	N/A	N/A	0	N/A	N/A	N/A	N/A	N/A	N/A	N/A	N/A	N/A	N/A	N/A	N/A	N/A	N/A	0	N/A	N/A	N/A	N/A	N/A	N/A	N/A	N/A	N/A	N/A	N/A	N/A	N/A	N/A	N/A
LEG1916	Šv1-A35i	N/A	CWC	1	Šventoji 1			C	Lithuania	21.09	56.02	Charred deposit	internal	0	N/A	N/A	N/A	N/A	0	N/A	N/A	N/A	N/A	N/A	N/A	N/A	N/A	N/A	N/A	N/A	N/A	N/A	N/A	0	N/A	N/A	N/A	N/A	N/A	N/A	N/A	N/A	N/A	N/A	N/A	N/A	N/A	N/A	N/A
LEG1917	Šv1-A4c	N/A	GAC	1	Šventoji 1			C	Lithuania	21.09	56.02	Charred deposit	internal	0	N/A	N/A	N/A	N/A	0	N/A	N/A	N/A	N/A	N/A	N/A	N/A	N/A	N/A	N/A	N/A	N/A	N/A	N/A	0	N/A	N/A	N/A	N/A	N/A	N/A	N/A	N/A	N/A	N/A	N/A	N/A	N/A	N/A	N/A
LEG1918	Šv1-A6c	N/A	CWC	1	Šventoji 1			C	Lithuania	21.09	56.02	Charred deposit	internal	0	N/A	N/A	N/A	N/A	0	N/A	N/A	N/A	N/A	N/A	N/A	N/A	N/A	N/A	N/A	N/A	N/A	N/A	N/A	0	N/A	N/A	N/A	N/A	N/A	N/A	N/A	N/A	N/A	N/A	N/A	N/A	N/A	N/A	N/A
LEG1919	Šv1-A7c	N/A	CWC	1	Šventoji 1			C	Lithuania	21.09	56.02	Charred deposit	internal	0	N/A	N/A	N/A	N/A	0	N/A	N/A	N/A	N/A	N/A	N/A	N/A	N/A	N/A	N/A	N/A	N/A	N/A	N/A	0	N/A	N/A	N/A	N/A	N/A	N/A	N/A	N/A	N/A	N/A	N/A	N/A	N/A	N/A	N/A
LEG1920	Šv1-A7c(2)	N/A	GAC	1	Šventoji 1			C	Lithuania	21.09	56.02	Charred deposit	external	0	N/A	N/A	N/A	N/A	0	N/A	N/A	N/A	N/A	N/A	N/A	N/A	N/A	N/A	N/A	N/A	N/A	N/A	N/A	0	N/A	N/A	N/A	N/A	N/A	N/A	N/A	N/A	N/A	N/A	N/A	N/A	N/A	N/A	N/A
LEG1921	Šv1-A7g	N/A	CWC	1	Šventoji 1			C	Lithuania	21.09	56.02	Charred deposit	internal	0	N/A	N/A	N/A	N/A	0	N/A	N/A	N/A	N/A	N/A	N/A	N/A	N/A	N/A	N/A	N/A	N/A	N/A	N/A	0	N/A	N/A	N/A	N/A	N/A	N/A	N/A	N/A	N/A	N/A	N/A	N/A	N/A	N/A	N/A
LEG1922	Šv1-A9b	N/A	GAC	1	Šventoji 1			C	Lithuania	21.09	56.02	Charred deposit	internal	0	N/A	N/A	N/A	N/A	0	N/A	N/A	N/A	N/A	N/A	N/A	N/A	N/A	N/A	N/A	N/A	N/A	N/A	N/A	0	N/A	N/A	N/A	N/A	N/A	N/A	N/A	N/A	N/A	N/A	N/A	N/A	N/A	N/A	N/A
LEG1923	Šv1-A9b(2)	N/A	GAC	1	Šventoji 1			C	Lithuania	21.09	56.02	Charred deposit	external	0	N/A	N/A	N/A	N/A	0	N/A	N/A	N/A	N/A	N/A	N/A	N/A	N/A	N/A	N/A	N/A	N/A	N/A	N/A	0	N/A	N/A	N/A	N/A	N/A	N/A	N/A	N/A	N/A	N/A	N/A	N/A	N/A	N/A	N/A
LEG1924	Šv1-A9c	N/A	GAC	1	Šventoji 1			C	Lithuania	21.09	56.02	Charred deposit	internal	0	N/A	N/A	N/A	N/A	0	N/A	N/A	N/A	N/A	N/A	N/A	N/A	N/A	N/A	N/A	N/A	N/A	N/A	N/A	0	N/A	N/A	N/A	N/A	N/A	N/A	N/A	N/A	N/A	N/A	N/A	N/A	N/A	N/A	N/A
LEG1925	Šv1-A9c(2)	N/A	GAC	1	Šventoji 1			C	Lithuania	21.09	56.02	Charred deposit	internal	0	N/A	N/A	N/A	N/A	0	N/A	N/A	N/A	N/A	N/A	N/A	N/A	N/A	N/A	N/A	N/A	N/A	N/A	N/A	0	N/A	N/A	N/A	N/A	N/A	N/A	N/A	N/A	N/A	N/A	N/A	N/A	N/A	N/A	N/A
LEG1926	Šv1-A9c(3)	N/A	GAC	1	Šventoji 1			C	Lithuania	21.09	56.02	Charred deposit	internal	0	N/A	N/A	N/A	N/A	0	N/A	N/A	N/A	N/A	N/A	N/A	N/A	N/A	N/A	N/A	N/A	N/A	N/A	N/A	0	N/A	N/A	N/A	N/A	N/A	N/A	N/A	N/A	N/A	N/A	N/A	N/A	N/A	N/A	N/A
LEG1927	Šv1-A9c(4)	N/A	GAC	1	Šventoji 1			C	Lithuania	21.09	56.02	Charred deposit	external	0	N/A	N/A	N/A	N/A	0	N/A	N/A	N/A	N/A	N/A	N/A	N/A	N/A	N/A	N/A	N/A	N/A	N/A	N/A	0	N/A	N/A	N/A	N/A	N/A	N/A	N/A	N/A	N/A	N/A	N/A	N/A	N/A	N/A	N/A
LEG1928	Šv1-A9d	N/A	GAC	1	Šventoji 1			C	Lithuania	21.09	56.02	Charred deposit	external	0	N/A	N/A	N/A	N/A	0	N/A	N/A	N/A	N/A	N/A	N/A	N/A	N/A	N/A	N/A	N/A	N/A	N/A	N/A	0	N/A	N/A	N/A	N/A	N/A	N/A	N/A	N/A	N/A	N/A	N/A	N/A	N/A	N/A	N/A
LEG1930	Šv1-B8c+A7c	N/A	GAC	1	Šventoji 1			C	Lithuania	21.09	56.02	Charred deposit	internal	0	N/A	N/A	N/A	N/A	0	N/A	N/A	N/A	N/A	N/A	N/A	N/A	N/A	N/A	N/A	N/A	N/A	N/A	N/A	0	N/A	N/A	N/A	N/A	N/A	N/A	N/A	N/A	N/A	N/A	N/A	N/A	N/A	N/A	N/A
LEG1931	Šv1-EM2070:114	N/A	Hybrid Ware	1	Šventoji 1			C	Lithuania	21.09	56.02	Charred deposit	internal	0	N/A	N/A	N/A	N/A	0	N/A	N/A	N/A	N/A	N/A	N/A	N/A	N/A	N/A	N/A	N/A	N/A	N/A	N/A	0	N/A	N/A	N/A	N/A	N/A	N/A	N/A	N/A	N/A	N/A	N/A	N/A	N/A	N/A	N/A
LEG1932	EM2135:141	N/A	GAC	1	Šventoji 2			C	Lithuania	21.1	56	Charred deposit	external	0	N/A	N/A	N/A	N/A	0	N/A	N/A	N/A	N/A	N/A	N/A	N/A	N/A	N/A	N/A	N/A	N/A	N/A	N/A	0	N/A	N/A	N/A	N/A	N/A	N/A	N/A	N/A	N/A	N/A	N/A	N/A	N/A	N/A	N/A
LEG1933	Šv2-2yA(1)	N/A	GAC	1	Šventoji 2			C	Lithuania	21.1	56	Charred deposit	external	0	N/A	N/A	N/A	N/A	0	N/A	N/A	N/A	N/A	N/A	N/A	N/A	N/A	N/A	N/A	N/A	N/A	N/A	N/A	0	N/A	N/A	N/A	N/A	N/A	N/A	N/A	N/A	N/A	N/A	N/A	N/A	N/A	N/A	N/A
LEG1934	Šv2-2yA(2)	N/A	GAC	1	Šventoji 2			C	Lithuania	21.1	56	Charred deposit	external	0	N/A	N/A	N/A	N/A	0	N/A	N/A	N/A	N/A	N/A	N/A	N/A	N/A	N/A	N/A	N/A	N/A	N/A	N/A	0	N/A	N/A	N/A	N/A	N/A	N/A	N/A	N/A	N/A	N/A	N/A	N/A	N/A	N/A	N/A
LEG1935	Šv2-A3a	N/A	GAC	1	Šventoji 2			C	Lithuania	21.1	56	Charred deposit	external	0	N/A	N/A	N/A	N/A	0	N/A	N/A	N/A	N/A	N/A	N/A	N/A	N/A	N/A	N/A	N/A	N/A	N/A	N/A	0	N/A	N/A	N/A	N/A	N/A	N/A	N/A	N/A	N/A	N/A	N/A	N/A	N/A	N/A	N/A
LEG1936	Šv2-EM2135:39	N/A	GAC	1	Šventoji 2			C	Lithuania	21.1	56	Charred deposit	internal	0	N/A	N/A	N/A	N/A	0	N/A	N/A	N/A	N/A	N/A	N/A	N/A	N/A	N/A	N/A	N/A	N/A	N/A	N/A	0	N/A	N/A	N/A	N/A	N/A	N/A	N/A	N/A	N/A	N/A	N/A	N/A	N/A	N/A	N/A
LEG1939	179	N/A	Porous	0	Šventoji 3			C	Lithuania	21.1	56	Charred deposit	internal	0	N/A	N/A	N/A	N/A	0	N/A	N/A	N/A	N/A	N/A	N/A	N/A	N/A	N/A	N/A	N/A	N/A	N/A	N/A	0	N/A	N/A	N/A	N/A	N/A	N/A	N/A	N/A	N/A	N/A	N/A	N/A	N/A	N/A	N/A
LEG1940	18 (08.16)	N/A	Porous	0	Šventoji 3			C	Lithuania	21.1	56	Charred deposit	external	0	N/A	N/A	N/A	N/A	0	N/A	N/A	N/A	N/A	N/A	N/A	N/A	N/A	N/A	N/A	N/A	N/A	N/A	N/A	0	N/A	N/A	N/A	N/A	N/A	N/A	N/A	N/A	N/A	N/A	N/A	N/A	N/A	N/A	N/A
LEG1941	246 (09.13)	N/A	Porous	0	Šventoji 3			C	Lithuania	21.1	56	Charred deposit	internal	0	N/A	N/A	N/A	N/A	0	N/A	N/A	N/A	N/A	N/A	N/A	N/A	N/A	N/A	N/A	N/A	N/A	N/A	N/A	0	N/A	N/A	N/A	N/A	N/A	N/A	N/A	N/A	N/A	N/A	N/A	N/A	N/A	N/A	N/A
LEG1942	35 (08.17)	N/A	Porous	0	Šventoji 3			C	Lithuania	21.1	56	Charred deposit	internal	0	N/A	N/A	N/A	N/A	0	N/A	N/A	N/A	N/A	N/A	N/A	N/A	N/A	N/A	N/A	N/A	N/A	N/A	N/A	0	N/A	N/A	N/A	N/A	N/A	N/A	N/A	N/A	N/A	N/A	N/A	N/A	N/A	N/A	N/A
LEG1943	ASAS 114 (08.)	N/A	Porous/Narva	0	Šventoji 3			C	Lithuania	21.1	56	Charred deposit	external	0	N/A	N/A	N/A	N/A	0	N/A	N/A	N/A	N/A	N/A	N/A	N/A	N/A	N/A	N/A	N/A	N/A	N/A	N/A	0	N/A	N/A	N/A	N/A	N/A	N/A	N/A	N/A	N/A	N/A	N/A	N/A	N/A	N/A	N/A
LEG1946	2	N/A	GAC	1	Šventoji 4			C	Lithuania	21.08	56.01	Charred deposit	internal	0	N/A	N/A	N/A	N/A	0	N/A	N/A	N/A	N/A	N/A	N/A	N/A	N/A	N/A	N/A	N/A	N/A	N/A	N/A	0	N/A	N/A	N/A	N/A	N/A	N/A	N/A	N/A	N/A	N/A	N/A	N/A	N/A	N/A	N/A
LEG1948	34	N/A	Porous/Narva	0	Šventoji 4			C	Lithuania	21.08	56.01	Charred deposit	external	0	N/A	N/A	N/A	N/A	0	N/A	N/A	N/A	N/A	N/A	N/A	N/A	N/A	N/A	N/A	N/A	N/A	N/A	N/A	0	N/A	N/A	N/A	N/A	N/A	N/A	N/A	N/A	N/A	N/A	N/A	N/A	N/A	N/A	N/A
LEG1949	111	N/A	Porous	0	Šventoji 4			C	Lithuania	21.08	56.01	Charred deposit	internal	0	N/A	N/A	N/A	N/A	0	N/A	N/A	N/A	N/A	N/A	N/A	N/A	N/A	N/A	N/A	N/A	N/A	N/A	N/A	0	N/A	N/A	N/A	N/A	N/A	N/A	N/A	N/A	N/A	N/A	N/A	N/A	N/A	N/A	N/A
LEG1950	333	N/A	Porous	0	Šventoji 4			C	Lithuania	21.08	56.01	Charred deposit	internal	0	N/A	N/A	N/A	N/A	0	N/A	N/A	N/A	N/A	N/A	N/A	N/A	N/A	N/A	N/A	N/A	N/A	N/A	N/A	0	N/A	N/A	N/A	N/A	N/A	N/A	N/A	N/A	N/A	N/A	N/A	N/A	N/A	N/A	N/A
LEG1951	530	N/A	Porous	0	Šventoji 4			C	Lithuania	21.08	56.01	Charred deposit	internal	0	N/A	N/A	N/A	N/A	0	N/A	N/A	N/A	N/A	N/A	N/A	N/A	N/A	N/A	N/A	N/A	N/A	N/A	N/A	0	N/A	N/A	N/A	N/A	N/A	N/A	N/A	N/A	N/A	N/A	N/A	N/A	N/A	N/A	N/A
LEG1954	1234	N/A	GAC	1	Šventoji 4			C	Lithuania	21.08	56.01	Charred deposit	internal	0	N/A	N/A	N/A	N/A	0	N/A	N/A	N/A	N/A	N/A	N/A	N/A	N/A	N/A	N/A	N/A	N/A	N/A	N/A	0	N/A	N/A	N/A	N/A	N/A	N/A	N/A	N/A	N/A	N/A	N/A	N/A	N/A	N/A	N/A
LEG1955	1398	N/A	GAC	1	Šventoji 4			C	Lithuania	21.08	56.01	Charred deposit	internal	0	N/A	N/A	N/A	N/A	0	N/A	N/A	N/A	N/A	N/A	N/A	N/A	N/A	N/A	N/A	N/A	N/A	N/A	N/A	0	N/A	N/A	N/A	N/A	N/A	N/A	N/A	N/A	N/A	N/A	N/A	N/A	N/A	N/A	N/A
LEG1956	1677	N/A	Porous	0	Šventoji 4			C	Lithuania	21.08	56.01	Charred deposit	internal	0	N/A	N/A	N/A	N/A	0	N/A	N/A	N/A	N/A	N/A	N/A	N/A	N/A	N/A	N/A	N/A	N/A	N/A	N/A	0	N/A	N/A	N/A	N/A	N/A	N/A	N/A	N/A	N/A	N/A	N/A	N/A	N/A	N/A	N/A
LEG1957	1413(09.14)	N/A	GAC	1	Šventoji 4			C	Lithuania	21.08	56.01	Charred deposit	external	0	N/A	N/A	N/A	N/A	0	N/A	N/A	N/A	N/A	N/A	N/A	N/A	N/A	N/A	N/A	N/A	N/A	N/A	N/A	0	N/A	N/A	N/A	N/A	N/A	N/A	N/A	N/A	N/A	N/A	N/A	N/A	N/A	N/A	N/A
LEG1958	1436 (09.14)	N/A	Porous/Narva	0	Šventoji 4			C	Lithuania	21.08	56.01	Charred deposit	internal	0	N/A	N/A	N/A	N/A	0	N/A	N/A	N/A	N/A	N/A	N/A	N/A	N/A	N/A	N/A	N/A	N/A	N/A	N/A	0	N/A	N/A	N/A	N/A	N/A	N/A	N/A	N/A	N/A	N/A	N/A	N/A	N/A	N/A	N/A
LEG1959	44/1	N/A	Porous	0	Šventoji 4			C	Lithuania	21.08	56.01	Charred deposit	internal	0	N/A	N/A	N/A	N/A	0	N/A	N/A	N/A	N/A	N/A	N/A	N/A	N/A	N/A	N/A	N/A	N/A	N/A	N/A	0	N/A	N/A	N/A	N/A	N/A	N/A	N/A	N/A	N/A	N/A	N/A	N/A	N/A	N/A	N/A
LEG1963	Šv4-2006-EM2136:825	N/A	GAC	1	Šventoji 4			C	Lithuania	21.08	56.01	Charred deposit	internal	0	N/A	N/A	N/A	N/A	0	N/A	N/A	N/A	N/A	N/A	N/A	N/A	N/A	N/A	N/A	N/A	N/A	N/A	N/A	0	N/A	N/A	N/A	N/A	N/A	N/A	N/A	N/A	N/A	N/A	N/A	N/A	N/A	N/A	N/A
LEG1964	Šv4-2006-S325/1	N/A	GAC	1	Šventoji 4			C	Lithuania	21.08	56.01	Charred deposit	internal	0	N/A	N/A	N/A	N/A	0	N/A	N/A	N/A	N/A	N/A	N/A	N/A	N/A	N/A	N/A	N/A	N/A	N/A	N/A	0	N/A	N/A	N/A	N/A	N/A	N/A	N/A	N/A	N/A	N/A	N/A	N/A	N/A	N/A	N/A
LEG1965	Šv4-2006-S329/3	N/A	GAC	1	Šventoji 4			C	Lithuania	21.08	56.01	Charred deposit	internal	0	N/A	N/A	N/A	N/A	0	N/A	N/A	N/A	N/A	N/A	N/A	N/A	N/A	N/A	N/A	N/A	N/A	N/A	N/A	0	N/A	N/A	N/A	N/A	N/A	N/A	N/A	N/A	N/A	N/A	N/A	N/A	N/A	N/A	N/A
LEG1966	Šv4-2014-1010	N/A	GAC	1	Šventoji 4			C	Lithuania	21.08	56.01	Charred deposit	internal	0	N/A	N/A	N/A	N/A	0	N/A	N/A	N/A	N/A	N/A	N/A	N/A	N/A	N/A	N/A	N/A	N/A	N/A	N/A	0	N/A	N/A	N/A	N/A	N/A	N/A	N/A	N/A	N/A	N/A	N/A	N/A	N/A	N/A	N/A
LEG1968	Šv4-2014-1058	N/A	GAC	1	Šventoji 4			C	Lithuania	21.08	56.01	Charred deposit	external	0	N/A	N/A	N/A	N/A	0	N/A	N/A	N/A	N/A	N/A	N/A	N/A	N/A	N/A	N/A	N/A	N/A	N/A	N/A	0	N/A	N/A	N/A	N/A	N/A	N/A	N/A	N/A	N/A	N/A	N/A	N/A	N/A	N/A	N/A
LEG1970	Šv4-XVIII-31v+ž-FD	N/A	GAC	1	Šventoji 4			C	Lithuania	21.08	56.01	Charred deposit	internal	0	N/A	N/A	N/A	N/A	0	N/A	N/A	N/A	N/A	N/A	N/A	N/A	N/A	N/A	N/A	N/A	N/A	N/A	N/A	0	N/A	N/A	N/A	N/A	N/A	N/A	N/A	N/A	N/A	N/A	N/A	N/A	N/A	N/A	N/A
LEG1971	Šv4-XVIII-31v+ž-ST	N/A	GAC	1	Šventoji 4			C	Lithuania	21.08	56.01	Charred deposit	external	0	N/A	N/A	N/A	N/A	0	N/A	N/A	N/A	N/A	N/A	N/A	N/A	N/A	N/A	N/A	N/A	N/A	N/A	N/A	0	N/A	N/A	N/A	N/A	N/A	N/A	N/A	N/A	N/A	N/A	N/A	N/A	N/A	N/A	N/A
LEG1972	EM2138:1410	N/A	Porous	0	Šventoji 6			C	Lithuania	21.1	56	Charred deposit	external	0	N/A	N/A	N/A	N/A	0	N/A	N/A	N/A	N/A	N/A	N/A	N/A	N/A	N/A	N/A	N/A	N/A	N/A	N/A	0	N/A	N/A	N/A	N/A	N/A	N/A	N/A	N/A	N/A	N/A	N/A	N/A	N/A	N/A	N/A
LEG1974	Šv6-16i	N/A	GAC	1	Šventoji 6			C	Lithuania	21.1	56	Charred deposit	external	0	N/A	N/A	N/A	N/A	0	N/A	N/A	N/A	N/A	N/A	N/A	N/A	N/A	N/A	N/A	N/A	N/A	N/A	N/A	0	N/A	N/A	N/A	N/A	N/A	N/A	N/A	N/A	N/A	N/A	N/A	N/A	N/A	N/A	N/A
LEG1975	Šv6-42j	N/A	GAC	1	Šventoji 6			C	Lithuania	21.1	56	Charred deposit	internal	0	N/A	N/A	N/A	N/A	0	N/A	N/A	N/A	N/A	N/A	N/A	N/A	N/A	N/A	N/A	N/A	N/A	N/A	N/A	0	N/A	N/A	N/A	N/A	N/A	N/A	N/A	N/A	N/A	N/A	N/A	N/A	N/A	N/A	N/A
LEG1976	Šv6-51j	N/A	GAC	1	Šventoji 6			C	Lithuania	21.1	56	Charred deposit	internal	0	N/A	N/A	N/A	N/A	0	N/A	N/A	N/A	N/A	N/A	N/A	N/A	N/A	N/A	N/A	N/A	N/A	N/A	N/A	0	N/A	N/A	N/A	N/A	N/A	N/A	N/A	N/A	N/A	N/A	N/A	N/A	N/A	N/A	N/A
LEG1997	T151fa+b	N/A	EBK	0	Timmendorf-Nordmole			B	Germany	11.37	53.99	Charred deposit	internal	0	N/A	N/A	N/A	N/A	0	N/A	N/A	N/A	N/A	N/A	N/A	N/A	N/A	N/A	N/A	N/A	N/A	N/A	N/A	0	N/A	N/A	N/A	N/A	N/A	N/A	N/A	N/A	N/A	N/A	N/A	N/A	N/A	N/A	N/A
LEG1998	T850fa+b	N/A	EBK	0	Timmendorf-Nordmole			B	Germany	11.37	53.99	Charred deposit	internal	0	N/A	N/A	N/A	N/A	0	N/A	N/A	N/A	N/A	N/A	N/A	N/A	N/A	N/A	N/A	N/A	N/A	N/A	N/A	0	N/A	N/A	N/A	N/A	N/A	N/A	N/A	N/A	N/A	N/A	N/A	N/A	N/A	N/A	N/A
LEG2179	KE130fa+b	N/A	TRB	1	Wangels LA 505			B	Germany	10.77	54.27	Charred deposit	internal	0	N/A	N/A	N/A	N/A	0	N/A	N/A	N/A	N/A	N/A	N/A	N/A	N/A	N/A	N/A	N/A	N/A	N/A	N/A	0	N/A	N/A	N/A	N/A	N/A	N/A	N/A	N/A	N/A	N/A	N/A	N/A	N/A	N/A	N/A
LEG2182	KE331sa+b	N/A	TRB	1	Wangels LA 505			B	Germany	10.77	54.27	Charred deposit	external	0	N/A	N/A	N/A	N/A	0	N/A	N/A	N/A	N/A	N/A	N/A	N/A	N/A	N/A	N/A	N/A	N/A	N/A	N/A	0	N/A	N/A	N/A	N/A	N/A	N/A	N/A	N/A	N/A	N/A	N/A	N/A	N/A	N/A	N/A
LEG2189	KE394sa+b	N/A	TRB	1	Wangels LA 505			B	Germany	10.77	54.27	Charred deposit	external	0	N/A	N/A	N/A	N/A	0	N/A	N/A	N/A	N/A	N/A	N/A	N/A	N/A	N/A	N/A	N/A	N/A	N/A	N/A	0	N/A	N/A	N/A	N/A	N/A	N/A	N/A	N/A	N/A	N/A	N/A	N/A	N/A	N/A	N/A
LEG2192	KE485fa+b	N/A	TRB	1	Wangels LA 505			B	Germany	10.77	54.27	Charred deposit	internal	0	N/A	N/A	N/A	N/A	0	N/A	N/A	N/A	N/A	N/A	N/A	N/A	N/A	N/A	N/A	N/A	N/A	N/A	N/A	0	N/A	N/A	N/A	N/A	N/A	N/A	N/A	N/A	N/A	N/A	N/A	N/A	N/A	N/A	N/A
LEG2244	Zm1-J5	N/A	Hybrid Ware	1	Žemaitiškė 1			C	Lithuania	26.1	55.3	Charred deposit	internal	0	N/A	N/A	N/A	N/A	0	N/A	N/A	N/A	N/A	N/A	N/A	N/A	N/A	N/A	N/A	N/A	N/A	N/A	N/A	0	N/A	N/A	N/A	N/A	N/A	N/A	N/A	N/A	N/A	N/A	N/A	N/A	N/A	N/A	N/A
LEG2245	Zm1-K4	N/A	Hybrid Ware	1	Žemaitiškė 1			C	Lithuania	26.1	55.3	Charred deposit	internal	0	N/A	N/A	N/A	N/A	0	N/A	N/A	N/A	N/A	N/A	N/A	N/A	N/A	N/A	N/A	N/A	N/A	N/A	N/A	0	N/A	N/A	N/A	N/A	N/A	N/A	N/A	N/A	N/A	N/A	N/A	N/A	N/A	N/A	N/A
LEG2246	Zm1-O3	N/A	Hybrid Ware	1	Žemaitiškė 1			C	Lithuania	26.1	55.3	Charred deposit	internal	0	N/A	N/A	N/A	N/A	0	N/A	N/A	N/A	N/A	N/A	N/A	N/A	N/A	N/A	N/A	N/A	N/A	N/A	N/A	0	N/A	N/A	N/A	N/A	N/A	N/A	N/A	N/A	N/A	N/A	N/A	N/A	N/A	N/A	N/A
LEG2247	Zm1-P7	N/A	Hybrid Ware	1	Žemaitiškė 1			C	Lithuania	26.1	55.3	Charred deposit	internal	0	N/A	N/A	N/A	N/A	0	N/A	N/A	N/A	N/A	N/A	N/A	N/A	N/A	N/A	N/A	N/A	N/A	N/A	N/A	0	N/A	N/A	N/A	N/A	N/A	N/A	N/A	N/A	N/A	N/A	N/A	N/A	N/A	N/A	N/A
LEG2248	J31; EM2430:513	N/A	Textile-like impressed	0	Žemaitiškė 2			C	Lithuania	26.1	55.3	Charred deposit	internal	0	N/A	N/A	N/A	N/A	0	N/A	N/A	N/A	N/A	N/A	N/A	N/A	N/A	N/A	N/A	N/A	N/A	N/A	N/A	0	N/A	N/A	N/A	N/A	N/A	N/A	N/A	N/A	N/A	N/A	N/A	N/A	N/A	N/A	N/A
LEG2249	Zm2-N32	N/A	N/A	0	Žemaitiškė 2			C	Lithuania	26.1	55.3	Charred deposit	internal	0	N/A	N/A	N/A	N/A	0	N/A	N/A	N/A	N/A	N/A	N/A	N/A	N/A	N/A	N/A	N/A	N/A	N/A	N/A	0	N/A	N/A	N/A	N/A	N/A	N/A	N/A	N/A	N/A	N/A	N/A	N/A	N/A	N/A	N/A
LEG2250	K21	N/A	Textile-like impressed	0	Žemaitiškė 3			C	Lithuania	26.1	55.3	Charred deposit	internal	0	N/A	N/A	N/A	N/A	0	N/A	N/A	N/A	N/A	N/A	N/A	N/A	N/A	N/A	N/A	N/A	N/A	N/A	N/A	0	N/A	N/A	N/A	N/A	N/A	N/A	N/A	N/A	N/A	N/A	N/A	N/A	N/A	N/A	N/A
LEG2251	Zm3-84L37	N/A	Hybrid Ware	1	Žemaitiškė 3			C	Lithuania	26.1	55.3	Charred deposit	external	0	N/A	N/A	N/A	N/A	0	N/A	N/A	N/A	N/A	N/A	N/A	N/A	N/A	N/A	N/A	N/A	N/A	N/A	N/A	0	N/A	N/A	N/A	N/A	N/A	N/A	N/A	N/A	N/A	N/A	N/A	N/A	N/A	N/A	N/A
LEG2309	1 (2/12/74/6)	N/A	SWB	1	Bazel Sluis			A	Belgium	4.32	51.14	Charred deposit	internal	0	N/A	N/A	N/A	N/A	0	N/A	N/A	N/A	N/A	N/A	N/A	N/A	N/A	N/A	N/A	N/A	N/A	N/A	N/A	0	N/A	N/A	N/A	N/A	N/A	N/A	N/A	N/A	N/A	N/A	N/A	N/A	N/A	N/A	N/A
LEG2311	2 (2/12/52/8)	N/A	SWB	1	Bazel Sluis			A	Belgium	4.32	51.14	Charred deposit	internal	0	N/A	N/A	N/A	N/A	0	N/A	N/A	N/A	N/A	N/A	N/A	N/A	N/A	N/A	N/A	N/A	N/A	N/A	N/A	0	N/A	N/A	N/A	N/A	N/A	N/A	N/A	N/A	N/A	N/A	N/A	N/A	N/A	N/A	N/A
LEG2313	3 (2/12/62/7)	N/A	SWB	1	Bazel Sluis			A	Belgium	4.32	51.14	Charred deposit	internal	0	N/A	N/A	N/A	N/A	0	N/A	N/A	N/A	N/A	N/A	N/A	N/A	N/A	N/A	N/A	N/A	N/A	N/A	N/A	0	N/A	N/A	N/A	N/A	N/A	N/A	N/A	N/A	N/A	N/A	N/A	N/A	N/A	N/A	N/A
LEG2315	4 (2/12/74/7)	N/A	SWB	1	Bazel Sluis			A	Belgium	4.32	51.14	Charred deposit	internal	0	N/A	N/A	N/A	N/A	0	N/A	N/A	N/A	N/A	N/A	N/A	N/A	N/A	N/A	N/A	N/A	N/A	N/A	N/A	0	N/A	N/A	N/A	N/A	N/A	N/A	N/A	N/A	N/A	N/A	N/A	N/A	N/A	N/A	N/A
LEG2317	5 (2/3)	N/A	SWB	1	Bazel Sluis			A	Belgium	4.32	51.14	Charred deposit	internal	0	N/A	N/A	N/A	N/A	0	N/A	N/A	N/A	N/A	N/A	N/A	N/A	N/A	N/A	N/A	N/A	N/A	N/A	N/A	0	N/A	N/A	N/A	N/A	N/A	N/A	N/A	N/A	N/A	N/A	N/A	N/A	N/A	N/A	N/A
LEG2319	6 (2/12/74/6)	N/A	SWB	1	Bazel Sluis			A	Belgium	4.32	51.14	Charred deposit	internal	0	N/A	N/A	N/A	N/A	0	N/A	N/A	N/A	N/A	N/A	N/A	N/A	N/A	N/A	N/A	N/A	N/A	N/A	N/A	0	N/A	N/A	N/A	N/A	N/A	N/A	N/A	N/A	N/A	N/A	N/A	N/A	N/A	N/A	N/A
LEG2321	7 (2/3)	N/A	SWB	1	Bazel Sluis			A	Belgium	4.32	51.14	Charred deposit	internal	0	N/A	N/A	N/A	N/A	0	N/A	N/A	N/A	N/A	N/A	N/A	N/A	N/A	N/A	N/A	N/A	N/A	N/A	N/A	0	N/A	N/A	N/A	N/A	N/A	N/A	N/A	N/A	N/A	N/A	N/A	N/A	N/A	N/A	N/A
LEG2323	8 (2471)	N/A	SWB	1	Bazel Sluis			A	Belgium	4.32	51.14	Charred deposit	internal	0	N/A	N/A	N/A	N/A	0	N/A	N/A	N/A	N/A	N/A	N/A	N/A	N/A	N/A	N/A	N/A	N/A	N/A	N/A	0	N/A	N/A	N/A	N/A	N/A	N/A	N/A	N/A	N/A	N/A	N/A	N/A	N/A	N/A	N/A
LEG2324	DO102	N/A	SWB	1	Doel ‘Deurganckdok’			A	Belgium	4.21	51.27	Charred deposit	N/A	0	N/A	N/A	N/A	N/A	0	N/A	N/A	N/A	N/A	N/A	N/A	N/A	N/A	N/A	N/A	N/A	N/A	N/A	N/A	0	N/A	N/A	N/A	N/A	N/A	N/A	N/A	N/A	N/A	N/A	N/A	N/A	N/A	N/A	N/A
LEG2325	DO132	N/A	SWB	1	Doel ‘Deurganckdok’			A	Belgium	4.21	51.27	Charred deposit	N/A	0	N/A	N/A	N/A	N/A	0	N/A	N/A	N/A	N/A	N/A	N/A	N/A	N/A	N/A	N/A	N/A	N/A	N/A	N/A	0	N/A	N/A	N/A	N/A	N/A	N/A	N/A	N/A	N/A	N/A	N/A	N/A	N/A	N/A	N/A
LEG2326	DO129	N/A	SWB	1	Doel ‘Deurganckdok’			A	Belgium	4.21	51.27	Charred deposit	N/A	0	N/A	N/A	N/A	N/A	0	N/A	N/A	N/A	N/A	N/A	N/A	N/A	N/A	N/A	N/A	N/A	N/A	N/A	N/A	0	N/A	N/A	N/A	N/A	N/A	N/A	N/A	N/A	N/A	N/A	N/A	N/A	N/A	N/A	N/A
LEG2327	DO248	N/A	SWB	1	Doel ‘Deurganckdok’			A	Belgium	4.21	51.27	Charred deposit	N/A	0	N/A	N/A	N/A	N/A	0	N/A	N/A	N/A	N/A	N/A	N/A	N/A	N/A	N/A	N/A	N/A	N/A	N/A	N/A	0	N/A	N/A	N/A	N/A	N/A	N/A	N/A	N/A	N/A	N/A	N/A	N/A	N/A	N/A	N/A
LEG2328	DO90	N/A	SWB	1	Doel ‘Deurganckdok’			A	Belgium	4.21	51.27	Charred deposit	N/A	0	N/A	N/A	N/A	N/A	0	N/A	N/A	N/A	N/A	N/A	N/A	N/A	N/A	N/A	N/A	N/A	N/A	N/A	N/A	0	N/A	N/A	N/A	N/A	N/A	N/A	N/A	N/A	N/A	N/A	N/A	N/A	N/A	N/A	N/A
LEG2329	DO550	N/A	SWB	1	Doel ‘Deurganckdok’			A	Belgium	4.21	51.27	Charred deposit	N/A	0	N/A	N/A	N/A	N/A	0	N/A	N/A	N/A	N/A	N/A	N/A	N/A	N/A	N/A	N/A	N/A	N/A	N/A	N/A	0	N/A	N/A	N/A	N/A	N/A	N/A	N/A	N/A	N/A	N/A	N/A	N/A	N/A	N/A	N/A
LEG2330	DO266	N/A	SWB	1	Doel ‘Deurganckdok’			A	Belgium	4.21	51.27	Charred deposit	N/A	0	N/A	N/A	N/A	N/A	0	N/A	N/A	N/A	N/A	N/A	N/A	N/A	N/A	N/A	N/A	N/A	N/A	N/A	N/A	0	N/A	N/A	N/A	N/A	N/A	N/A	N/A	N/A	N/A	N/A	N/A	N/A	N/A	N/A	N/A
LEG2331	DO86	N/A	SWB	1	Doel ‘Deurganckdok’			A	Belgium	4.21	51.27	Charred deposit	N/A	0	N/A	N/A	N/A	N/A	0	N/A	N/A	N/A	N/A	N/A	N/A	N/A	N/A	N/A	N/A	N/A	N/A	N/A	N/A	0	N/A	N/A	N/A	N/A	N/A	N/A	N/A	N/A	N/A	N/A	N/A	N/A	N/A	N/A	N/A
LEG2332	W24/72	N/A	SWB	1	Doel ‘Deurganckdok’			A	Belgium	4.21	51.27	Charred deposit	N/A	0	N/A	N/A	N/A	N/A	0	N/A	N/A	N/A	N/A	N/A	N/A	N/A	N/A	N/A	N/A	N/A	N/A	N/A	N/A	0	N/A	N/A	N/A	N/A	N/A	N/A	N/A	N/A	N/A	N/A	N/A	N/A	N/A	N/A	N/A
LEG2333	J/L1	N/A	SWB	1	Doel ‘Deurganckdok’			A	Belgium	4.21	51.27	Charred deposit	N/A	0	N/A	N/A	N/A	N/A	0	N/A	N/A	N/A	N/A	N/A	N/A	N/A	N/A	N/A	N/A	N/A	N/A	N/A	N/A	0	N/A	N/A	N/A	N/A	N/A	N/A	N/A	N/A	N/A	N/A	N/A	N/A	N/A	N/A	N/A
LEG2334	DO1180	N/A	Michelsberg	1	Doel ‘Deurganckdok’			A	Belgium	4.21	51.27	Charred deposit	N/A	0	N/A	N/A	N/A	N/A	0	N/A	N/A	N/A	N/A	N/A	N/A	N/A	N/A	N/A	N/A	N/A	N/A	N/A	N/A	0	N/A	N/A	N/A	N/A	N/A	N/A	N/A	N/A	N/A	N/A	N/A	N/A	N/A	N/A	N/A
LEG2335	DO1135	N/A	Michelsberg	1	Doel ‘Deurganckdok’			A	Belgium	4.21	51.27	Charred deposit	N/A	0	N/A	N/A	N/A	N/A	0	N/A	N/A	N/A	N/A	N/A	N/A	N/A	N/A	N/A	N/A	N/A	N/A	N/A	N/A	0	N/A	N/A	N/A	N/A	N/A	N/A	N/A	N/A	N/A	N/A	N/A	N/A	N/A	N/A	N/A
[truncated: 16 more columns]

## Sheet: References
References
Courel et al. 2020	Courel, B., Robson, H.K., Lucquin, A., Dolbunova, E., Oras, E., Adamczak, K., Andersen, S.H., Astrup, P.M., Charniauski, M., Czekaj-Zastawny, A., Ezepenko, I., Hartz, S., Kabaciński, J., Kotula, A., Kukawka, S., Loze, I., Mazurkevich, A., Piezonka, H., Piličiauskas, G., Sørensen, S.A., Talbot, H.M., Tkachou, A., Tkachova, M., Wawrusiewicz, A., Meadows, J., Heron, C.P., Craig, O.E., 2020. Organic …
Craig et al. 2007	Craig, O.E., Forster, M., Andersen, S.H., Koch, E., Crombé, P., Milner, N.J., Stern, B., Bailey, G.N., Heron, C.P., 2007. Molecular and isotopic demonstration of the processing of aquatic products in Northern European prehistoric pottery. Archaeometry 49, 135–152.
Craig et al. 2011	Craig, O.E., Steele, V.J., Fischer, A., Hartz, S., Andersen, S.H., Donohoe, P., Glykou, A., Saul, H., Jones, D.M., Koch, E., Heron, C.P., 2011. Ancient lipids reveal continuity in culinary practices across the transition to agriculture in Northern Europe. Proceedings of the National Academy of Sciences 108, 17910–17915.
Cramp et al. 2014	Cramp, L.J.E., Evershed, R.P., Lavento, M., Halinen, P., Mannermaa, K., Oinonen, M., Kettunen, J., Perola, M., Onkamo, P., Heyd, V., 2014. Neolithic dairy farming at the extreme of agriculture in northern Europe. Proc. Biol. Sci. 281, 20140819.
Cramp et al. 2019	Cramp, L.J.E., Król, D., Rutter, M., Heyd, V., Pospieszny, Ł., 2019. Analiza pozostałości organicznych w ceramice kultury rzucewskiej z Rzucewa. Pomorania Antiqua Tom XXVIII, s. 245–259.
Cubas et al. 2020	Cubas, M., Lucquin, A., Robson, H.K., Colonese, A.C., Arias, P., Aubry, B., Billard, C., Jan, D., Diniz, M., Fernandes, R., Fábregas Valcarce, R., Germain-Vallée, C., Juhel, L., de Lombera-Hermida, A., Marcigny, C., Mazet, S., Marchand, G., Neves, C., Ontañón-Peredo, R., Rodríguez-Álvarez, X.P., Simões, T., Zilhão, J., Craig, O.E., 2020. Latitudinal gradient in dairy production with the introduct…
Demirci et al. 2020	Demirci, Ö., Lucquin, A., Craig, O.E., Raemaekers, D.C.M., 2020. First lipid residue analysis of Early Neolithic pottery from Swifterbant (the Netherlands, ca. 4300–4000 BC). Archaeol. Anthropol. Sci. 12, 105.
[truncated: 34 more rows]

## Sheet: Metadata
Field	Description	Data type	Units
Database Individual number	Primary key	VARCHAR
Samples code	Sample code identification	VARCHAR
[truncated: 64 more rows]
