# Supplementary material for: The impact of farming on prehistoric culinary practices throughout Northern Europe
Source: Proc Natl Acad Sci U S A. 2023 Oct 16;120(43):e2310138120. doi: 10.1073/pnas.2310138120 (PMC10614617; doi:10.1073/pnas.2310138120)
Supplement: Supplementary file 3 — Dataset S02 (XLSX) [file pnas.2310138120.sd02.xlsx]

## Sheet: Dataset
Site	Latitude	Longitude	Millenium	samples number	Dairy (number)	Dairy (%)	Culture	References
Abora I	56.922	26.865	3	20	1	5	Porous/CWC	this study, Piličiauskas et al 2020
Akali	58.4	27.2	3	5	0	0	CWC	this study
Akali	58.4	27.2	4	7	0	0	CBW	this study
Akali	58.4	27.2	5	5	0	0	Narva	Oras et al 2017, Courel et al 2020, Dolbunova et al 2022
Åkonge	55.5824	11.5477	4	15	7	46.6667	TRB	Cubas et al. 2020
Åkonge	55.5824	11.5477	5	8	3	37.5	EBK	Robson 2015
Alksnynė 3	55.6	21.1	3	4	0	0	CWC	Robson et al 2019
Altscherbitz	51.392	12.233	5	1	0	0	SBK	Evershed et al 2022
Altscherbitz	51.392	12.233	6	24	2	8.33333	LBK	Evershed et al 2022
Asaviec 4	54.9133	29.5545	5	2	0	0	Narva	Courel et al 2020; Dolbunova et al 2022
Aurebettjødno XVII	59.6	5.2	4	11	0	0	TRB	this study
Baabe 2	54.36	13.705	4	57	16	28.0702	TRB	Evershed et al 2022
Baabe 2	54.36	13.705	5	1	1	100	Ertebolle	Evershed et al 2022
Biarešča 4	54.7988	28.6034	5	4	1	25	Narva	Courel et al 2020; Dolbunova et al 2022
Bischoffsheim “AFUA du stade”	48.4878	7.4903	6	67	5	7.46269	LBK	Casanova et al 2022
Bodzia	52.703	18.888	5	36	0	0	LBK	Evershed et al 2022
Bodzia	52.703	18.888	6	23	10	43.4783	LBK	Evershed et al 2022
Bozejewice	52.689	18.243	6	28	5	17.8571	LBK	Evershed et al 2022
Brandwijk	51.89	4.81	5	14	1	7.14286	SWB	Demirci et al 2021
Brańsk, site 22	52.7394	22.8675	5	1	0	0	Neman	Courel et al 2020; Dolbunova et al 2022
Brodau	51.2	12.3	6	3	3	100	LBK	Salque et al. 2012
Brunn 17	53.671	13.371	4	1	1	100	TRB	Evershed et al 2022
Brześć Kujawski site 3	52.605	18.8981	6	1	1	100	LBK	Salque et al. 2013
Brzezin 7	53.183	14.9	6	7	3	42.8571	LBK	Evershed et al 2022
Bucy-le-Long	49.389	3.385	5	12	7	58.3333	VSG	Evershed et al 2022
Bylany	49.94	15.24	6	73	3	4.10959	LBK	Matlova et al. 2017, Brychova et al. 2020
Chabsko 24	52.633	17.933	5	4	2	50	LBK	Evershed et al 2022
Colmar “Route de Rouffach”	48.0616	7.3381	6	20	2	10	LBK	Casanova et al 2020
Cuiry-lès-Chaudardes	49.384	3.764	4	15	10	66.6667	Michelsberg	Evershed et al 2022
Cuiry-lès-Chaudardes	49.384	3.764	5	8	4	50	VSG	Evershed et al 2022
Cuiry-lès-Chaudardes	49.384	3.764	6	74	48	64.8649	LBK	Evershed et al 2022
Dąbki, site 9	54.3755	16.333	4	37	2	5.40541	TRB	this study
Dąbki, site 9	54.3755	16.333	5	48	1	2.08333	Mesolithic	Courel et al 2020; Dolbunova et al 2022
Daktariškė 5	55.7986	22.3877	3	17	3	17.6471	CWC	Robson et al 2019
Daktariškė 5	55.7986	22.3877	5	5	0	0	Narva	Courel et al 2020
Dakudava 5	53.79	25.544	3	1	1	100	CWC	Piličiauskas et al 2018
De Bruin	51.83	4.8	5	17	1	5.88235	SWB	Demirci et al 2021
Dillingen-Steinheim	48.019	10.155	6	10	1	10	LBK	Evershed et al 2022
Doel ‘Deurganckdok’	51.2654	4.2128	5	2	1	50	SWB	Craig et al. 2007
Drazdy 12	53.4934	26.6586	3	1	0	0	CWC	Piličiauskas et al 2018
Drazdy 12	53.4934	26.6586	5	2	0	0	Neman	Courel et al 2020; Dolbunova et al 2022
Droßdorf	51.008	12.123	4	29	16	55.1724	Michelsberg+Baalberger	Evershed et al 2022
Dubičiai 2	54	24.7	3	2	0	0	CWC	Robson et al. 2019 - Legacy data
Dubičiai 3	54.0154	24.7449	5	1	0	0	Neman	Courel et al 2020; Dolbunova et al 2022
Dudka	53.9562	21.9857	3	10	1	10	GAC/CWC	this study
Dudka	53.9562	21.9857	4	18	0	0	Classic Zedmar/Post Zedmar/Neman/TRB	this study, Dolbunova et al 2022
Dudka	53.9562	21.9857	5	2	0	0	Early Zedmar	Dolbunova et al 2022
Dzikowo, site 26	52.9364	18.7914	4	1	0	0	Subneolithic	Dolbunova et al 2022
Ensisheim “Ratfeld”	47.8664	7.3531	6	46	17	36.9565	LBK	Casanova et al 2020
Erkelenz-Kückhoven	51.061	6.348	6	9	1	11.1111	LBK	Evershed et al 2022
Espoo Näkinkylä	60.198	24.601	3	2	1	50	CWC	Pääkkönen et al. 2019
Eythra	51.236	12.294	3	4	2	50	Corded ware	Evershed et al 2022
Eythra	51.236	12.294	5	3	0	0	SBK	Evershed et al 2022
Eythra	51.236	12.294	6	11	0	0	LBK	Evershed et al 2022
FHM 1592 Ringkloster	56.013	9.96611	5	17	2	11.7647	EBK	Robson 2015
FHM 1734 Frederiks Odde	56.0267	10.2583	5	1	0	0	EBK	Craig et al. 2011
FHM 1734 Norsminde	56	10.3	4	1	0	0	TRB	Craig et al. 2011
FHM 2033 Tybrind Vig	55.3884	9.81887	5	29	9	31.0345	EBK	Craig et al. 2011; Robson 2015
FHM 2911 Bjørnsholm	56.8715	9.21314	4	10	6	60	TRB	Craig et al. 2011
FHM 3251 Åle	56.8715	9.21314	5	1	0	0	EBK	Craig et al. 2011; Robson 2015
FHM 3705 Ronæs Skov	55.4443	9.80657	5	2	0	0	EBK	Robson 2015; Courel et al. 2020
FHM 4014 Havnø	56.7075	10.1748	4	4	1	25	TRB	Robson 2015
FHM 4014 Havnø	56.7075	10.1748	5	6	2	33.3333	EBK	Courel et al. 2020; Robson 2015
FHM 5184 Hjarnø	55.8	10.1	5	3	0	0	EBK	Courel et al. 2020
Flintbek LA 3	54.2563	10.1011	4	10	6	60	TRB	this study
Friedrichsruhe 7/8	53.527	11.749	4	22	14	63.6364	TRB	Evershed et al 2022
Gädebehn 10	53.618	13.091	4	2	2	100	TRB	Evershed et al 2022
Garnys	55.133	25.97	4	15	2	13.3333	Porous	this study
Geleen-Janskamperveld	50.985	5.814	6	49	20	40.8163	LBK	Evershed et al 2022
Glūkas 3	54.2907	24.5655	5	1	0	0	Neman	Courel et al 2020; Dolbunova et al 2022
Grądy-Woniecko, site 1	53.1617	22.385	4	13	0	0	Neman/Linin	Dolbunova et al 2022
Grądy-Woniecko, site 1	53.1617	22.385	5	1	0	0	Neman	Courel et al 2020; Dolbunova et al 2022
Gribaša 4	54.0391	24.7046	3	1	0	0	GAC	Robson et al. 2019 - Legacy data
Gribaša 4	54.0391	24.7046	5	2	0	0	Neman	Courel et al 2020; Dolbunova et al 2022
Grube-Rosenhof LA 58	54.25	11.05	4	15	3	20	TRB	Courel et al 2020
Grube-Rosenhof LA 58	54.25	11.05	5	86	13	15.1163	EBK	Courel et al 2020; Dolbunova et al 2022
Gwoździec, site 2	49.892	20.7596	6	17	0	0	LBK	Robson et al 2021
Hämeenlinna Hauho Perkiö	61.172	24.563	3	1	0	0	CWC	Pääkkönen et al. 2019
Hattersheim	50.07	8.487	4	4	2	50	Michelsberg	Evershed et al 2022
Hazendonk	51.86	4.83	5	8	0	0	SWB	Demirci et al 2021
Helsinki Malminkartano	60.248	24.862	3	1	0	0	CWC	Pääkkönen et al. 2019
Herxheim	49.137	8.213	6	1	0	0	LBK	Evershed et al 2022
Hüde I	53.1082	8.4692	4	37	12	32.4324	MN	Demirci et al 2022
Iča	56.8333	27.1	5	9	0	0	Narva	Courel et al 2020; Dolbunova et al 2022
Iru	59.4567	24.904	3	2	2	100	CWC	this study
Jägala Jõesuu V	59.4665	25.1657	4	3	0	0	CBW	this study
Jara 2	55.7176	25.3234	5	1	0	0	Narva	Courel et al 2020; Dolbunova et al 2022
Järvensuo 1	60.9113	23.2966	4	2	0	0	JW	this study
Järvensuo 2	60.9113	23.2966	3	1	0	0	CWC	this study
Jatznick 39	53.578	13.941	4	14	7	50	TRB	Evershed et al 2022
Jeroniki, site 2	53.1536	23.023	4	1	0	0	Neman	Courel et al 2020; Dolbunova et al 2022
Jordløse Mose VIII	55.199	10.156	4	1	1	100	TRB	Craig et al. 2007; Koch 1998
Jordløse Mose XV	55.199	10.156	4	1	1	100	TRB	Craig et al. 2007; Koch 1998
Jordløse Mose XX	55.199	10.156	4	4	0	0	TRB	Cubas et al. 2020; Koch 1998; Robson 2015; Robson et al. 2021
Jordløse Mose XXI	55.199	10.156	4	1	0	0	TRB	Cubas et al. 2020; Koch 1998; Robson 2015; Robson et al. 2021
Kääpa	57.9	27.1	3	7	0	0	CWC	this study
Kääpa	57.9	27.1	4	7	0	0	CBW	this study
Kääpa	57.9	27.1	5	26	0	0	Narva	Oras et al 2017, Courel et al 2020, Dolbunova et al 2022
Kałdus, site 3	53.1611	18.3817	4	1	1	100	Subneolithic/Narva	Courel et al 2020; Dolbunova et al 2022
Kaltanėnai	55.251	25.991	4	10	0	0	Porous	this study
Kamień 6	52.31	26.39	5	14	0	0	Neman	Courel et al 2020; Dolbunova et al 2022
Kapellenberg	51.564	8.552	4	1	1	100	Michelsberg	Evershed et al 2022
Karaviškės 6	54.0262	24.6797	3	3	0	0	CWC	Robson et al. 2019 - Legacy data
Karaviškės 6	54.0262	24.6797	5	2	0	0	Neman	Courel et al 2020; Dolbunova et al 2022
Karsdorf	51.28	11.673	6	15	0	0	LBK	Evershed et al 2022
Karwowo 1	53.683	15.533	5	23	9	39.1304	LBK	Evershed et al 2022
Kesemölla	56.1	14.4	5	2	0	0	EBK	Papakosta et al. 2019
Kilianstädten	50.205	8.843	6	11	1	9.09091	LBK	Evershed et al 2022
Kirkkonummi Backisåker I (Kvarnåker)	60.1	24.4	3	1	1	100	CWC	Cramp et al. 2014
Kirkkonummi Koivistosveden	60.1	24.4	3	1	0	0	CWC	Cramp et al. 2014
Kirkkonummi Tengå Nyåker	60.1	24.4	3	9	4	44.4444	CWC	Pääkkönen et al. 2019
Kobern, Gondorf	49.969	6.619	5	9	7	77.7778	Michelsberg	Evershed et al 2022
Kokemäki Kraviojankangas	61.3	22.4	5	13	0	0	CBW	Pääkkönen et al. 2016
Komorniki 42	52.345	16.781	4	14	9	64.2857	TRB	Evershed et al 2022
Konigshoven 14 (FR 5)	51.004	6.537	5	28	11	39.2857	LBK	Evershed et al 2022
Kõnnu	58.3	22.7	5	4	0	0	Narva	Oras et al 2017, Courel et al 2020, Dolbunova et al 2022
Kopydlowo	52.455	18.182	4	43	29	67.4419	TRB	Roffet-Salque and Evershed 2015; Evershed et al 2022
Kopydlowo	52.455	18.182	5	17	2	11.7647	LBPC	Roffet-Salque and Evershed 2015; Evershed et al 2022
Kopydlowo	52.455	18.182	6	46	6	13.0435	LBK	Roffet-Salque and Evershed 2015; Evershed et al 2022
Kretuonas	55.2608	26.0995	5	11	0	0	Narva	Courel et al 2020; Dolbunova et al 2022
Kroodi	59.5	25	5	1	0	0	Narva	Oras et al 2017, Courel et al 2020, Dolbunova et al 2022
Kruszyn 13	52.567	19	6	15	4	26.6667	LBK	Evershed et al 2022
Krzemienne, site 2	53.1936	23.3978	5	1	0	0	Neman	Courel et al 2020; Dolbunova et al 2022
Kuczkowo	52.733	18.617	3	7	6	85.7143	TRB	Evershed et al 2022
Kuczkowo	52.733	18.617	5	12	8	66.6667	LBK	Evershed et al 2022
Künzing-Unternberg	48.676	13.045	5	16	0	0	SBK/ROS	Evershed et al 2022
Kvietiniai	55.7	21.4	3	3	1	33.3333	CWC	Robson et al. 2019 - Legacy data
Langenreichen am Burgholz	48.551	10.797	5	5	0	0	LBK	Evershed et al 2022
Langweiler 8	49.783	7.187	5	2	0	0	LBK	Evershed et al 2022
Langweiler 8	49.783	7.187	6	8	5	62.5	LBK	Evershed et al 2022
Lapinjärvi Malmbacken Norrby	60.619	26.2	3	3	1	33.3333	CWC	Pääkkönen et al. 2019
Lembarg, site 95	53.3286	19.2211	4	2	0	0	TRB	this study
Lemmetsa I	58.4231	24.3228	3	1	0	0	CWC	this study
Löddesborg	55.7333	12.9667	5	8	0	0	EBK	Papakosta et al. 2019
Lommi (III)	59.4022	28.3209	4	19	0	0	CBW	this study
Lommi (III)	59.4022	28.3209	5	2	0	0	Narva	Oras et al 2017, Courel et al 2020, Dolbunova et al 2022
Ludwinowo site 7	52.5	20.9	5	88	66	75	LBK	Salque et al. 2013, Roffet-Salque et al. 2019, Casanova et al. 2022
Lutomiersk-Wrząca	51.7511	19.2319	4	2	1	50	Subneolithic	Dolbunova et al 2022
Maastricht-Cannerberg	50.825	5.668	6	19	2	10.5263	LBK	Evershed et al 2022
Maastricht-Klinkers	50.872	5.671	6	31	0	0	LBK	Evershed et al 2022
Maglelyng 2	55.579	11.579	4	2	0	0	TRB	Cubas et al. 2020; Koch 1998; Robson 2015; Robson et al. 2021
Maglelyng 3	55.579	11.579	4	1	0	0	TRB	Craig et al. 2007; Koch 1998
Maizy "les Grands Aisements"	49.376	3.735	4	21	15	71.4286	Michelsberg	Evershed et al 2022
Målevgård Mose	55.76	12.331	4	2	0	0	TRB	Cubas et al. 2020; Koch 1998; Robson 2015; Robson et al. 2021
Mgoszcz, site 2	53.3008	18.7228	3	2	0	0	TRB	this study
Modlnica 5	50.119	19.869	6	30	5	16.6667	LBK	Evershed et al 2022
Nakkila (Kiukainen) Uotinmäki	61.4	22	3	16	0	0	KKW	Cramp et al. 2014
Narva Joaorg	59.4	28.2	3	14	0	0	CWC	this study
Narva Joaorg	59.4	28.2	4	26	0	0	CBW	this study
Narva Joaorg	59.4	28.2	5	33	0	0	Narva	Courel et al 2020; Dolbunova et al 2022
Narva Jõesuu IIB	59.4498	28.0699	3	1	0	0	CWC	this study
Neustadt LA 156	54.1	10.8	4	20	13	65	TRB	Craig et al. 2011
Neustadt LA 156	54.1	10.8	5	23	5	21.7391	EBK	Robson 2015
Neverkær Mose	55.398	10.085	4	1	0	0	TRB	Cubas et al. 2020
Nida 1	55.303	21.004	3	16	2	12.5	RCW	Robson et al. 2019 - Legacy data
Niederhummel	48.4	11.9	6	1	0	0	LBK	Salque et al. 2012
Nustrow 8	54.015	12.598	4	2	2	100	TRB	Evershed et al 2022
Øgårde 3 (kar S)	55.594	11.543	4	1	1	100	TRB	Craig et al. 2007; Koch 1998
Øgårde 5 (kar A)	55.594	11.543	4	1	1	100	TRB	Craig et al. 2007; Koch 1998
Oldenburg-Dannau LA 77	54.295	10.847	4	18	6	33.3333	TRB	Weber et al. 2020
Osa	56.35	26.3167	5	38	0	0	Narva	Courel et al 2020; Dolbunova et al 2022
Osiek, site 9	52.9417	18.8147	4	1	0	0	Subneolithic	Dolbunova et al 2022
Oudenaarde ‘Donk’	50.8427	3.5872	4	2	1	50	SWB	Craig et al. 2007
Pastitz/Forst 53	54.366	13.454	4	12	8	66.6667	TRB	Evershed et al 2022
Plate 3/14	53.552	11.508	4	10	5	50	TRB	Evershed et al 2022
Plonia 2	53.356	14.737	6	10	3	30	LBK	Evershed et al 2022
Polderweg	51.83	4.82	5	9	0	0	SWB	Demirci et al 2021
Pomarkku Myllytörmä/Patakoski	61.7	22	5	10	2	20	CBW	Pääkkönen et al. 2016
Porvoo Böle Munkby	60.438	25.77	3	2	0	0	CWC	Pääkkönen et al. 2019
Radojewice	52.75	18.417	5	1	1	100	LBK	Evershed et al 2022
Radojewice	52.75	18.417	6	21	9	42.8571	LBK	Evershed et al 2022
Ranstadt, Dauerheim	50.357	8.983	4	17	15	88.2353	Michelsberg	Evershed et al 2022
Riņņukalns	57.7933	25.1535	4	18	0	0	CBW	Spataro et al 2021
Riņņukalns	57.7933	25.1535	5	1	0	0	Narva	Spataro et al 2021
Rosheim “Sainte-Odile and Rittergass”	48.5	7.47	6	34	0	0	LBK	Casanova et al 2020
Roskilde Fjord III (300 m NNE of Kølholm)	55.81	12.059	4	1	1	100	TRB	Cubas et al. 2020; Koch 1998; Robson 2015; Robson et al. 2021
Rothenmoor 1	53.661	12.615	4	4	4	100	TRB	Evershed et al 2022
Rozniaty 2	52.706	18.295	6	18	2	11.1111	LBK	Evershed et al 2022
Ruhnu II	57.8	23.2	5	1	0	0	Narva	Oras et al 2017, Courel et al 2020, Dolbunova et al 2022
Rusakova	52.99	25.25	5	2	0	0	Neman	Courel et al 2020; Dolbunova et al 2022
Rzucewo 1	54.6954	18.4685	3	11	0	0	RCW	Dolbunova et al 2022
Saiser 1	54.481	13.526	5	17	3	17.6471	EBK	Evershed et al 2022
Salpetermosen	55.9	12.3	4	1	0	0	TRB	Craig et al. 2011; Robson 2015; Robson et al. 2021
Saltvik Härdalen 21.11	60.276	20.062	3	1	0	0	KKW	Pääkkönen et al. 2019
Sąsieczno, site 3 (concentration 1)	52.9419	18.8586	4	5	0	0	subneolithic/TRB	this study
Sąsieczno, site 3 (concentration 3)	52.9417	18.8583	4	1	0	0	TRB	this study
Sąsieczno, site 4 (concentration 1)	52.9408	18.86	4	1	1	100	subneolithic/TRB	this study
Sąsieczno, site 4 (concentration 2)	52.9408	18.86	4	1	0	0	TRB	this study
Schwanfeld	49.915	10.134	6	11	0	0	LBK	Evershed et al 2022
Schwerin 81	53.635	11.402	4	4	2	50	TRB	Evershed et al 2022
Senchytsi 3	51.8742	25.8628	5	1	0	0	Neman	Courel et al 2020; Dolbunova et al 2022
Sierentz “Sandgrube, Tiergarten”	47.65	7.46	6	46	15	32.6087	LBK	Casanova et al 2020
Siniarzewo 1	52.733	18.683	5	11	0	0	LBK	Evershed et al 2022
Siniarzewo 1	52.733	18.683	6	20	4	20	LBK	Evershed et al 2022
Skogsmossen	59.6	16.5	4	5	3	60	TRB	Isaksson and Hallgren 2012
Sławęcinek	52.8211	18.2229	4	10	4	40	TRB	this study
Smólsk site 4	52.6	18.9667	5	1	1	100	LBK	Salque et al. 2013
Soldattorpet	59.3	18.1	5	6	0	0	EBK	Papakosta et al. 2019
Sośnia, site 1	53.4755	22.601	4	4	0	0	Neman	Courel et al 2020; Dolbunova et al 2022
Stacze, site 1	53.7839	22.6329	4	3	0	0	Neman	Courel et al 2020; Dolbunova et al 2022
Stacze, site 1	53.7839	22.6329	5	3	0	0	Neman	Courel et al 2020; Dolbunova et al 2022
Stare Nakonowo site 2	52.5478	19.0497	6	1	1	100	LBK	Salque et al. 2013
Stein-Heidekampweg	50.981	5.776	6	1	0	0	LBK	Evershed et al 2022
Stenø	55.8	12.1	4	6	3	50	TRB	Cubas et al. 2020
Stenø	55.8	12.1	5	2	1	50	EBK	Robson 2015
Stephansposching	48.815	12.804	5	8	0	0	OLB	Evershed et al 2022
Stephansposching	48.815	12.804	6	21	1	4.7619	LBK	Evershed et al 2022
Stralsund 225 / Mischwassesspeicher	54.309	13.077	4	3	1	33.3333	TRB	Evershed et al 2022
Strzelce	52.675	18.099	6	1	0	0	LBK	Evershed et al 2022
Šventoji 1	56.0172	21.0894	3	1	0	0	CWC	Robson et al 2019
Šventoji 26	56	21.1	4	1	0	0	CBW	Heron et al. 2015
Šventoji 4	56.0148	21.085	3	3	0	0	GAC	Heron et al. 2015
Šventoji 43	55.9807	21.089	4	10	0	0	CBW	this study
Swifterbant S2	52.58	5.58	5	12	0	0	SWB	Demirci et al 2020
Swifterbant S3	52.57	5.58	5	8	0	0	SWB	Demirci et al 2020
Swifterbant S4	52.57	5.58	5	23	0	0	SWB	Demirci et al 2020
Syltholm II (MLF00906-I)	54.6451	11.3901	4	6	3	50	TRB	this study
Syltholm II (MLF00906-I)	54.6451	11.3901	5	9	7	77.7778	EBK	this study
Syltholm II (MLF00906-II)	54.6451	11.3901	4	7	7	100	TRB	this study
Syltholm II (MLF00906-II)	54.6451	11.3901	5	9	5	55.5556	EBK	this study
Syltholm XIII (MLF00939-I)	54.6	11.3	4	1	1	100	TRB	Cubas et al. 2020
Syltholm XIII (MLF00939-I)	54.6	11.3	5	1	0	0	EBK	Papakosta et al. 2019
Szczepanki 8	53.956	21.9859	3	9	0	0	GAC/CWC	this study
Szczepanki 8	53.956	21.9859	4	24	1	4.16667	Classic Zedmar/Post Zedmar/Neman/TRB	Dolbunova et al 2022
Szczepanki 8	53.956	21.9859	5	38	1	2.63158	Early Zedmar	this study
Tallinn Müller's Field (Pärnu Rd. 37, 41)	59.4289	24.7448	3	6	2	33.3333	CWC	this study
Tamula I	57.8394	26.9873	3	9	0	0	GAC	this study
Tamula I	57.8394	26.9873	4	5	0	0	CBW	this study
Tingbjerggård T1	55.591	11.576	4	1	0	0	TRB	Craig et al. 2007; Koch 1998; Robson et al. 2021
Turku Jäkärlä	60.5	22.4	3	4	1	25	CWC	Pääkkönen et al. 2019
Turku Jäkärlä	60.5	22.4	4	5	0	0	JW	Pääkkönen et al. 2016
Turku Kotirinne	60.452	22.267	3	24	1	4.16667	KKW	Pääkkönen et al. 2019
Ulkestrup Lyng	55.59	11.502	4	1	0	0	TRB	Craig et al. 2007; Koch 1998; Robson 2015; Robson et al. 2021
Vaihingen	48.952	8.949	6	5	0	0	LBK	Evershed et al 2022
Vantaa Jönsas-pohjoinen/itä Kaarela	60.261	24.858	3	1	0	0	CWC	Pääkkönen et al. 2019
Vantaa Maarinkunnas	60.3	25.1	4	1	0	0	CBW	Cramp et al. 2014
Vantaa Stenkulla	60.3	25.1	4	7	0	0	CBW	Cramp et al. 2014
Varėnė 10	54.3124	24.5332	5	1	0	0	Neman	Courel et al 2020; Dolbunova et al 2022
Vasa	59.4164	28.1411	3	5	0	0	CWC	this study
Västanfjärd Galtarby II	60.05	22.667	3	2	0	0	CWC	Pääkkönen et al. 2019
Vihasoo III	59.5	25.8	5	3	0	0	Narva	Oras et al 2017, Courel et al 2020, Dolbunova et al 2022
Vik	55.6	14.3	5	1	0	0	EBK	Papakosta et al. 2019
Virolahti Meskäärtty	60.5211	27.4884	4	11	0	0	CBW	this study
Vogelsang 10	53.742	12.406	4	28	15	53.5714	TRB	Evershed et al 2022
Wang	48.497	11.931	6	4	0	0	LBK	Evershed et al 2022
Wangels LA 505	54.267	10.767	4	15	9	60	TRB	Craig et al. 2011; Robson unpublished
Wangels LA 69	54.282	10.783	3	7	5	71.4286	TRB	Weber et al. 2020
Wangels LA 69	54.282	10.783	4	8	3	37.5	TRB	Weber et al. 2020
Wełcz Wielki, site 10B	53.5894	18.7819	4	4	0	0	Subneolithic/TRB	This study, Dolbunova et al 2022
Zacennie	54.4	28.14	5	2	0	0	Narva	Courel et al 2020; Dolbunova et al 2022
Zalecino	53.198	15.083	6	1	1	100	LBK	Evershed et al 2022
Zegotki	52.667	18.209	5	9	3	33.3333	LBK	Evershed et al 2022
Zegotki	52.667	18.209	6	18	3	16.6667	LBK	Evershed et al 2022
Zuków	53.155	15.113	6	1	1	100	LBK	Evershed et al 2022
Zvidze	56.8333	26.8833	5	66	0	0	Narva	Courel et al 2020; Dolbunova et al 2022
Zwenkau	51.236	12.342	6	8	0	0	LBK	Evershed et al 2022

## Sheet: Metadata
Field	Description	Data type	Units
Site	Name of site where sample was recovered from	VARCHAR
Latitude	Latitude (map datum WGS84)	FLOAT	DD
Longitude	Longitude (map datum WGS84)	FLOAT	DD
Millenium	date attributed to the sample	FLOAT	K cal BC
samples number	Count of samples analysed (ORA)	FLOAT
Dairy (number)	Count of samples with Δ13C (C16:0-C18:0)<-3.1	FLOAT
Dairy (%)	Percentage of samples with Δ13C (C16:0-C18:0)<-3.2	FLOAT	%
Culture		VARCHAR
References	Reference to EA published data (the preferred citation style is that of Harvard)	Text

## Sheet: References
Reference
Brychova et al. 2020	Brychova, V., Roffet-Salque, M., Pavlu, I., Kyselka, J., Kyjaková, P., Filip, V., Ivo, S., Evershed, R.P., 2020. Animal exploitation and pottery use during the early LBK phases of the neolithic site of bylany (Czech Republic) tracked through lipid residue analysis. Quat. Int. 574, 91–101. https://doi.org/10.1016/j.quaint.2020.10.045
Casanova et al. 2020	Casanova, E., Arbogast, R.-M., Denaire, A., Jeunesse, C., Lefranc, P., Evershed, R.P., 2020. Spatial and temporal disparities in human subsistence in the Neolithic Rhineland gateway. J. Archaeol. Sci. 122, 105215.
Casanova et al. 2022	Casanova, E., Knowles, T.D.J., Bayliss, A., Roffet-Salque, M., Heyd, V., Pyzel, J., Claßen, E., Domboróczki, L., Ilett, M., Lefranc, P., Jeunesse, C., Marciniak, A., van Wijk, I., Evershed, R.P., 2022. Dating the emergence of dairying by the first farmers of Central Europe using 14C analysis of fatty acids preserved in pottery vessels. Proc. Natl. Acad. Sci. U. S. A. 119, e2109325118.
Courel et al. 2020	Courel, B., Robson, H.K., Lucquin, A., Dolbunova, E., Oras, E., Adamczak, K., Andersen, S.H., Astrup, P.M., Charniauski, M., Czekaj-Zastawny, A., Ezepenko, I., Hartz, S., Kabaciński, J., Kotula, A., Kukawka, S., Loze, I., Mazurkevich, A., Piezonka, H., Piličiauskas, G., Sørensen, S.A., Talbot, H.M., Tkachou, A., Tkachova, M., Wawrusiewicz, A., Meadows, J., Heron, C.P., Craig, O.E., 2020. Organic …
Craig et al. 2007	Craig, O.E., Forster, M., Andersen, S.H., Koch, E., Crombé, P., Milner, N.J., Stern, B., Bailey, G.N., Heron, C.P., 2007. Molecular and isotopic demonstration of the processing of aquatic products in Northern European prehistoric pottery. Archaeometry 49, 135–152.
Craig et al. 2011	Craig, O.E., Steele, V.J., Fischer, A., Hartz, S., Andersen, S.H., Donohoe, P., Glykou, A., Saul, H., Jones, D.M., Koch, E., Heron, C.P., 2011. Ancient lipids reveal continuity in culinary practices across the transition to agriculture in Northern Europe. Proceedings of the National Academy of Sciences 108, 17910–17915.
Cramp et al. 2014	Cramp, L.J.E., Evershed, R.P., Lavento, M., Halinen, P., Mannermaa, K., Oinonen, M., Kettunen, J., Perola, M., Onkamo, P., Heyd, V., 2014. Neolithic dairy farming at the extreme of agriculture in northern Europe. Proc. Biol. Sci. 281, 20140819.
Cubas et al. 2020	Courel, B., Robson, H.K., Lucquin, A., Dolbunova, E., Oras, E., Adamczak, K., Andersen, S.H., Astrup, P.M., Charniauski, M., Czekaj-Zastawny, A., Ezepenko, I., Hartz, S., Kabaciński, J., Kotula, A., Kukawka, S., Loze, I., Mazurkevich, A., Piezonka, H., Piličiauskas, G., Sørensen, S.A., Talbot, H.M., Tkachou, A., Tkachova, M., Wawrusiewicz, A., Meadows, J., Heron, C.P., Craig, O.E., 2020. Organic …
Demirci et al. 2020	Demirci, Ö., Lucquin, A., Craig, O.E., Raemaekers, D.C.M., 2020. First lipid residue analysis of Early Neolithic pottery from Swifterbant (the Netherlands, ca. 4300–4000 BC). Archaeol. Anthropol. Sci. 12, 105.
Demirci et al. 2021	Demirci, Ö., Lucquin, A., Çakırlar, C., Craig, O.E., Raemaekers, D.C.M., 2021. Lipid residue analysis on Swifterbant pottery (c. 5000–3800 cal BC) in the Lower Rhine-Meuse area (the Netherlands) and its implications for human-animal interactions in relation to the Neolithisation process. Journal of Archaeological Science: Reports 36, 102812.
Demirci et al. 2022	Demirci, Ö., Lucquin, A., Klimscha, F., Craig, O.E., Raemaekers, D., 2022. Lipid residue analysis of ceramics from Hüde I (Lower Saxony, Germany): New data to understand the transition to farming, in: Klimscha, F., Heumüller, M., Raemaekers, D.C.M., Peeters, H., Terberger, T. (Eds.), Stone Age Borderland Experience: Neolithic and Late Mesolithic Parallel Societies in the North European Plain, Mat…
Dolbunova et al. 2023	Dolbunova, E., Lucquin, A., McLaughlin, T.R., Bondetti, M., Courel, B., Oras, E., Piezonka, H., Robson, H.K., Talbot, H., Adamczak, K., Andreev, K., Asheichyk, V., Charniauski, M., Czekaj-Zastawny, A., Ezepenko, I., Grechkina, T., Gunnarssone, A., Gusentsova, T.M., Haskevych, D., Ivanischeva, M., Kabaciński, J., Karmanov, V., Kosorukova, N., Kostyleva, E., Kriiska, A., Kukawka, S., Lozovskaya, O.…
Evershed et al. 2022	Evershed, R.P., Davey Smith, G., Roffet-Salque, M., Timpson, A., Diekmann, Y., Lyon, M.S., Cramp, L.J.E., Casanova, E., Smyth, J., Whelton, H.L., Dunne, J., Brychova, V., Šoberl, L., Gerbault, P., Gillis, R.E., Heyd, V., Johnson, E., Kendall, I., Manning, K., Marciniak, A., Outram, A.K., Vigne, J.-D., Shennan, S., Bevan, A., Colledge, S., Allason-Jones, L., Amkreutz, L., Anders, A., Arbogast, R.-…
Heron et al. 2015	Heron, C., Craig, O.E., Luquin, A., Steele, V.J., Thompson, A., Piličiauskas, G., 2015. Cooking fish and drinking milk? Patterns in pottery use in the southeastern Baltic, 3300–2400 cal BC. J. Archaeol. Sci. 63, 33–43.
Isaksson and Hallgren 2012	Isaksson, S., Hallgren, F., 2012. Lipid residue analyses of Early Neolithic funnel-beaker pottery from Skogsmossen, eastern Central Sweden, and the earliest evidence of dairying in Sweden. J. Archaeol. Sci. 39, 3600–3609.
Koch 1998	Koch, E., 1998. Neolithic Bog pots from Zealand, Møn, Lolland and Falster. Nordiske Fortidsminder Serie B. København: Det Kongelige Nordiske Oldskriftselskab.
Matlova et al. 2017	Matlova, V., Roffet-Salque, M., Pavlu, I., Kyselka, J., Sedlarova, I., Filip, V., Evershed, R.P., 2017. Defining pottery use and animal management at the Neolithic site of Bylany (Czech Republic). Journal of Archaeological Science: Reports 14, 262–274.
Oras et al. 2017	Oras, E., Lucquin, A., Lõugas, L., Tõrv, M., Kriiska, A., Craig, O.E., 2017. The adoption of pottery by north-east European hunter-gatherers: Evidence from lipid residue analysis. J. Archaeol. Sci. 78, 112–119.
Pääkkönen et al. 2016	Pääkkönen, M., Bläuer, A., Evershed, R.P., Asplund, H., 2016. Reconstructing food procurement and processing in Early Comb Ware period through organic residues in Early Comb and Jäkärlä Ware pottery. Fennoscandia archaeologica 33, 57–75.
Pääkkönen et al. 2019	Pääkkönen, M., Holmqvist, E., Bläuer, A., Evershed, R.P., Asplund, H., 2019. Diverse Economic Patterns in the North Baltic Sea Region in the Late Neolithic and Early Metal Periods. European Journal of Archaeology 23, 4–21.
Papakosta et al. 2019	Papakosta, V., Oras, E., Isaksson, S., 2019. Early pottery use across the Baltic – A comparative lipid residue study on Ertebølle and Narva ceramics from coastal hunter-gatherer sites in southern Scandinavia, northern Germany and Estonia. Journal of Archaeological Science: Reports 24, 142–151.
Piličiauskas et al. 2018	Piličiauskas, G., Asheichyk, V., Osipowicz, G., Skipitytė, R., Varul, L., Kozakaitė, J., Kryvaltsevich, M., Vaitovich, A., Lakiza, V., Šapolaitė, J., Ežerinskis, Ž., Pamazanau, M., Lucquin, A., Craig, O.E., Robson, H.K., 2018. The Corded Ware culture in the Eastern Baltic: New evidence on chronology, diet, beaker, bone and flint tool function. Journal of Archaeological Science: Reports 21, 538–55…
Piličiauskas et al. 2020	Piličiauskas, G., Kluczynska, G., Kisielienė, D., Skipitytė, R., Peseckas, K., Matuzevičiūtė, S., Lukešová, H., Lucquin, A., Craig, O.E., Robson, H.K., 2020. Fishers of the Corded Ware culture in the Eastern Baltic. Acta Archaeol. 91, 95–120.
Robson 2015	Robson, H. K., 2015. Evaluating the change of consumption and culinary practices at the transition to agriculture: a multi-disciplinary approach from a Danish kitchen midden. University of York.
Robson et al. 2019	Robson, H.K., Skipitytė, R., Piličiauskienė, G., Lucquin, A., Heron, C., Craig, O.E., Piličiauskas, G., 2019. Diet, cuisine and consumption practices of the first farmers in the southeastern Baltic. Archaeol. Anthropol. Sci. 11, 4011–4024.
Robson et al. 2021	Robson, H.K., Saul, H., Steele, V.J., Meadows, J., Otto Nielsen, P., Fischer, A., Heron, C.P., Craig, O.E., 2021. Organic residue analysis of Early Neolithic “bog pots” from Denmark demonstrates the processing of wild and domestic foodstuffs. Journal of Archaeological Science: Reports 36, 102829.
Roffet-Salque and Evershed 2015	Roffet-Salque, M., Evershed, R., 2015. Shifting pottery use and animal management at Kopydłowo (Poland) traced through lipid residue analyses of pottery vessels, in: Kopydłowo, Stanowisko 6. Osady Neolityczne Z Pogranicza Kujaw I Wielkopolski. Wydawnictwo Profil-Archeo, pp. 133–142.
Roffet-Salque et al. 2019	Roffet-Salque, M., Banecki, B., Krüger, M., Pyzel, J., Smyth, J., Evershed, R.P., 2019. Chronological and spatial trends in pottery use revealed through lipid residue analyses of LBK pottery vessels, in: Pyzel, J. (Ed.), Ludwinowo 7 - Neolithic Settlement in Kuyavia. Profil-Archeo Publishing House and Archaeological Studio University of Gdańsk Publishing House, pp. 301–316.
Salque et al. 2012	Salque, M., Radi, G., Tagliacozzo, A., Uria, B.P., Wolfram, S., Hohle, I., Stäuble, H., Hofmann, D., Whittle, A., Pechtl, J., Schade-Lindig, S., Eisenhauer, U., Evershed, R.P., 2012. New insights into the Early Neolithic economy and management of animals in Southern and Central Europe revealed using lipid residue analyses of pottery vessels. Anthropozoologica 47, 45–62.
Salque et al. 2013	Salque, M., Bogucki, P.I., Pyzel, J., Sobkowiak-Tabaka, I., Grygiel, R., Szmyt, M., Evershed, R.P., 2013. Earliest evidence for cheese making in the sixth millennium BC in northern Europe. Nature 493, 522–525.
Spataro et al. 2021	Spataro, M., Oras, E., Lucquin, A., Bērziņš, V., 2021. Hunter-fisher-gatherer pottery production and use at the Neolithic shell-midden of Riņņukalns, Latvia. Antiquity 384, 1446–1463.
Weber et al. 2020	Weber, J., Brozio, J.P., Müller, J., Schwark, L., 2020. Grave gifts manifest the ritual status of cattle in Neolithic societies of northern Germany. J. Archaeol. Sci. 117, 105122.
